# Supplementary material for: TCF4 and HuR mediated-METTL14 suppresses dissemination of colorectal cancer via N6-methyladenosine-dependent silencing of ARRDC4
Source: Cell Death Dis. 2021 Dec 17;13(1):3. doi: 10.1038/s41419-021-04459-0 (PMC8677753; doi:10.1038/s41419-021-04459-0)
Supplement: Supplementary file 2 — Supplementary material [file 41419_2021_4459_MOESM2_ESM.xlsx]

## Sheet: Gene_Expression
gene_id	SW480-con-Input	SW480-shM14-2-Input
LINC01744	0	0
LOC100506869	0	0
LOC102724604	0	0
MTVR2	0	0
LOC102724601	12	16
CHMP1B	6070	6262
LINC01634	0	0
LINC01637	138	67
LOC441204	8	31
TCOF1	12859	12068
NSRP1	2866	2654
SPPL3	3634	3901
OPA3	2229	2082
OPA1	8567	6180
RNF219-AS1	1	0
LOC105369747	0	0
ITGA8	0	0
ITGA9	38	37
ITGA1	13	0
ITGA2	3760	5955
ITGA3	19303	20160
ITGA4	0	0
ITGA5	5351	6271
ITGA6	18153	14140
ITGA7	2154	1677
TRHR	0	0
UFSP1	501	498
UFSP2	2627	3140
LOC101928371	0	0
LOC101928370	0	0
LOC101928372	0	0
FAM198B-AS1	19	3
FARP1	2778	2304
CHST9	0	0
CHST8	0	6
CHST1	0	4
CHST3	3824	5448
CHST2	0	10
CHST5	33	48
CHST4	0	0
CHST7	698	635
CHST6	37	45
ITGAX	1581	1483
BCL2A1	0	0
ITGAV	4392	5573
ITGAL	4	4
ITGAM	32	49
SNORA11D	0	0
ITGAD	0	6
ITGAE	1463	1821
TEMN3-AS1	0	0
LOC285804	0	0
IGF2R	14395	14797
SLC36A4	683	505
SLC36A3	0	0
CKS1B	12190	12137
SLC36A1	1816	1768
ARTN	38	56
ART1	0	0
ART3	0	4
ART5	894	407
ART4	0	0
CRTAM	0	8
CADPS2	3	0
RLF	2701	2326
USP17L30	0	0
CRTAP	18885	17750
MDH1	25237	23598
HPYR1	0	0
CPEB4	902	1151
CPEB1	0	0
CPEB3	153	217
CPEB2	20	11
SRBD1	2376	2532
ABAT	2982	1605
POU5F1B	194	352
LOC284865	2	13
PHOX2A	8	0
PHOX2B	0	0
UPK2	19	53
CFH	0	8
CFI	0	0
CFD	3104	3732
CFB	0	0
TPT1-AS1	952	1035
CFP	36	21
RNU5B-1	0	0
REREP3	10	6
AAAS	8177	7900
SIDT1	1224	2227
SIDT2	2459	2615
PISRT1	0	0
SAGE1	0	0
UFD1	9034	8268
AAGAB	7702	7350
C4orf19	11	13
SLC7A6OS	1462	1287
C4orf17	0	0
NBEAP1	0	0
RFPL4AL1	0	0
ABCE1	8060	10773
TEN1-CDK3	802	669
ZNF197-AS1	0	0
MICOS10P1	0	6
GEMIN7-AS1	0	0
MKRN2OS	12	0
MSL3P1	1620	1930
ATP5IF1	12612	12175
NCBP2-AS1	17	16
CLK2P1	2	4
LOC105369266	0	0
LOC286297	0	0
TBC1D8-AS1	65	99
ZNF117	887	869
ZNF114	76	33
ZNF112	249	317
SEZ6L	8	17
MIR6780B	0	0
MIR6780A	0	1
PRKAR2A	1308	1664
PRKAR2B	1004	1004
MAGT1	4571	3434
MIR6862-1	1	1
S1PR4	44	30
ITGA2B	38	15
AOX3P-AOX2P	0	0
PHACTR4	3502	3057
PHACTR1	8	34
NLGN3	212	226
PHACTR3	0	12
NLGN1	0	8
KRTAP2-3	0	0
KRTAP2-2	0	0
KRTAP2-1	0	0
KRTAP2-4	0	0
MIR4708	0	0
MIR4709	1	1
MIR4704	0	0
MIR4705	0	0
MIR4706	0	0
MIR4707	167	176
MIR4700	1	1
MIR4701	1	3
MIR4703	0	0
SBF1P1	0	0
LOC101928030	0	0
LOC101928034	265	250
LOC101928035	0	0
VMP1	8591	10002
EPN2-AS1	0	0
NR1D1	4695	9253
NR1D2	4928	7789
PLPBP	6780	7187
LOC100132287	68	1
OGFR	7900	4840
PTCH2	168	59
PTCH1	1397	1493
AOAH-IT1	0	0
TIMM44	8376	10068
RAD9B	170	181
RAD9A	2789	1944
ERGIC2	3692	2993
ERGIC3	23091	22397
ERGIC1	15413	12280
MIR3165	0	0
MIR3164	0	3
MIR3167	0	0
MIR3166	0	0
MIR3161	0	0
MIR3163	0	0
MIR3162	0	0
B3GAT3	6309	6357
B3GAT2	62	14
B3GAT1	6	40
MIR3169	0	0
MIR3168	0	0
CALM2	50205	58396
CALM3	54939	37327
SPG21	8228	7842
CALM1	29636	26372
GSDMA	25	0
GSDMB	895	412
GSDMC	0	0
GSDMD	6173	4959
GSDME	0	21
UPK1B	0	0
DLGAP2	4	15
DLGAP3	23	57
DLGAP1	87	134
DLGAP4	3375	3343
DLGAP5	7029	5278
MIR7973-1	0	0
MIR7973-2	0	0
CYP27B1	331	432
OIP5	2649	2663
MIR502	0	0
FAM169A	1710	1880
INO80B-WBP1	95	6
LRRFIP1	11064	12067
PTPN18	3270	3613
LRRFIP2	4402	4341
PTPN13	1614	2664
PTPN12	6338	7259
PTPN11	13708	14333
PTPN14	3478	5238
LYAR	7106	6738
LOC145694	114	136
MIR548AG1	0	0
C2orf81	513	446
C2orf80	0	5
C2orf83	0	0
SNORA81	164	231
SNORA86	2	2
SNORA87	18	4
SNORA84	5	17
C2orf88	50	113
SNORA88	0	0
SNORA89	0	0
CDK1	10935	9988
MZB1	0	0
TRAPPC6B	1866	3766
HLA-DQB1	54	24
MSMB	0	0
HLA-DQB2	0	0
LOC100129027	0	0
ATP2B1-AS1	30	72
CDK7	3973	5826
MIR4313	0	0
FOXS1	4	8
CDK9	7838	6431
LOC112267983	94	84
CAMKK2	4333	3585
CAMKK1	2079	1256
MYDGF	8482	7803
CHMP3	6258	5611
RPL36AL	18491	13608
CHMP7	6599	6021
CHMP6	1906	1987
CHMP5	12667	12957
LOC100652758	161	267
OR52N5	0	0
OR52N2	0	0
OR52N1	0	0
LY6G6C	0	0
LY6G6D	21	37
LY6G6E	8	14
HOXA11	863	1557
HOXA10	2763	2131
GALNTL5	0	0
GALNTL6	0	10
LINC02018	0	6
LINC02010	0	0
LINC02011	0	0
LINC02012	50	61
MIR1297	0	0
LINC02014	10	44
LINC02015	0	0
LINC02016	0	0
LINC02017	0	0
TDH	0	0
KRTAP11-1	0	0
TDG	4197	4470
SCAMP1-AS1	354	606
MICB-DT	0	0
LIMS1	3688	3925
ENTPD6	6339	6884
TBX2	10	0
LOXHD1	0	0
LRRC26	639	271
LRRC25	0	0
LRRC24	166	128
KIAA1522	7087	7219
MPDU1	11778	10866
LRRC20	3409	2389
LRRC29	223	134
LRRC28	1214	1484
GCNT4	10	0
GCNT7	3	5
GCNT1	300	189
GCNT3	1100	3212
GCNT2	212	103
MBD3L2B	0	0
LPCAT4	5579	4513
LPCAT2	3095	3049
LPCAT3	3952	2767
LPCAT1	13721	8329
TAGLN	1597	1017
CCDC178	0	0
CCDC179	0	0
ALPP	824	1721
MIR513B	0	0
MIR513C	0	0
CCDC170	33	16
CCDC171	129	162
CCDC172	0	0
CCDC173	0	0
CCDC174	1686	3237
CCDC175	17	27
CCDC177	0	5
PDK1	967	1144
PDK3	2402	1600
PDK2	3829	1954
EBP	8641	7218
PDK4	316	207
LNPEP	1849	2439
ALPI	2622	2412
SEC61A1	27512	25378
SEC61A2	1055	1034
ALPL	160	93
PECR	1290	1494
MIR193A	2	0
MIR193B	0	0
LOC400627	10	14
LOC400622	0	0
LOC100507412	915	811
LINC01090	0	0
LINC01093	0	0
LINC01095	0	0
LINC01094	6	8
LINC01097	0	0
LINC01096	0	0
LINC01099	0	0
LINC01098	0	0
CTAGE11P	1	1
D21S2088E	0	0
DDIT3	4419	19430
DDIT4	26425	82545
DOCK9-AS1	0	0
RIIAD1	0	0
GOLGA8T	16	0
OR5R1	0	0
GOLGA8Q	0	10
GOLGA8S	5	2
GOLGA8R	0	11
GOLGA8M	6	0
GOLGA8O	5	0
GOLGA8N	35	32
GOLGA8H	75	49
GOLGA8K	19	5
GOLGA8J	0	0
GOLGA8G	0	0
GOLGA8F	0	0
GOLGA8A	3314	4001
GOLGA8B	2115	2199
CT45A9	0	0
CT45A8	0	0
EPHB1	9	5
CT45A1	0	0
PTPMT1	7265	6850
CT45A2	0	0
CT45A5	0	0
CT45A7	0	0
CT45A6	0	0
FTCDNL1	0	0
VMO1	75	86
OGFR-AS1	23	10
MIR639	1	2
MIR638	0	0
MIR635	3	7
MIR634	0	0
MIR637	5	2
MIR636	33	18
MIR631	9	2
MIR630	1	1
MIR633	0	0
MIR632	1	1
LINC00320	0	0
NPC2	11872	11867
LINC00322	8	0
GATA3-AS1	0	0
LINC00324	256	400
LINC00326	0	0
LINC00327	0	0
RAB3GAP2	4022	4137
BHLHA15	530	249
RAB3GAP1	5755	6791
C3orf52	1070	1468
C3orf56	0	0
DAG1	6061	5315
ETHE1	10865	13054
RER1	14203	13393
KDM1A	19686	15658
KDM1B	2816	2669
CIAO2A	8291	9153
CIAO2B	8861	8803
MRTFA-AS1	0	0
SLC36A2	0	0
OR1S1	0	0
OR1S2	0	0
MIR2355	0	0
HIST1H3H	77	220
FCER1G	15	18
BTG4	0	0
BTG3	6325	7103
BTG2	6591	3853
BTG1	2743	4337
LOC102723345	53	49
SRD5A3	2210	2487
SRD5A2	0	0
SRD5A1	4214	5200
ARMT1	3964	4383
EIF1AX-AS1	2	0
GGA1	5438	5771
GGA3	4494	3879
GGA2	10248	8575
FHOD1	3103	2001
FHOD3	125	57
GJC2	2053	2039
GJC3	83	91
GJC1	20	16
PSMB9	45	29
PSMB8	424	396
STAMBPL1	905	1690
PSMB6	12144	11361
PSMB5	19081	19420
PSMB4	27860	25407
PSMB3	26674	22451
PSMB2	11968	10823
PSMB1	26822	24166
LMBR1L	2862	2964
PNMA1	5099	4807
TDGF1	278	470
ACKR3	0	0
SNORD115-16	0	0
SNORD115-17	0	0
SNORD115-10	0	0
LTN1	1766	2152
C9orf147	38	46
TRIML2	0	27
TRIML1	0	0
NACC2	4777	4479
VPS13D	3978	3546
NACC1	11173	9151
VPS13A	5223	5065
SH3KBP1	5315	6681
VPS13C	3560	2581
VPS13B	2473	2354
BEX5	0	0
BEX4	0	21
BEX3	12247	11650
BEX2	8	0
BEX1	0	12
LOC101929188	436	582
TMEM160	7354	7108
TMEM163	8	0
TMEM165	9663	11880
TMEM164	1775	1895
EVI2A	0	7
TMEM168	790	664
EVI2B	29	44
FOXN1	36	83
FOXN2	1597	1930
FOXN3	2269	1458
NICN1	784	603
COL14A1	0	0
IFFO1	84	162
TAP2	0	650
SNAP91	20	20
LOC100288798	163	181
MACROD2	5	0
MACROD1	8249	8488
PPIL1	5598	7538
NALT1	132	44
LOC730183	201	243
KRR1	7021	8421
NNT-AS1	541	463
MTCL1	1851	1776
LINC01214	0	0
ATP1A3	587	355
HIST2H3PS2	0	0
C8orf49	0	0
C8orf48	0	4
C8orf44	214	256
TP53I3	2391	2322
MB	228	203
SLC18A3	0	0
SLC18A2	8	7
SLC18A1	0	0
RALBP1	10399	9273
B3GALT5-AS1	0	0
ZNF831	0	0
ZNF830	2174	1898
ZNF835	0	0
ZNF837	763	766
ZNF836	578	585
ZNF839	2235	2444
LRIF1	1831	2195
OXCT2P1	32	28
FAM91A1	6172	6287
CLYBL-AS2	10	0
CLYBL-AS1	0	0
UBE2L5	25	9
TUNAR	0	8
SUGCT	573	566
TSPY8	0	0
MIR4773-2	0	0
MIR4773-1	0	0
SBSPON	14189	18824
TSPY3	0	0
TSPY2	0	0
TSPY1	0	0
BEGAIN	765	571
RAB33A	9	0
SLC17A9	3009	2445
RAB33B	864	1203
SLC17A4	0	0
SLC17A5	2026	1457
SLC17A6	0	0
SLC17A7	152	154
SLC17A1	0	0
SLC17A2	0	19
SLC17A3	0	0
C16orf58	6990	6093
YEATS2-AS1	28	29
WASIR1	73	91
WASIR2	178	235
ITCH	4909	5852
CHMP4A	2855	2847
CHMP4B	10564	10569
CHMP4C	2087	3561
COBLL1	1729	2004
TMEM255B	149	107
TMEM255A	0	0
ST5	1104	1164
ST7	1716	1831
ZNF304	0	0
STH	0	0
ZNF302	4	20
ZNF300	0	0
TP53TG5	13	0
STS	487	427
HOXB13	583	585
MIR4531	0	0
TP53TG1	0	5
PPP3CA	3333	3485
PPP3CB	1974	2014
PPP3CC	1187	1981
LIF	3800	4929
RPL12	238728	251318
TTC21B-AS1	4	0
RPL13	265300	263845
GACAT2	0	0
GACAT3	0	0
SNORA77B	38	50
UST-AS1	0	0
LINC01402	0	0
ADRA2A	4	0
ADRA2B	38	10
RPL19	185505	193596
TEX26	0	0
TEX22	74	143
FAM45BP	987	1033
TEX28	0	0
TEX29	21	21
SYT8	6381	6360
SYT9	0	5
LINC01251	0	0
LINC01250	0	0
LINC01257	0	0
MTCH2	9380	8437
MTCH1	16374	13167
LINC01254	0	0
SYT1	10	45
LINC01259	0	0
SYT3	0	0
SYT4	11	29
SYT5	10	36
SYT6	0	0
SYT7	1247	1227
TIAL1	8910	11797
FUBP3	9140	7905
FUBP1	12855	11908
SCHIP1	866	1173
MARCO	0	0
SAP30	2929	2188
NBL1	19092	10183
C3orf67-AS1	0	0
HSFX2	19	22
HSFX3	0	0
HSFX1	1	0
HSFX4	0	0
DRC7	0	11
DRC3	111	151
DRC1	0	7
C1orf53	575	737
C1orf52	2651	3574
C1orf50	1112	1370
C1orf56	362	422
C1orf54	6	66
MARC1	3229	3229
MARC2	1856	2117
MIR181A1HG	0	0
RPGRIP1	23	28
SMPD5	12	14
SMPD4	11685	9959
SMPD1	2997	2499
SMPD3	191	164
SMPD2	2427	2383
BRIP1	1957	2412
PDE11A	8	5
TTC28	13	10
TTC29	0	0
TTC24	11	0
TTC25	244	412
TTC26	1054	1389
TTC27	2774	3803
PATL2	74	70
TTC22	863	509
TTC23	1633	1451
ENO1	206067	186059
NPY2R	0	5
ENO3	522	594
ENO4	169	192
PCSK6-AS1	0	0
LOC101929331	0	0
OIP5-AS1	6150	6522
LOC728613	512	635
CBX3P2	101	85
ANKFY1	3311	7053
OBSCN	8364	6277
SRRD	2698	2923
MCL1	19582	31490
SORBS1	444	367
SORBS3	5711	6256
SORBS2	13	38
ODC1	39952	54769
IL18RAP	0	0
CLEC12A-AS1	0	0
EOMES	178	179
BCDIN3D-AS1	124	35
MIR873	0	0
KCTD21-AS1	66	52
MIR877	1	1
MIR876	0	0
MIR875	0	0
MIR874	0	0
PDSS2	1496	1156
CGB2	13	0
MIR3672	0	0
FKBP14	1206	1528
FKBP15	4126	3792
UBE2J1	6086	6774
UBE2J2	5405	5702
FKBP11	1441	1453
FBXO10	1905	2226
FBXO11	3767	4598
FBXO16	476	400
FBXO17	66	24
FBXO15	37	28
SNORD94	15	14
AGAP1-IT1	20	20
LOC102723753	0	5
SFTA2	0	0
MIRLET7F1	0	0
MIRLET7F2	0	0
SNORD43	21	15
KIAA2013	13109	9325
CNGB3	0	0
SNORD47	740	892
BCLAF1	12057	8361
BCLAF3	634	1001
CTXND1	0	0
PLA2G7	0	0
PLA2G5	0	0
PLA2G3	0	0
GDPGP1	139	154
KRTAP1-1	0	4
KRTAP1-3	0	0
KRTAP1-4	0	0
KRTAP1-5	0	0
CCDC70	0	0
CCDC71	5092	4827
LOC101928535	0	0
CCDC78	791	650
HIST3H2BB	18	13
SNORD4B	24	33
SNORD4A	57	42
GHITM	34448	32274
LOC100506585	0	0
CSHL1	0	0
MIR8071-2	0	0
LINC02197	0	0
FKBP1B	31	0
LINC02190	0	0
FKBP1A	15104	15018
LINC02199	0	0
LINC02198	0	0
MIR8071-1	0	0
LOC100506639	133	189
LINC02229	0	0
LINC02228	0	0
LINC02223	0	17
LINC02222	0	0
LINC02221	0	0
LINC02220	0	0
LINC02227	0	0
LINC02226	0	0
LINC02225	0	0
LINC02224	0	0
MAP10	0	0
MAP11	2337	2583
ELFN1-AS1	1371	1502
LGALS9C	0	0
LGALS9B	0	0
UNC50	2932	3368
NKAIN4	42	9
NKAIN3	0	0
NKAIN2	36	52
NKAIN1	65	27
MAP1A	326	138
MAP1B	44	178
IGSF9B	859	834
UNC5B	2356	2265
UNC5C	0	12
VGF	9082	12069
UNC5A	91	37
UNC5D	0	9
MAP1S	3294	2922
CCP110	2355	3380
LOC101927839	0	0
ANKRD19P	42	47
LOC101927830	27	21
ERLNC1	0	0
RPL18A	151097	147926
CLEC18A	15	0
CLEC18C	15	0
CLEC18B	4	7
BORCS7	993	1578
BORCS6	1995	2234
BORCS5	2116	2250
BORCS8	745	709
SDR42E2	0	0
SDR42E1	0	0
LINC01752	10	10
LINC01753	0	0
LINC01750	0	0
LINC01751	0	0
LINC01756	0	0
LINC01757	0	0
LINC01754	0	0
LINC01755	0	0
EPB41L1	4103	3486
PPCDC	1336	2354
EPB41L3	0	5
EPB41L2	29466	29976
EPB41L5	3660	4048
ACSS3	0	0
ACSS2	4280	4082
ACSS1	280	379
KIDINS220	5359	6351
PUDP	1180	1424
RUNDC3A	48	66
MAGEH1	0	0
WNT3	513	495
WNT2	0	0
WNT1	0	0
LRRN4	843	852
LRRN3	7	11
WNT6	682	616
LRRN1	4	0
WNT4	124	66
PROKR2	0	0
LAMA5-AS1	30	7
ADGRD1-AS1	0	0
HOXA11-AS	343	372
RNF175	0	0
RNF170	921	1456
ASAP1-IT2	2	0
ASAP1-IT1	0	0
LOC105371215	0	0
PCNA	18821	13268
ZBTB7A	7956	6517
ZBTB7C	1040	1051
ZBTB7B	7390	7449
PCNP	15267	16188
PCNT	9896	9224
STIMATE	2206	2073
UTY	0	0
LOC442497	0	0
PCAT1	17	40
PCAT2	0	6
PACRG	4	4
PCAT4	0	0
PANTR1	5	0
PCAT6	65	41
DNPH1	9851	10647
MIR409	0	0
ILF3	61722	51533
ILF2	50918	44414
GOLGA2P10	0	0
GOLGA2P11	0	0
LOC101059915	0	0
BOK	5133	3976
BOC	378	316
FAM24B-CUZD1	1	73
DENND2C	78	55
LOC283788	781	917
MIR1-1	2	0
DENND2D	3507	3183
GAGE1	0	0
PPT1	19848	13839
PPT2	533	724
GAGE5	0	0
INPP4B	0	0
GAGE7	0	0
GAGE6	0	0
DEFB125	0	0
SAFB	10473	7393
TRNP1	6061	6844
UBOX5-AS1	0	0
YBX3P1	0	0
PPP1R26	7757	6453
PPP1R27	45	17
PPP1R21	1750	2026
NGLY1	4667	4706
MACO1	4170	4223
NEDD8-MDP1	327	498
FAS-AS1	11	0
ZCCHC23	0	0
LMX1A	0	0
ZCCHC24	1764	1332
LMX1B	7	4
OR6V1	0	0
MRGPRF	80	42
CEP83-DT	146	176
ETV3L	0	0
PPP1R2B	75	74
PPP1R2C	8	0
KCP	64	37
CNR1	7	14
GBX2	0	0
GBX1	6	9
CNR2	12	0
GNL3L	3811	4124
JARID2-AS1	4	5
RABEP2	1793	1606
LOC606724	11	6
OTULIN	3120	2594
LOC101927636	0	0
TGS1	3904	5592
ANKS1B	0	19
ANKS1A	3591	3025
LOC107984784	0	0
BMT2	406	660
MIR1972-2	2	1
MIR1972-1	0	0
ADAM10	7036	6734
ADAM11	320	430
ADAM12	12	0
ADAM15	19244	16173
ADAM17	3969	5209
ADAM18	0	0
ADAM19	2305	2534
MEPE	0	0
HAGH	6047	6328
GLYAT	0	0
OPALIN	0	0
NEPRO	3404	4377
U2AF1L4	712	1098
U2AF1L5	13732	13475
NDEL1	4522	6767
MIR7851	3	0
MIR7850	0	0
MIR7853	0	0
MIR7852	0	0
SHANK3	3887	2784
SHANK2	257	100
SHANK1	61	46
MIR7856	0	1
ADAM1A	310	262
PLAC8L1	35	53
UCP2	1429	969
FLT3LG	258	106
PCSK9	14	29
LINC02210-CRHR1	2	0
PCSK2	0	8
PCSK1	0	0
PCSK6	3998	4124
PCSK7	3523	2910
PCSK4	873	618
PCSK5	757	740
SP140L	366	416
TC2N	684	562
PLTP	0	18
FKBP9P1	84	268
DPYSL4	20	15
MIR6812	1	3
MIR6813	1	1
MIR6810	0	0
MIR6811	0	0
MIR6816	1	0
SETBP1	0	0
MIR6814	1	4
MIR6815	1	1
SAMSN1	0	8
MIR6818	0	0
MIR6819	1	0
FAM151B	46	43
FAM151A	527	879
MDC1-AS1	5	0
ADGRA1-AS1	0	0
TAAR3P	0	0
SNORD91B	5	6
SNORD91A	2	0
PAXIP1	5026	4086
LDLRAD4-AS1	0	0
RPL13AP6	20	24
RPL13AP5	2352	2630
LINC02429	0	0
LINC02428	0	0
LINC02425	0	0
LINC02424	0	0
LINC02427	0	0
LINC02426	0	0
LINC02421	13	0
LINC02420	0	0
LINC02423	0	0
LINC02422	0	0
USE1	2447	2636
CNRIP1	4	0
SNORA63B	117	150
SNORA63C	0	9
SNORA63D	0	0
SNORA63E	10	14
ARMCX5-GPRASP2	431	632
DTX1	83	32
LOC642929	0	0
CYP1B1-AS1	22	6
CDC34	10535	11835
LINC01497	0	0
CDC37	49185	44770
OR2T34	0	0
OR2T35	0	0
OR2T33	15	5
PROSER2-AS1	54	52
SPIN2A	0	0
SPIN2B	666	698
PGLS	11007	11965
LINC01198	4	0
LINC01194	0	0
LINC01195	0	0
LINC01197	0	0
LINC01191	0	0
LINC01192	0	0
LINC01193	0	0
WDR7	1291	1259
CAPN10-DT	358	298
MRPL42P5	3	8
CCNA2	11053	10134
DIAPH2	1383	1050
CCNA1	0	0
DYNC1I1	267	419
VPS28	5008	5344
VPS29	6593	6365
SKA1	445	962
SKA3	6971	8864
SKA2	4092	3140
GRID2IP	34	18
PCDH20	0	0
SNORA80E	2	0
LOC643327	0	0
C6orf89	4370	4233
PPP1R13B	3320	2869
PPP1R13L	2600	2448
LOC100128239	7	12
FAM243A	1	1
FAM243B	96	68
WNT10A	360	507
WNT10B	1098	919
MIR147A	0	0
MIR147B	0	0
MIR1471	0	0
MIR1470	0	0
MYO3B-AS1	0	0
OR4A47	0	0
LPP-AS1	0	0
LPP-AS2	57	189
TM4SF18	0	8
TM4SF19	139	321
SDAD1P1	185	225
LOC100505555	0	0
POU3F3	4	15
FRG2EP	0	0
POU3F2	0	13
TMEM35B	1083	1257
TMEM35A	5	4
POU3F1	149	24
LAMB1	13295	18258
LAMB3	3428	5488
LAMB2	11732	13366
CYSLTR2	0	0
LAMB4	0	0
CYSLTR1	0	0
MPHOSPH9	2819	3372
MPHOSPH8	7406	6850
POU3F4	0	0
MPHOSPH6	2563	2961
MIR936	1	1
ASTN2	584	827
ASTN1	5	0
RSPH9	232	198
MIR933	0	3
MIR5583-2	0	0
MIR5583-1	0	0
MIR938	0	0
MIR939	35	11
MGA	3430	3132
LOC105374972	0	0
MGP	0	0
HS3ST3B1	2656	6228
ADSS	3803	5103
SIRPG-AS1	0	0
SAMD4A	180	282
ADSL	12028	13842
SAMD4B	7811	6236
GAS2L1	3111	2732
ACVR1C	6	7
GAS2L3	1621	1511
GAS2L2	0	7
HPGDS	0	4
MIR4433B	0	0
MIR4433A	0	0
UOX	0	21
TCIM	0	0
ZW10	3447	3439
RSRC1	2482	2065
RSRC2	6949	6100
CPN2	16	6
CPN1	0	0
LOC107985544	95	105
TP73-AS1	0	0
PYY2	7	0
CDADC1	811	825
GABBR1	0	0
NLGN2	5076	3465
OR2K2	0	0
ARHGAP45	5948	5979
ARHGAP44	1652	1586
ZNF733P	0	0
CASQ1	45	118
ARHGAP40	60	40
CASQ2	0	0
PHACTR2	1150	837
PCBP1-AS1	117	223
AGAP12P	231	236
SOX18	0	0
CDC42EP3	2090	3610
CDC42EP2	1755	2024
CDC42EP1	6016	11992
CDC42EP5	4141	3922
CDC42EP4	4732	4172
HEIH	1473	2151
GPRC6A	0	0
TBKBP1	1268	1187
ABI2	7426	7448
ABI3	15	34
OTC	0	0
TESC	1869	1840
XLOC_008559	0	0
OTP	0	0
PITPNC1	1939	2462
KRT39	0	0
PARG	2382	1792
KRT31	0	0
SLC22A5	1569	1268
SNORD3B-1	0	0
AOC3	132	146
KRT37	0	10
SNORD3B-2	48	39
IL21	0	0
IL20	0	0
IL22	0	0
IL25	0	0
IL24	0	0
IL27	0	0
IL26	0	0
TIMP1	11227	11469
CLINT1	5932	5999
DMAP1	2703	2262
AHRR	613	503
SNX33	1650	1425
ADCY4	0	0
ADCY5	33	35
ADCY6	5916	5230
ADCY7	5682	4522
ADCY1	16	73
ADCY2	0	4
ADCY3	6378	4168
ADCY8	0	0
ADCY9	2441	1800
CARNMT1-AS1	0	0
NUCKS1	26302	22908
DDI2	3914	5098
DDI1	0	0
XRCC1	4192	4129
HOXB-AS3	5521	7419
XRCC3	3785	4224
XRCC2	1870	1691
XRCC5	44929	38943
XRCC4	1733	1968
XRCC6	64424	60829
SLC22A2	0	0
MEIS3	4736	2708
MEIS2	4	8
MEIS1	0	0
PCDHAC2	527	112
PCDHAC1	0	4
CTLA4	0	0
ESPNL	8	0
USP32P1	26	11
USP32P2	26	0
ESPNP	16	0
DDX60	572	515
LOC100996664	0	0
ATE1-AS1	0	0
LMO7DN-IT1	0	0
MLIP-IT1	0	0
H2AFY2	5561	4565
GAU1	310	474
ADCY10	0	0
KCNA6	0	42
KCNA7	17	0
KCNA4	0	0
KCNA5	0	3
MFSD4B	537	481
KCNA3	5	0
KCNA1	0	0
LOC101928525	99	44
OPTN	4039	4983
BHMT	3	0
LOC101928523	0	0
TESC-AS1	0	0
OPTC	0	0
FTL	472865	328603
FTO	1927	1737
ACACA	13442	12509
ACACB	759	689
ZDHHC3	13344	12426
PLA2G2A	1537	604
PLA2G2C	0	0
PLA2G2E	3	8
PLA2G2D	0	0
PLA2G2F	11	0
SLC22A9	0	0
OR8J3	0	0
OR8J1	0	0
CYFIP1	16443	12800
CYFIP2	3576	1872
GUSBP5	0	0
GUSBP4	257	215
GUSBP1	301	457
GUSBP3	20	27
GUSBP2	101	79
GUSBP9	40	37
KRTAP29-1	0	0
LHPP	4492	3738
NUP188	11938	10473
SETMAR	1809	2140
GLT8D2	40	13
GLT8D1	5854	5494
OR2C3	0	0
LOC101929698	0	0
OR2C1	0	0
CTD-3080P12.3	0	0
REG1A	0	60
REG1B	0	0
MRGPRD	0	0
MRGPRE	0	0
OSR2	1039	1148
MRGPRG	0	0
TTC39B	620	652
TTC39A	861	584
BPNT1	1929	2088
LINC00456	0	0
ABHD14A-ACY1	128	46
C1orf141	0	0
RNU7-1	1	1
LOC101929341	0	0
LOC101929340	147	99
BCL9	2121	2261
BCL6	800	1291
BCL3	2606	3430
BCL2	362	293
NPEPL1	4584	4195
CLMN	1055	675
CLMP	7	10
MTM1	996	782
SERPINB9	2435	2952
CSNK1G3	2571	3160
CSNK1G1	1428	1078
ALOX12-AS1	21	47
SERPINB1	17843	18235
SERPINB3	0	0
SERPINB2	0	7
SERPINB5	1834	2656
SERPINB4	0	0
SERPINB7	0	0
SERPINB6	12594	13984
FAM76B	1396	1646
FAM76A	980	1037
LINC02263	0	0
EXD3	1081	1167
EXD2	3005	2704
EXD1	20	0
ELP6	4652	5463
ELP5	11547	14547
ELP4	2498	2207
ELP3	4048	5115
ELP2	5572	6303
ELP1	5848	5623
HAND2	0	0
SPRYD3	2546	3864
SPRYD4	3993	3677
SPRYD7	1669	2863
NEMP1	7561	7610
KLHDC4	2091	1813
KLHDC2	5093	5788
KLHDC3	16004	13699
KLHDC1	0	21
ASXL1	8286	7152
TRIM51	0	0
ASXL3	0	11
RAC1	30071	30344
OR51H1	0	0
HDDC3	3767	1782
ZNF252P-AS1	76	48
DONSON	4276	3983
SPATA13	2875	2553
SPATA12	101	155
SPATA17	195	201
SPATA16	0	0
COL18A1-AS2	0	0
SPATA19	0	0
SPATA18	0	0
VCP	39791	28143
CEP170P1	183	0
TRIM53AP	0	0
HLA-J	0	0
RINL	84	137
HFE	327	340
GPR146	390	199
LOC154449	0	0
ZNF213	1303	1635
GPR142	0	0
GPR143	99	69
MIR4465	0	0
HLA-L	37	26
GPR148	0	0
GPR149	0	0
HLA-C	8903	7687
LOC105376805	4	0
KNL1	2655	2719
SLC7A7	9198	12992
CITED2	3828	5477
CITED1	649	644
TRAK1	4547	4866
CITED4	643	369
DAGLA	1937	2092
DAGLB	3385	3574
HLA-G	0	0
SLC7A3	0	0
SLC7A1	15248	33528
CSNK1A1L	0	0
HIRA	9504	9301
RIN1	2799	2008
RIN3	1135	1136
RIN2	158	119
WWOX	1478	1681
LNX1-AS1	0	0
LNX1-AS2	9	6
RIPK1	3644	3727
RIPK3	0	0
RIPK2	2057	3509
PDCL	1911	1616
IGFBP7-AS1	0	0
SRCIN1	455	225
LOC339666	24	11
PRAMEF4	0	0
C2orf27A	332	414
CRABP1	0	0
FAM149A	689	663
C2orf27B	0	0
LOC102467226	0	0
C7orf71	0	0
LOC102467222	0	0
PRAMEF7	0	0
ZNF419	201	181
ZNF418	36	73
ZNF417	1504	1253
ZNF416	829	1178
ZNF415	0	0
ZNF414	1637	1618
ZNF410	3183	3855
AGBL1-AS1	0	0
LOXL1-AS1	42	44
LOC101927870	0	0
LINC01543	0	0
POU4F1	0	0
POU4F2	0	0
POU4F3	8	21
LINC01547	832	1202
LINC01546	0	0
LINC01545	0	7
FBF1	2065	2119
RASA4	839	328
LINC01549	0	0
LINC01548	0	0
RASA1	1897	2088
RASA2	1559	1457
RASA3	3971	3690
ACTN3	8	8
ACTN2	0	9
ACTN1	19646	17791
ACTN4	63690	63091
LOC105372038	0	0
EZR	31357	34057
PRR29-AS1	0	0
SNORD70B	5	1
DKFZP586I1420	225	392
LOC105377143	0	0
MIR4269	0	0
MIR4268	0	0
MIR4263	7	0
MIR4262	0	0
MIR4261	0	0
MIR4260	5	2
MIR4267	0	0
MIR4266	0	0
MIR4265	0	0
MIR4264	0	0
N6AMT1	872	1353
NHS-AS1	0	0
OR5J2	0	0
LOC105375773	0	0
ABLIM1	8553	9580
ABLIM3	207	152
ABLIM2	939	769
UBXN6	11391	11008
FAM172A	645	517
LINC00630	198	106
LINC00636	0	0
LINC00637	0	0
LINC00634	258	300
LINC00635	0	0
LINC00638	188	272
LINC00639	0	4
PTGER4P2-CDK2AP2P2	0	7
BIVM-ERCC5	0	259
RAB6D	197	202
TSPOAP1-AS1	605	427
RAB6A	7437	7761
RAB6B	1097	616
RAB6C	28	57
LOC100506368	0	0
DLGAP4-AS1	0	8
NLGN1-AS1	0	0
DAOA	0	0
ERVV-1	0	0
ERVV-2	0	0
LOC101929006	0	0
KRTAP5-AS1	0	11
GDI2	34874	37423
LOC105374428	0	0
GDI1	16462	13530
TTC30A	16	21
LOC105370333	1102	1935
MMP25-AS1	325	352
TTC30B	3	9
TFAP4	2993	2150
SPDL1	3562	3471
MIR7109	2	1
MIR7108	0	1
ZMYM4-AS1	0	0
LOC102724728	0	1
LOC100506985	32	39
MIR7107	1	1
MIR7106	0	0
UPK1A	30	30
SPTA1	0	0
HGSNAT	1982	1856
CRYZL1	1356	1376
SERF2	33215	27538
OR4L1	0	0
NAV2-AS2	4	0
NAV2-AS4	0	0
NAV2-AS5	0	0
PGM5P4-AS1	0	0
NAT9	3016	4071
NAT8	0	0
NAT2	0	0
NAT1	860	798
ADGRL4	0	0
ADGRL2	0	0
ADGRL3	17	21
ADGRL1	6599	4781
LOC100996318	0	0
FAIM2	287	406
COX5A	11599	12518
TMEM259	28777	24921
TMEM258	9110	7952
TMEM256	9724	7625
TMEM254	746	684
TMEM253	323	290
TMEM252	0	0
TMEM251	2213	2933
TMEM250	3436	3461
SIPA1L1	4879	5079
SIPA1L3	2652	2031
SIPA1L2	637	688
LOC105371880	0	0
PPFIA4	789	359
SLC35F5	3955	4736
SLC35F4	0	0
SLC35F6	2012	2706
SLC35F1	0	5
SLC35F3	0	0
SLC35F2	6744	8767
SUPV3L1	4379	5302
LMAN1L	25	0
TRMT112	19081	18450
TSPAN19	0	0
MPC2	5639	5655
MPC1	1683	1849
TSPAN10	295	401
TSPAN11	65	43
TSPAN12	616	559
LOC100132741	0	0
TSPAN14	5037	5234
TSPAN15	6130	5686
TSPAN16	0	0
TSPAN17	4733	4013
SPRY4-AS1	109	112
LOC101929109	0	0
LOC101929106	0	0
EAF1	3517	3750
EAF2	320	402
FOXF1	593	367
FOXF2	0	0
RBPJL	0	0
TMUB1	8928	7566
TMUB2	3983	4337
SCGB1C1	0	0
SCGB1C2	0	0
SYNCRIP	24833	19780
LOC100240728	0	0
TBC1D7-LOC100130357	10	39
PRR23D2	0	0
MMAB	3012	3860
TYR	0	0
ALG8	4369	4289
ALG9	1398	1928
ALG2	4406	4467
ALG3	3990	4301
ALG1	3557	4206
ALG6	1130	1459
ALG5	5675	6451
WIF1	0	0
PDXP	6692	6382
RNGTT	3064	1180
KIAA1324L	0	5
PARP8	0	0
ERI3-IT1	21	15
INSL5	0	0
HAR1B	234	201
HAR1A	770	638
INSL6	0	0
MAGEL2	0	0
INSL3	16	14
MIR4797	0	0
HGS	12633	12730
MIR4794	0	0
RTN2	890	805
LINC01349	0	0
MIR5186	0	0
RDM1	334	282
CLUL1	0	0
PDX1	3120	2459
TNFRSF14-AS1	798	696
LOC101930094	10	0
LOC101927415	8	0
LOC101927417	0	0
LOC101927410	0	0
INMT	0	0
LOC101927418	0	4
TMEM246-AS1	0	0
LINC01343	0	5
MIR4798	0	0
PARP4	16151	16102
FECH	6494	7257
FCSK	1992	1634
ADAP1	8405	9312
SRGAP3-AS4	0	0
ADAP2	107	86
KLHL10	37	42
KLHL11	889	1001
KLHL12	4934	5701
KLHL13	0	0
KLHL14	0	0
KLHL15	1262	1471
KLHL17	3069	1907
KLHL18	3549	1905
DMRTB1	0	0
TONSL-AS1	43	31
IER5	6256	4824
SOWAHB	413	422
GABPB2	640	997
IGIP	531	393
ZNF529-AS1	0	13
SLU7	5712	5906
C7orf66	0	0
LOC100130987	213	122
SLC16A12-AS1	0	0
LOC105369340	743	964
RTEL1-TNFRSF6B	617	1503
SLN	0	0
SLK	6954	6231
BTG3-AS1	97	122
SLA	5	38
PHYH	2981	2759
GFY	0	0
NOTCH4	0	0
PHGR1	88	128
MEAF6	4454	4288
MSMP	364	518
AZIN1	6739	9491
NOTCH1	3896	3374
NOTCH2	7908	7980
AZIN2	735	646
ZNF658	402	360
ZNF655	2387	2901
TCTEX1D2	1532	1538
TCTEX1D1	0	0
ZNF653	831	622
ZNF652	1212	1803
MIR5692A2	0	4
MIR5692A1	0	1
LOC100286906	0	0
N4BP2L1	1002	887
RAPGEF5	1542	518
RAPGEF6	1954	2519
N4BP2L2	7330	9858
RAPGEF1	3917	3860
RAPGEF2	3299	3673
RAPGEF3	571	824
ZKSCAN7-AS1	17	17
ZNF384	7043	7283
ZNF383	410	571
ZNF382	12	0
POC1B	2460	2758
SIL1	5773	6165
KRTAP3-2	0	5
KRTAP3-3	0	0
KRTAP3-1	0	30
SCHLAP1	0	0
SNRPD3	16464	13729
SNRPD2	49901	41279
SNRPD1	12544	13212
GRK6	7142	6190
LOC101928775	0	0
NMBR	0	0
PKP3	10121	9345
RBM26-AS1	298	532
PKP2	14115	13367
CTAGE8	0	35
IFT43	1542	1574
IFT46	3753	4652
RFX6	0	0
RXYLT1-AS1	0	0
NOP14-AS1	1396	1832
CRIM1-DT	215	219
GLDN	168	129
GLDC	0	17
QPCT	0	4
ROS1	0	0
PC	4281	3371
GRK5	1260	1000
LINC01835	0	0
LINC01833	150	76
LINC01832	0	0
LINC01831	0	0
DHRS11	2499	3342
DHRS12	740	637
DHRS13	2149	2032
LINC01838	0	0
GPR89B	1350	1513
GPR89A	1611	1802
MAP1LC3B2	73	73
LGMN	4175	5002
NBDY	2205	2691
C12orf76	734	485
OR6C76	0	0
CAPS2	3	0
PHF5A	8845	10690
EHMT1	7747	6038
EHMT2	1214	811
ADIPOR2	10747	9725
ADIPOR1	17161	13887
NBPF26	1688	1658
NBPF20	428	305
MARK4	3659	3029
STOX1	541	524
MARK1	0	0
MARK2	5112	4986
STOX2	87	63
IGBP1	7180	7544
RN7SL1	16063	13695
RN7SL2	22394	21176
RN7SL3	421	331
TPD52L2	19289	16684
TPD52L3	0	5
TPD52L1	5650	6486
EFCAB11	1041	1463
EFCAB10	9	15
EFCAB13	103	89
EFCAB12	100	51
EFCAB14	9301	5818
OR7E47P	0	0
CAPSL	0	0
ACTR3C	499	334
ACTR3B	3560	2935
WDR13	4716	5129
WDR12	5034	6112
WDR11	5546	5390
WDR17	0	0
WDR19	2693	2721
WDR18	12666	11835
STK24-AS1	40	62
NAGPA-AS1	64	47
LINC00879	0	0
FAM204A	3126	2653
LINC00877	0	0
LINC00870	24	69
LINC00871	0	0
USP9X	8448	9306
MYHAS	11	17
LINC01963	328	567
NLRP2B	0	0
ACAD11	1208	1914
KRT33B	0	0
KRT33A	0	0
ZFP41	1861	2233
ZFP42	0	0
MYADML2	19	35
PLOD3	12794	13065
LDLRAD1	126	70
LDLRAD2	13	15
LDLRAD3	2447	2069
LDLRAD4	23	12
CGAS	327	432
APEH	28174	22539
DEFB135	0	0
DEFB136	0	0
DEFB132	0	0
DEFB133	0	0
IPW	0	0
LINC02119	0	0
LINC02118	0	0
LINC02115	0	0
LINC02114	0	0
LINC02116	0	0
LINC02111	0	0
NKX6-3	0	0
LINC02113	0	0
NKX6-1	0	0
KCTD13	1729	2056
KCTD12	13	28
KCTD11	2216	2146
KCTD10	7303	7855
ANKUB1	0	0
DPY19L2P1	0	0
DPY19L2P2	0	4
DPY19L2P3	9	22
KRTAP10-7	0	0
KRTAP10-6	0	0
KCTD19	0	0
KRTAP10-4	0	0
KRTAP10-3	0	0
KRTAP10-2	3	0
KRTAP10-1	0	0
MIR135B	2	0
MIR1302-11	0	6
H6PD	828	2968
SLC25A35	1123	1009
SLC25A34	42	100
SLC25A37	9629	6595
SLC25A36	6990	9075
SLC25A31	0	0
SLC25A30	1183	590
SLC25A33	2382	2924
SLC25A32	2985	3952
SLC25A39	31557	27280
SLC25A38	4223	5366
TUBA1C	121080	97750
TUBA1B	273732	213302
TUBA1A	14514	12663
FAR2P1	0	0
IGSF10	15	0
FAR2P2	0	0
FAM102B	1700	1384
FAM102A	4324	5447
OR52N4	0	0
RIMKLA	1343	1166
RIMKLB	8	36
LOC100505851	20	0
LOC100288866	7	11
CTPS2	1384	1946
SNORA120	0	0
PCID2	7368	8552
ACBD7-DCLRE1CP1	11	0
PLCXD2-AS1	0	0
POMT1	2718	2607
POMT2	2795	2266
AIF1	0	0
AGPS	6740	6467
HOXA13	324	251
STOM	3575	3782
EFCC1	0	0
LOC400706	563	595
NPLOC4	10856	9637
TMEM86A	334	474
TMEM86B	261	203
LGALS13	0	0
LGALS12	14	29
LGALS16	0	0
LGALS14	0	0
BCL10	1409	2073
DEFB130A	0	0
DEFB130B	0	0
LOC101927657	0	0
TBX18-AS1	0	0
PBLD	337	374
PGPEP1	510	1037
SMU1	6598	6326
OR13G1	0	0
SSRP1	55279	46441
IRAK1BP1	674	970
MIR770	0	0
LOC100506082	16	31
LOC100506083	92	127
C1orf174	2323	1964
LINC00407	0	0
LINC00400	0	0
LINC00402	0	5
LINC00408	0	0
RBBP8NL	29	34
MIR483	0	1
GPC2	535	446
GPC3	0	0
GPC4	23	38
GPC5	0	12
MIR484	0	0
MIR485	0	0
MPHOSPH10	4518	4863
MIR488	0	0
MIR489	0	0
DOC2GP	0	2
LOC100996437	44	145
ANKDD1B	7	13
NYX	0	0
AKR1C6P	0	0
SNAPC3	2738	2849
CASP17P	0	0
LOC51145	0	0
LOC91450	4	2
GSC2	0	2
JMJD1C-AS1	169	86
ORM1	0	0
ORM2	0	0
MICA-AS1	19	29
NXF2B	0	0
ALDH3A2	16604	12011
ALDH3A1	20513	12368
EDC3	5426	5923
EDC4	6786	5890
ATXN3L	0	0
LOC101928177	0	0
LOC101928174	0	0
LOC105369632	4	0
RBM12B	2497	2565
ANAPC2	5526	3747
ANAPC5	20753	19623
ANAPC4	2049	2319
ANAPC7	7149	7934
KIR3DX1	0	0
RD3L	0	0
PSMD14	12195	14570
PSMD11	10976	10226
PSMD10	3602	2885
PSMD13	12811	12356
PSMD12	6025	7529
MYO10	4414	3657
LEUTX	0	0
EXOSC10	8744	8033
MOBP	22	8
MYLK4	22	52
MYLK2	85	43
MYLK3	0	0
LOC107984703	0	0
MOB2	3674	3295
PQLC3	2227	2097
PQLC2	2020	2081
MOB4	2876	2041
LRRC27	744	704
LOC114483833	12	0
LOC114483834	268	164
LRRC23	1097	729
HMGB3	7169	5301
EEF1A1	897487	997146
EEF1A2	52917	45675
CHP1	7519	7715
CFAP126	204	194
FYCO1	2443	2198
GCHFR	6424	5264
MNDA	0	0
SNORA20B	0	0
MIR219A2	0	0
MIR219A1	1	1
MND1	2180	2632
HIKESHI	3926	4703
FGFR1OP	3074	2088
TPSAB1	0	59
CALY	33	18
CALR	150517	126932
ASAH2B	787	1467
CHPF	17329	15130
COL23A1	0	18
PLEKHA1	2355	2465
C1orf232	0	0
IL6R-AS1	0	0
RIBC1	158	214
APOC4-APOC2	20	15
GSTTP2	5	0
C5orf49	0	0
CLEC1B	0	0
ZFHX4	0	0
C5orf46	0	0
C5orf47	0	0
RFFL	2406	3646
ZFHX3	1141	1388
RFC2	5520	6431
FAM45A	3595	3514
RAB27A	603	494
RAB27B	2750	4356
LINC01518	0	0
NUP107	7480	7509
LSAMP	16	33
C10orf71-AS1	7	3
FAM122A	2479	2617
FAM122B	3913	2755
FAM122C	372	353
MIR6892	0	5
MIR6893	5	14
MIR6890	3	2
MIR6891	0	0
MIR6894	7	2
MIR6895	5	0
CYP2D6	24	0
CYP2D7	246	107
CBX1	4180	8614
C10orf55	9	10
C10orf53	0	0
SPRR4	0	0
SPRR3	0	0
ZNF774	225	171
LOC100144595	0	0
ST3GAL5-AS1	0	9
DHX40	2254	2242
MIR376A2	0	0
TRIM9	175	77
PFN1	103270	84714
PFN2	6463	5148
PFN3	5	5
PFN4	85	61
MIR376A1	0	0
TRIM3	1433	1246
TRIM2	4394	5490
TRIM5	1807	2022
TRIM4	3838	4179
TRIM7	99	91
TRIM6	285	213
USP17L3	3	0
BAIAP2-DT	1939	895
TSL	31	20
ADAMTS19-AS1	0	0
PPA2	6462	5545
PPA1	25417	27448
NUP62	9751	6780
LIMS3-LOC440895	0	0
CSF1R	0	6
SIPA1	4523	2698
JCHAIN	0	0
LAMC1-AS1	6	5
SSX2IP	2526	4160
ATXN8OS	0	0
LRAT	0	0
LINC01114	0	0
LINC01115	0	0
LINC01116	0	0
LINC01117	0	0
LINC01111	0	0
PPAN	578	586
LINC01118	0	0
OR7A5	0	0
PPAT	5407	5661
IDH1-AS1	74	34
DCXR	9481	7414
NFYC	3680	4934
NFYB	3721	4778
NFYA	5898	3822
SMIM30	1235	1349
CCNI2	117	48
BAZ2B	1759	2245
MIR4638	0	0
MIR4639	0	1
MIR4632	0	2
MIR4633	0	0
MIR4634	0	0
MIR4635	3	8
MIR4636	0	0
MIR4637	0	0
CES1P2	0	0
MIR3942	9	5
MIR3941	0	0
MIR3940	1	6
MIR3945	0	0
MIR3944	3	3
ALPG	1285	1809
LOC102724710	0	0
LOC100128108	0	0
NLE1	3968	4119
SKIL	272	423
LINC01514	0	0
CYTH1	3674	3324
GCGR	4	0
CYTH3	2642	2390
CYTH2	7836	8638
CYTH4	36	12
DPH1	4325	4006
DPH2	5484	5738
DPH3	2511	2513
MYH7B	43	42
DPH5	3967	3301
SPAST	1222	1240
DPH7	4010	2613
SPDYE7P	0	0
LINC00243	0	17
LINC00242	172	138
LINC00240	32	18
ENO2	10385	8421
KCNQ1DN	0	0
MST1	535	519
PAH	0	0
PAM	4025	3272
DCN	0	0
DCK	2363	2614
DCD	0	0
THRB	0	13
DCC	0	12
THRA	3047	2515
TAF4B	1875	2313
DCX	6	70
C20orf173	0	0
MIR570HG	171	108
CDH20	0	0
CREB5	66	251
CDH23	52	44
CDH24	7443	5926
CDH26	10	8
FLRT1	46	81
FLRT3	14	11
FLRT2	5	8
GDF15	31811	65767
PXYLP1	1282	661
ARCN1	20145	18895
AKR7A2P1	44	51
QRFP	0	0
LINC00939	0	0
LINC00938	1141	1379
LINC00930	0	0
LINC00933	27	45
LINC00934	0	0
LINC00937	7	0
AEN	7296	8276
NOB1	18509	17104
PPP6C	4806	2844
SCARNA21B	3	0
ZNF192P1	6	20
LINC01091	0	0
SLC39A13	1226	1375
HSPA4L	3581	2662
PRAC2	0	4
PRAC1	0	0
MOS	0	0
SUZ12P1	1479	1201
MOK	498	858
EIF4EBP1	18439	28709
NTM-AS1	0	0
EIF4EBP3	314	292
ASPRV1	93	74
[truncated: 26,194 more rows]

## Sheet: Transcript_Expression
transcript_id	gene_name	SW480-con-Input	SW480-shM14-2-Input
NM_002220	ITPKA	1292	861
NM_001003806	TARP	0	0
NM_001253387	CHL1	0	20
NM_001003805	DMAC2L	14	50
NM_001003802	SMARCD3	48	0
NM_001003803	DMAC2L	0	0
NM_001003800	BICD2	1840	846
NM_001003801	SMARCD3	2166	1597
NM_001168531	ASB9	209	83
NM_001003809	DLGAP1	0	0
NM_001304464	SNRPE	640	660
NM_001304465	SLC29A1	211	474
NM_001304466	SLC29A1	724	1043
NM_001304467	EEF1AKMT2	147	16
NM_001304460	ANKRD33	0	0
NM_001008781	FAT3	0	0
NM_001304462	SLC29A1	118	318
NM_001304463	SLC29A1	2849	1711
NM_001304468	EEF1AKMT2	712	590
NR_003227	AFG3L1P	957	1448
NM_001318537	SPRY2	23	341
NR_003225	LGALS3	810	893
NM_001290300	RARB	0	0
NM_001290307	CTNNA1	153	168
NR_003222	SNORD114-29	0	0
NM_001278268	TNFRSF11A	0	0
NM_001318536	SPRY2	209	146
NM_001278266	CARHSP1	448	66
NM_001278267	NBPF20	428	305
NM_001290309	CTNNA1	0	0
NM_001278265	CARHSP1	432	55
NR_159407	FAM153C	0	0
NM_001278263	CARHSP1	428	49
NM_001278260	CARHSP1	47	50
NM_001278261	CARHSP1	438	5
NM_001355213	OR10D3	0	0
NR_027932	CLLU1	0	0
NM_001355216	RET	0	0
NM_001466	FZD2	2262	1303
NM_001467	SLC37A4	1849	5668
NM_001464	ADAM2	0	0
NR_155754	CENPC	63	1
NM_001462	FPR2	0	0
NM_001463	FRZB	13	12
NR_155751	LINC02643	0	0
NM_001461	FMO5	163	175
NM_001276394	LDLRAD1	0	0
NM_001276395	LDLRAD1	0	22
NM_001164246	ODR4	0	0
NM_007100	ATP5ME	17894	16379
NM_000335	SCN5A	0	0
NM_007106	UBL3	3704	3987
NM_001276392	LDLRAD1	0	27
NM_001276393	LDLRAD1	121	21
NM_000339	SLC12A3	0	18
NM_001143988	NBPF6	0	0
NM_007109	TCF19	442	299
NM_001317948	ARL10	0	1
NR_152763	SNHG17	0	0
NR_152762	SNHG17	1906	2261
NR_152761	SNHG17	346	298
NR_152760	SNHG17	118	313
NM_001350533	SNX14	171	104
NM_001350532	SNX14	0	20
NM_001350531	LARP1B	299	89
NM_001350530	MIER1	0	0
NM_001350537	SNX14	153	101
NM_001350536	SNX14	158	97
NR_133005	ADH1C	68	88
NM_001350534	SNX14	280	195
NR_133009	PEX6	81	70
NM_001350538	SNX14	163	95
NM_001012967	DDX60L	52	107
NM_005258	GCHFR	6424	5264
NM_001012964	KLK6	2375	3355
NM_001167911	VEPH1	0	0
NM_003825	SNAP23	4534	4701
NM_003826	NAPG	3384	3870
NM_001167912	VEPH1	0	0
NM_003820	TNFRSF14	1778	1807
NM_003821	RIPK2	2057	3509
NM_003822	NR5A2	279	461
NM_001167916	VEPH1	0	0
NM_003828	MTMR1	0	409
NM_003829	MPDZ	0	0
NR_046834	RNF216-IT1	0	0
NR_046837	ANKRD44-IT1	0	0
NR_046836	HS1BP3-IT1	23	33
NM_001025780	ABHD17B	1156	1790
NR_046832	MLIP-IT1	0	0
NM_001318538	SPRY2	121	89
NR_046839	AGBL4-IT1	0	0
NM_001304461	SERPINA12	0	0
NM_024034	GDAP1L1	0	20
NR_136596	PARP6	308	351
NM_024036	LRFN4	5133	5131
NM_024037	AUNIP	1453	2137
NM_001164796	SLC25A26	820	3
NM_024031	PRR14	3387	2096
NM_001161546	PROB1	273	218
NM_001312673	PCYT1A	7082	8069
NM_001008783	SLC35D3	0	0
NM_024038	TRIR	31113	28041
NM_018303	EXOC2	3902	3795
NR_130465	MIR4528	0	0
NR_027064	TINCR	71	45
NM_001329630	PLEKHA7	1291	638
NR_136595	ARL6	0	9
NM_015557	CHD5	103	104
NM_015556	SIPA1L1	145	108
NM_001358312	DGLUCY	0	0
NR_138107	ZNF875	76	118
NM_001349995	RBFOX2	7	10
NM_001349994	RBFOX2	0	0
NM_001297658	TSSC4	376	293
NM_015555	ZNF451	31	169
NM_001349991	RBFOX2	0	0
NR_138106	ZNF875	0	0
NM_001297654	DDR1	20	16
NM_001297655	KIF2C	189	51
NM_001297656	KIF2C	662	0
NM_001297657	KIF2C	0	0
NM_001297650	CD163L1	0	9
NM_001297651	MAST4	0	474
NM_001297652	DDR1	446	264
NM_001297653	DDR1	20	15
NR_121649	LINC01391	22	0
NR_138103	ZNF875	0	28
NM_001193333	CORO1A	0	0
NM_182978	GNAL	3468	2480
NR_003226	AFG3L1P	853	542
NM_001142398	FAHD1	55	0
NM_001256293	KRT8	6475	4832
NM_001011724	HNRNPA1L2	1536	1483
NM_001011725	HNRNPA1L2	1480	1512
NR_034069	SRPK1	650	280
NM_006271	S100A1	61	106
NM_001011720	XKR9	0	132
NM_006277	ITSN2	0	0
NM_001011722	ARHGEF10L	1631	1847
NM_006275	SRSF6	9663	10602
NM_001002030	ECHDC1	4145	5554
NR_034062	LOC100131635	0	0
NM_006278	ST3GAL4	160	373
NM_006279	ST3GAL3	308	298
NM_001351660	SLC39A14	0	312
NM_001172624	NEO1	238	446
NM_001002036	ASTL	0	0
NM_001351663	MACROD2	0	0
NM_001324080	FAM177B	0	0
NM_001324081	SPSB3	1021	2226
NR_121641	LINC02265	0	0
NM_001324085	ZNF75A	0	0
NM_001324086	RPUSD1	1204	641
NM_001324087	VDAC2	249	7136
NM_001324088	VDAC2	3679	138
NM_001324089	VDAC2	0	326
NR_003220	SNORD114-27	0	0
NM_002469	MYF6	0	0
NM_001352766	RBM23	28	0
NR_031653	MIR1251	0	0
NR_159403	SLC25A39	6357	4281
NR_031651	MIR1249	1	1
NR_031650	MIR1248	8	11
NR_031657	MIR1256	0	0
NR_031656	MIR1255A	0	0
NM_001199659	LETM2	56	114
NR_031654	MIR1253	0	0
NM_032961	PCDH10	0	5
NM_032960	MAPKAPK2	6401	5199
NR_031659	MIR1258	0	0
NM_001199654	PMF1	250	44
NM_001199653	PMF1	102	94
NM_001278264	CARHSP1	425	50
NM_032966	CXCR5	4	3
NR_155746	LINC02669	0	0
NR_030527	MIR765	0	0
NR_160415	BMS1P2-AGAP9	115	169
NM_001278262	CARHSP1	0	0
NR_030528	MIR770	0	0
NM_003176	SYCP1	0	0
NM_003177	SYK	2127	1218
NM_003174	SVIL	2121	209
NM_003175	XCL2	0	0
NM_003172	SURF1	4441	2966
NR_159405	SLC25A39	1428	0
NM_003170	SUPT6H	9333	13784
NM_003171	SUPV3L1	4079	5116
NM_001128846	SMARCA4	2595	2179
NR_144412	RELCH	13	16
NM_001128844	SMARCA4	22	2
NR_003228	AFG3L1P	147	92
NM_001128843	TNIP3	0	0
NM_003178	SYN2	10	68
NM_003179	SYP	115	141
NM_001329689	OARD1	0	0
NR_125919	LINC02493	0	0
NM_002889	RARRES2	865	720
NM_002888	RARRES1	14	31
NM_001098398	COPA	9291	1101
NM_001282734	SLC39A12	0	0
NM_002885	RAP1GAP	4341	790
NM_001257361	AMPD2	3	0
NM_002887	RARS	10063	9946
NM_002886	RAP2B	2738	2722
NM_002881	RALB	6892	7092
NM_002880	RAF1	4765	2496
NM_002883	RANGAP1	11571	15029
NM_002882	RANBP1	17873	7946
NM_005251	FOXC2	7	4
NM_001010860	SAMD15	49	122
NM_138636	TLR8	0	0
NM_001184834	ADGRG2	0	0
NM_001323683	NRSN2	0	0
NM_001323682	NRSN2	0	0
NM_001323681	NRSN2	241	3
NM_001323680	NRSN2	85	79
NM_001323685	NRSN2	828	767
NM_001323684	NRSN2	0	0
NM_001081559	CPSF4	66	25
NM_001469	XRCC6	60366	57947
NM_001081552	SPAG11A	0	0
NM_001081550	THOC2	8572	6458
NM_001081551	DEFB103A	0	0
NM_001352368	PPP6R3	529	232
NM_001352369	PPP6R3	0	0
NR_155756	TBCB	724	912
NM_001352360	PPP6R3	0	0
NM_001352361	PPP6R3	144	162
NM_001352362	PPP6R3	348	382
NM_001352363	PPP6R3	1308	1034
NM_001352364	PPP6R3	0	0
NM_001352365	PPP6R3	377	372
NM_001352366	PPP6R3	0	2
NM_001077268	ZFYVE19	2430	2736
NM_001010895	ERCC6L2	20	106
NM_001323544	GALNS	106	44
NM_001010897	SERP2	0	8
NM_001010896	C10orf113	0	0
NM_001010891	MTX3	1843	710
NM_001010890	PRAMEF9	0	0
NM_001010893	SLC10A5	38	44
NM_001010892	RSPH4A	6	21
NM_001282739	OSBP2	326	274
NM_001003785	ATP5PD	56	49
NM_001010898	SLC6A17	12	8
NM_001003787	STRADA	0	0
NM_001003786	STRADA	53	110
NM_001178108	ZNF185	1839	1377
NM_001303116	TUBA1C	15	12
NM_001460	FMO2	0	0
NM_014008	CCDC22	1446	1625
NM_014009	FOXP3	81	97
NM_001368251	LOC112267881	0	0
NM_014007	ZBTB43	865	1013
NM_014004	PCDHGA8	6	10
NM_014005	PCDHA9	5	0
NM_014002	IKBKE	566	950
NM_014003	DHX38	4041	3385
NM_014000	VCL	68	33
NM_001303110	COL4A1	0	0
NM_015351	TTC9	1959	2178
NM_015350	LRRC8B	1255	2158
NM_015353	KCTD2	3454	3505
NM_015352	POFUT1	5185	5175
NM_015355	SUZ12	6166	6346
NM_015354	NUP188	11938	10473
NM_001164245	ODR4	177	23
NM_015359	SLC39A14	518	800
NR_027347	ZNRF2P2	144	57
NM_018584	CAMK2N1	1485	1044
NR_027342	FKBP9P1	0	0
NM_000333	ATXN7	2030	2683
NR_027340	FKBP9P1	54	141
NR_027341	LINC00475	0	0
NM_002229	JUNB	16022	16124
NM_002228	JUN	7981	9446
NM_000332	ATXN1	0	590
NR_109869	HMGCLL1	0	0
NM_001166139	LCORL	226	0
NM_001009954	ERCC6L	369	237
NM_007003	PAGE4	23	16
NM_002221	ITPKB	1385	1112
NM_007107	SSR3	2568	5245
NM_002223	ITPR2	1795	1478
NM_002222	ITPR1	0	0
NM_002225	IVD	4238	4212
NM_002224	ITPR3	24817	25683
NM_002227	JAK1	6534	6117
NM_001166133	FRAS1	83	88
NM_001004060	NOMO2	999	329
NR_131339	SETD7	29	49
NR_131338	GPX8	8	22
NM_001004065	AKAP2	2046	840
NM_007105	SLC22A18AS	149	76
NM_001323029	IQCG	38	0
NM_001323028	IQCG	0	0
NM_001323027	IQCG	10	42
NM_001303119	UCMA	0	0
NM_007104	RPL10A	123267	141623
NR_131337	GPX8	0	0
NR_131336	GPX8	197	63
NM_001323020	SETD9	30	8
NR_120611	NUTM2B-AS1	248	279
NM_001009955	SSBP3	4257	3293
NM_001163561	STPG4	0	0
NM_000338	SLC12A1	0	0
NM_001317949	TTC23L	0	5
NM_018055	NODAL	9	0
NM_018054	ARHGAP17	369	244
NM_001255988	COLEC11	0	0
NM_018056	TMEM39B	2001	2210
NM_018051	WDR60	1129	1127
NM_018050	MANSC1	1370	875
NM_018053	XKR8	1849	1442
NM_018052	VAC14	4526	3977
NM_001255982	COLEC11	0	0
NM_001255983	COLEC11	0	0
NM_001255980	CREB3L4	2	95
NM_001255981	CREB3L4	131	83
NM_001255986	COLEC11	0	0
NM_001255987	COLEC11	0	0
NR_033244	LOC729080	3	2
NM_001255985	COLEC11	0	0
NR_039763	MIR1587	0	0
NR_029379	PHKA2-AS1	40	26
NR_029378	LOC100289511	100	79
NM_001349209	ARIH2	396	80
NM_001349208	LPIN1	0	0
NM_001349207	LPIN1	0	0
NM_001349206	LPIN1	591	280
NM_001349205	LPIN1	16	0
NM_001349204	LPIN1	13	2
NM_001349203	LPIN1	0	0
NM_001349202	LPIN1	0	0
NM_001349201	LPIN1	0	0
NM_001349200	LPIN1	0	0
NR_133003	MIR9-3HG	0	0
NR_120619	LINC01163	0	0
NR_133002	MIR9-3HG	0	0
NM_001165924	EMX2	0	0
NM_001349087	TBC1D5	0	319
NM_001012969	ADAL	0	0
NM_001256187	SNX12	124	80
NM_001256186	SNX12	0	2332
NR_120544	LINC01488	0	0
NR_133000	GUSBP4	0	0
NR_120542	LINC01488	46	61
NR_120543	LINC01488	14	0
NR_120540	LOC101928053	11	13
NR_120541	MRGPRF-AS1	0	0
NR_133007	ENPP3	0	0
NR_039764	MIR4536-1	0	0
NR_120548	WT1-AS	0	0
NR_133006	OLFM5P	0	0
NM_001142352	ST6GAL2	0	0
NM_001142353	PPP3CB	323	473
NM_001142350	THOC6	95	86
NM_001142351	ST6GAL2	0	0
NM_001142356	NIF3L1	52	86
NM_001350535	SNX14	186	108
NM_001142354	PPP3CB	656	411
NM_001142355	NIF3L1	748	726
NR_148459	ZNF532	0	78
NR_133004	LOC101929208	0	0
NM_001320772	WIPI1	124	0
NM_001350539	SNX14	0	0
NR_045901	INTS14	0	0
NM_001353187	TMUB2	182	144
NM_014911	AAK1	1478	1731
NM_014912	CPEB3	152	217
NR_133008	LOC105369532	0	0
NM_014914	AGAP1	4499	3095
NM_014915	ANKRD26	206	281
NM_014916	LMTK2	2349	2217
NM_014917	NTNG1	0	0
NM_014918	CHSY1	2269	2202
NM_001353189	TMUB2	944	353
NM_001353188	TMUB2	48	50
NM_001005332	MAGED1	2290	1851
NM_001005333	MAGED1	4	2
NR_136648	SPATA5L1	88	0
NR_136649	NRSN2	234	101
NM_001005336	DNM1	1352	960
NM_001012965	KLK6	861	383
NM_001005335	HNRNPL	2421	2411
NR_136642	CT75	0	0
NR_136643	LOC284241	9	6
NR_136640	CT75	0	0
NR_136641	CT75	0	0
NR_136646	SPATA5L1	87	0
NR_136647	SPATA5L1	124	73
NR_136644	LOC283028	0	5
NM_176806	MOCS2	501	739
NM_003824	FADD	5598	5439
NM_001244189	KIAA0586	4	2
NR_038416	TSPOAP1-AS1	469	0
NM_001002814	RAB11FIP1	2840	3510
NM_001032409	OAS1	132	16
NM_001002812	PDE4DIP	0	0
NM_001002810	PDE4DIP	0	0
NM_001002811	PDE4DIP	749	103
NM_001171624	VEGFA	268	518
NM_001171625	VEGFA	184	682
NM_001171626	VEGFA	234	347
NM_001171627	VEGFA	0	347
NM_001330540	MMACHC	33	4
NM_001206972	PTPRB	0	0
NM_001171622	VEGFA	188	286
NM_001171623	VEGFA	1	2
NM_001367885	CFAP54	0	0
NM_001167915	VEPH1	0	5
NM_001367886	BICDL1	2094	1691
NM_001171628	VEGFA	263	675
NM_001171629	VEGFA	260	609
NM_001206979	NR1H4	0	0
NM_001206978	NR1H4	0	0
NM_001288649	ZNF286A	9	12
NM_001288648	ZNF286A	0	0
NM_001167917	VEPH1	42	73
NM_182932	SLC8A3	0	0
NM_001267597	ZNF248	138	0
NM_001288643	ZNF286A	0	0
NM_001288642	ZNF286A	60	0
NM_001288640	FAM222B	667	239
NM_001288647	ZNF286A	19	0
NM_001288646	ZNF286A	20	46
NM_001288645	ZNF286A	147	76
NM_001288644	ZNF286A	0	0
NM_001354609	BRAF	1568	2078
NM_001354608	MITF	283	0
NM_001350989	SFXN2	24	313
NR_146548	LINC01688	0	0
NM_001350982	ZSCAN25	0	290
NM_001350983	ZSCAN25	339	330
NM_001350980	ZSCAN25	636	578
NM_001354602	TMEM269	68	57
NM_001354605	MITF	67	0
NM_001354604	MITF	18	29
NM_001354607	MITF	34	194
NM_001354606	MITF	0	0
NM_001149	ANK3	3	0
NM_001148	ANK2	37	102
NM_004319	ASTN1	0	0
NM_004318	ASPH	5125	3318
NM_001286555	DUSP22	572	198
NM_001286554	USP49	2162	1996
NM_001286556	EVA1C	352	26
NM_004313	ARRB2	6446	5912
NM_001140	ALOX15	29	7
NR_148869	KANK1	25	8
NR_148868	SEPT7P9	0	0
NM_001145	ANG	240	574
NM_001144	AMFR	5508	3338
NM_001147	ANGPT2	0	5
NM_001146	ANGPT1	12	31
NM_001330092	NRXN1	0	0
NM_001330093	NRXN1	0	0
NM_001330090	NRXN1	0	0
NM_001330091	NRXN1	0	0
NM_001330096	NRXN1	0	0
NM_001330097	NRXN1	0	0
NM_001330094	NRXN1	0	0
NM_001330095	NRXN1	0	0
NM_001001549	GRB10	0	288
NM_001001548	CD36	0	7
NM_001201479	CORO7-PAM16	105	76
NM_001201478	EIF2D	33	47
NM_001364614	KDM1B	2636	2596
NM_001364611	MAPK9	1211	319
NM_001364610	MAPK9	1	74
NM_001364613	MAPK9	267	675
NM_001364612	MAPK9	6	862
NM_001366280	SRGAP2B	77	168
NM_001366281	INKA1	0	4
NM_001366282	GOLGB1	2179	0
NM_001366283	GOLGB1	6365	3992
NM_001320642	BIN1	43	97
NM_001320643	SIK1B	646	823
NM_001320640	BIN1	1098	527
NM_001320641	BIN1	13	0
NM_001366288	ZNF142	8	0
NM_001366289	ZNF142	0	0
NR_033863	LINC01235	0	0
NM_001320648	U2AF1L5	1247	1196
NM_001345934	LCN8	0	0
NM_025029	MZT2B	24321	17705
NR_102409	SCARF1	81	148
NM_020056	HLA-DQA2	0	0
NM_001146326	ZIM2	0	0
NR_102405	NBPF8	0	0
NR_102404	NBPF8	1677	1692
NM_001146322	GRAMD2B	0	0
NM_001146321	GRAMD2B	0	0
NM_001146320	GRAMD2B	0	0
NM_004907	IER2	10506	13989
NR_146478	LINC01712	0	0
NR_146479	LINC01737	0	0
NR_146476	LINC01682	0	0
NR_146477	LINC01846	0	0
NR_146474	LINC01682	0	0
NR_146475	LINC01682	0	0
NR_146472	ELF3-AS1	57	41
NR_146473	LINC01682	0	0
NM_182936	SLC8A3	0	0
NR_146471	LINC01903	0	0
NM_024993	LRRTM4	0	0
NM_024991	SORBS1	27	0
NM_001278473	CHRDL2	0	0
NM_024997	ATF7IP2	0	0
NM_024996	GFM1	8046	7721
NR_106759	MIR6504	0	0
NM_001289115	SHBG	0	0
NM_001284348	IQCH	0	29
NM_001284349	IQCH	130	103
NM_001289110	RNASE9	0	0
NM_001289111	RPF2	2962	4531
NR_157128	DEPDC5	294	312
NM_001289113	SHBG	30	0
NM_001284342	VKORC1L1	620	792
NM_001284343	FKBP9	419	323
NM_001284340	NEDD4	0	0
NR_024065	LINC00312	36	22
NR_024062	UBE2DNL	0	0
NR_024063	ZSCAN12P1	1699	1436
NR_024061	LOH12CR2	61	91
NM_001136050	DHRS1	1438	1277
NR_073206	SEL1L2	0	0
NM_001136051	LRIG3	0	0
NR_148989	LOC728158	0	0
NM_153616	SEMA6D	0	0
NM_001287602	ARHGAP30	0	0
NM_001287603	ZBTB17	329	140
NM_001287600	ARHGAP30	0	0
NM_001287601	THAP5	275	541
NM_198881	TBC1D8B	8	85
NM_198880	QRICH1	11285	8514
NM_001287604	ZBTB17	440	300
NM_198882	SYNRG	2	329
NR_109866	LOC101929413	0	0
NM_198889	ANKRD17	5767	3119
NM_001320970	LIG1	93	85
NM_024032	C17orf53	174	0
NM_014480	ZNF544	29	518
NM_024033	CYREN	95	76
NM_022126	LHPP	4059	3563
NM_001367462	HAP1	0	0
NM_145276	ZNF563	68	311
NM_145277	HJV	0	0
NM_145270	PRR35	0	0
NM_145271	ZNF688	1129	1186
NM_145272	C17orf50	0	0
NM_145273	CD300LG	0	0
NR_109867	HMGCLL1	0	0
NM_001320974	COX15	315	184
NM_145278	GCSAML	0	0
NM_145279	MOB3C	4	15
NM_001320975	COX15	0	0
NM_001184789	PARD3	350	232
NM_001184788	PARD3	359	230
NM_001166167	NEK6	0	13
NM_022122	MMP27	0	0
NM_003498	SNN	4830	2611
NR_146292	TDRKH-AS1	103	190
NR_146293	TDRKH-AS1	0	10
NR_146290	PRKCZ-AS1	97	80
NM_001184780	NOX5	0	0
NM_001184787	PARD3	352	237
NM_001184786	PARD3	386	244
NM_001184785	PARD3	2516	4199
NM_024039	MIS12	104	633
NR_149059	LINC02567	0	0
NR_149058	KAZN-AS1	0	0
NR_149055	FLNC-AS1	8	4
NR_149054	LINC02560	6	16
NR_149057	LINC02257	0	0
NR_149056	LINC02258	0	0
NR_149051	LINC02562	364	345
NR_149050	SLC25A34-AS1	0	0
NR_149053	PSPC1	5	84
NR_149052	PSPC1	486	96
NM_001320412	FTCD	0	9
NM_001365229	ADPGK	61	240
NM_001365228	ADPGK	0	0
NM_001365227	ADPGK	0	83
NM_001365226	ADPGK	127	122
NM_001365225	ADPGK	3065	2113
NM_001365224	ADPGK	207	370
NM_001365223	ADPGK	161	132
NM_001142633	PIK3R5	0	0
NM_130852	BPIFA1	0	0
NM_003494	DYSF	0	0
NM_001367575	ZNF138	48	3
NM_001367574	ZNF138	110	0
NM_001367577	ZNF138	0	29
NM_001367576	ZNF138	0	62
NM_001367570	PALLD	0	13
NM_001367573	ZNF138	6	9
NM_001367572	ZNF138	64	0
NM_021821	MRPS35	9527	7763
NM_021822	APOBEC3G	0	0
NM_021823	PPCDC	1202	840
NM_021824	NIF3L1	2634	3173
NM_021825	CCDC90B	385	1788
NM_021826	FASTKD5	3169	3249
NM_021827	CCDC81	0	0
NR_106753	MIR548AY	0	0
NM_078468	BCCIP	7675	6963
NM_078469	BCCIP	1584	1262
NM_145858	CRYZL1	1356	1376
NM_145859	PDCD10	586	535
NM_001322229	RPS6KA5	467	0
NR_135689	ADAMTS6	0	0
NR_135688	DUSP19	0	0
NR_135687	LINC02206	0	0
NR_135686	LOC102723493	0	19
NR_135685	LINC02259	0	11
NR_135684	LINC02259	0	0
NR_135683	LOC102724452	0	0
NR_135682	LOC105370954	0	0
NR_135681	LOC105370792	8	10
NR_135680	LOC105370802	0	0
NM_001318876	POLR1C	10	64
NM_001286490	FRMD5	8	36
NM_001318875	FLOT1	174	123
NM_001318872	FARS2	499	259
NM_001318873	TVP23A	0	38
NM_001318870	MRPL52	191	310
NM_001318871	PRRT3	0	0
NM_001100916	MBOAT4	9	22
NM_001100917	TSPAN19	0	0
NM_001100915	KCTD19	0	0
NM_001100912	BEND7	202	87
NM_001100913	PACS2	36	189
NM_001100910	FAM72B	306	322
NM_001318879	STK32C	60	57
NR_026576	SAA3P	0	0
NR_026575	GK3P	0	2
NM_001289022	FAM177A1	1682	2829
NR_026578	OCLNP1	146	185
NM_001297659	TSSC4	261	354
NM_001286234	SLC2A14	0	0
NM_001286235	SLC2A14	0	0
NM_001286236	SLC2A14	0	0
NM_001286237	SLC2A14	0	0
NM_001286230	DTL	0	848
NR_148986	PPARGC1A	0	0
NM_001286233	SLC2A14	39	29
NM_001349990	RBFOX2	0	0
NM_001286238	SPATA6	128	360
NM_001286239	SPATA6	0	0
NM_001321898	HDAC9	0	0
NM_001321899	HDAC9	0	0
NM_001289023	LAIR1	0	0
NM_138731	MIPOL1	0	0
NM_001321894	HDAC9	0	0
NM_001321895	HDAC9	0	0
NM_001321896	HDAC9	0	0
NM_001321897	HDAC9	0	0
NM_001321890	HDAC9	0	0
NM_001346720	SGCE	0	0
NM_001321892	NPIPB13	346	391
NM_001321893	HDAC9	0	0
NM_001204418	RGS6	0	0
NM_001204419	RGS6	5	5
NM_001204416	RGS6	0	0
NM_001204417	RGS6	0	0
NM_001204414	TINAGL1	105	123
NM_001204415	TINAGL1	2	18
NM_001286839	FARP1	181	28
NM_001204410	SEC14L1	0	0
NR_110545	LINC01423	0	0
NR_110544	LINC01674	0	0
NM_001105243	PCDH19	0	0
NR_110546	LINC02298	408	433
NR_110541	HORMAD2-AS1	0	0
NM_001105244	PTPRM	132	222
NM_001105247	ARMC5	1595	1671
NR_110542	PIK3IP1-AS1	13	7
NM_001105249	TMC5	0	0
NM_001105248	TMC5	0	15
NM_014488	RAB30	141	327
NR_049780	ZNF837	755	522
NR_110549	TCAF2P1	7	0
NR_110548	AANAT	0	0
NM_001289025	LAIR1	0	0
NM_138733	PGK2	0	0
NM_001145311	PLIN1	0	0
NR_106756	MIR6501	1	1
NM_005989	AKR1D1	0	0
NR_046253	FGD5-AS1	1084	672
NM_016817	OAS2	0	11
NM_001195017	CD4	0	0
NM_001289026	LAIR1	0	0
NM_001195016	CD4	0	0
NM_017738	CNTLN	213	729
NR_027621	FHL1	0	0
NR_027620	SCGB1B2P	0	0
NM_005988	SPRR2A	0	0
NR_027622	LOC100128164	0	11
NM_001014435	CA7	10	11
NR_027626	CMAHP	0	0
NM_020880	ZNF530	0	0
NM_020883	ZSWIM5	1138	755
NM_001289939	SLC1A3	91	0
NM_020884	MYH7B	43	42
NM_020886	USP28	0	0
NM_020889	PHF12	32	36
NM_020888	KIAA1522	7087	7219
NM_001289930	ZNF718	95	172
NM_001289931	ZNF718	0	0
NM_001289936	ERBB2	617	99
NM_001289937	ERBB2	2192	0
NM_001102575	SNX18	1279	1456
NM_001256877	KANK1	50	49
NM_181879	LILRA5	0	0
NM_001287181	CCDC33	0	0
NM_001287183	HNF4A	2	6
NM_005113	GOLGA5	6516	5840
NM_181872	DMRT2	429	589
NM_181873	MTMR11	87	55
NM_181871	PKLR	0	0
NM_001287189	ODC1	10726	23001
NM_001287188	ODC1	20193	16393
NM_181874	GRM7	4	0
NM_005899	NBR1	8853	2919
NM_005116	SLC23A2	5297	4849
NM_005117	FGF19	1440	2076
NM_001256871	USP17L3	3	0
NM_058187	EVA1C	2537	2628
NM_058186	FAM3B	8	0
NM_005115	MVP	2979	2588
NM_005895	GOLGA3	3544	3401
NM_058181	YBEY	19	38
NM_058180	C21orf58	818	427
NM_001198629	RUNX1T1	0	0
NM_001198721	PRR5	4	8
NR_047671	BANCR	0	0
NM_001198726	ARHGAP8	101	163
NM_001145315	DSN1	736	574
NM_001267895	EMID1	0	0
NM_014619	GRIK4	5	0
NM_170708	LMNA	1351	35
NR_040019	C1QTNF1-AS1	206	408
NM_170709	SGK3	0	0
NR_102350	SIGLEC7	0	0
NM_001198628	RUNX1T1	0	0
NM_187841	TRIM54	319	214
NM_000778	CYP4A11	0	0
NM_030632	ASXL3	0	11
NM_030631	SLC25A21	155	188
NM_030630	HID1	2334	1445
NM_030637	DDHD1	289	1653
NM_030636	EEPD1	1804	1786
NM_030634	ZNF436	1106	1584
NM_003259	ICAM5	802	522
NM_021599	ADAMTS2	11	0
NM_001354157	MIA2	313	321
NM_001203250	ZNF20	150	523
NM_016816	OAS1	2108	1299
NM_006272	S100B	0	0
NM_001311168	NDUFB9	128	147
NM_001270879	MPC1	1058	1719
NM_006273	CCL7	0	0
NM_001270876	MEAF6	394	302
NM_001270875	MEAF6	2929	3058
NM_001270873	GABRG3	0	0
NM_006270	RRAS	4104	3845
NM_001329402	VMP1	0	14
NM_001329401	VMP1	10	3
NM_001193380	IL17RE	0	0
NM_213568	SLC39A3	799	600
NM_003258	TK1	15783	6663
NM_001354152	MIA2	208	0
NR_102356	GBA3	0	0
NM_001351669	ZNF100	364	565
NM_006274	CCL19	0	0
NR_109903	LOC101928048	0	0
NM_021046	KRTAP5-8	0	3
NR_104579	RGS20	0	0
NM_021044	DHH	25	23
NM_021045	ZNF248	102	381
NM_173518	MCMDC2	75	89
NM_173519	CLVS1	0	16
NR_104578	RGS20	0	0
NM_173514	SLC38A9	871	1097
NM_173515	CNKSR3	904	582
NM_173516	PNLDC1	28	0
NM_173517	VKORC1L1	3557	3107
NM_173510	CCDC117	3783	2352
NM_173511	FAM117B	917	1056
NM_173512	SLC38A11	0	0
NM_021049	MAGEA5	0	0
NM_001323607	SYNDIG1	0	0
NM_001286725	KLHL1	0	0
NM_004127	GPS1	3747	2870
NM_001002034	PHETA2	3758	2978
NM_032428	FRMPD3	69	60
NR_148494	UPF3A	51	161
NM_001351661	MACROD2	5	0
NM_001199099	BAIAP3	0	0
NM_001199098	BAIAP3	0	0
NM_201552	FGL1	0	0
NM_201553	FGL1	0	0
NM_201554	DGKA	765	369
NM_201555	FHL2	2	8
NM_201557	FHL2	36	0
NM_001199091	TDRD5	0	0
NM_201559	FOXO3	1186	1862
NM_001243936	PRPSAP2	223	68
NM_001145004	GOLGA6L6	0	0
NM_001199097	BAIAP3	0	0
NM_001199096	BAIAP3	0	0
NR_024549	DMTF1	1682	1143
NM_003379	EZR	195	279
NM_175910	ZNF493	0	54
NM_175911	OR2L13	0	0
NM_021601	CD79A	0	0
NR_148490	UPF3A	32	110
NM_175914	HNF4A	3526	373
NR_024541	LY6G6E	4	11
NR_024540	WASH7P	2609	2795
NM_175918	CRIPAK	1006	780
NM_001193630	ZNF705B	0	0
NM_003374	VDAC1	52	57
NM_003375	VDAC2	819	5405
NM_003376	VEGFA	320	647
NM_003377	VEGFB	1858	1332
NR_046769	CACNA1C-IT3	0	0
NR_046768	CACNA1C-IT2	0	0
NM_001042522	SPRED3	99	289
NM_001042520	C2orf88	0	0
NM_001042521	C2orf88	0	0
NR_046762	ALMS1-IT1	50	164
NM_031309	SCRT1	0	0
NR_046764	AOAH-IT1	0	0
NM_001042529	COASY	679	801
NR_109900	LINC02225	0	0
NM_020199	C5orf15	6597	6347
NR_110675	LINC01533	0	0
NM_020198	CCDC47	9458	10244
NM_005193	CDX4	0	0
NM_198141	GANC	796	752
NM_004444	EPHB4	9538	7810
NM_144668	WDR66	23	0
NM_144669	GLT1D1	0	0
NM_198147	ABHD15	2030	1528
NM_198148	CPXM2	8	12
NM_198149	SHISA4	1512	1082
NM_144666	DNHD1	1624	1327
NR_111893	CNTNAP3P2	110	0
NM_144660	SAMD8	594	75
NM_144661	C10orf82	0	0
NM_144662	PSMA8	0	0
NR_036679	AZGP1P1	0	0
NM_001323543	GALNS	150	175
NM_001353879	TM6SF1	0	0
NM_004440	EPHA7	0	0
NM_001293557	NOD2	0	0
NR_073169	ATG9B	0	83
NM_020319	ANKMY2	3109	3607
NM_020318	PAPPA2	0	0
NM_001197293	DPYSL2	679	4014
NM_001197295	ECM2	0	0
NM_001197294	DPYSL3	26	208
NR_073049	DEDD2	96	76
NM_001197296	ECM2	0	0
NM_020311	ACKR3	0	0
NM_020310	MNT	2010	2048
NM_020313	CIAPIN1	7240	7955
NR_148679	KDM4C	7	0
NM_020315	PDXP	6692	6382
NM_020314	VPS35L	5379	4567
NM_020317	RSRP1	2907	2597
NM_032969	PCDH11X	0	0
NM_001113361	TBC1D14	3667	1201
NM_001113363	TBC1D14	3215	4412
NR_031652	MIR1250	0	0
NM_005191	CD80	0	0
NM_001317214	CDH7	0	13
NM_001317211	CXXC5	0	0
NM_001317210	CXXC5	0	0
NR_120681	RBIS	5	0
NM_001291556	PCK2	356	204
NM_001323606	SYNDIG1	0	0
NM_052891	PGLYRP3	0	0
NM_201437	TCEA1	2849	664
NM_001363649	NOSIP	2339	3388
NM_001363648	RCOR2	0	55
NM_130855	PTPRS	0	0
NM_022781	RNF38	1	1
NM_001363643	TSEN15	651	645
NR_120685	LINC01503	33	145
NM_001363647	CRYL1	104	316
NM_201435	CCDC62	16	81
NM_052896	CSMD2	0	0
NM_201434	RAB5C	3144	2435
NM_001105538	MYBBP1A	1047	860
NM_002239	KCNJ3	0	0
NM_002528	NTHL1	4057	3960
NM_201433	GAS7	27	44
NM_001278444	ANKLE1	0	0
NR_120686	LINC01503	0	15
NM_001278442	ILK	786	703
NM_032963	CCL14	0	0
NM_001278441	ILK	7	168
NM_005987	SPRR1A	0	0
NM_005765	ATP6AP2	6249	5418
NM_001303618	CD226	0	7
NM_032962	CCL14	0	0
NM_001318469	ZFP1	0	282
NM_022786	ARV1	1258	2031
NM_032965	CCL15	59	65
NM_001318467	SLC25A31	0	0
NM_201430	RTN3	886	469
NM_005767	LPAR6	1	0
NM_001303614	SAMD4B	6484	2349
NM_001303615	MRGPRX2	0	0
NR_073534	SNX22	58	35
NM_001267042	ARMC8	658	311
NM_201429	RTN3	305	3
NR_073537	CEP76	17	0
NM_001286390	TMEM179	0	0
NM_022789	IL25	0	0
NR_133682	TRPC7-AS2	0	0
NM_005986	SOX1	0	0
NM_018217	EDEM2	1800	1625
NM_018216	PANK4	3641	2716
NM_001366317	TCP10	0	0
NM_018214	LRRC1	4264	4729
NM_021722	ADAM22	2	180
NM_018212	ENAH	3397	2993
NM_018211	RAVER2	3751	3154
NM_018210	NAXD	1132	1162
NR_110418	LOC101928269	0	0
NM_018219	CCDC87	65	56
NM_018218	USP40	2940	2135
NR_110417	LINC01303	0	0
NM_001267044	COL4A2-AS2	0	0
NM_001321839	CA8	0	0
NM_032663	USP30	1752	1701
NM_001267045	PSME3	314	160
NM_152355	ZNF441	493	717
NM_001320704	TTC3	930	0
NM_001318799	LAYN	0	0
NM_001318798	SEMA3F	655	525
NM_001039481	ETNK1	9	55
NM_001318793	TLR2	0	0
NM_001318792	TMEM63B	0	1061
NM_001318791	TLR2	0	0
NM_001318790	TLR2	0	0
NM_001318797	COX4I1	2967	7757
NM_001318796	TLR2	0	0
NM_001318795	TLR2	0	0
NM_005768	LPCAT3	3952	2767
NM_001291951	GUCY1B1	0	0
NM_001291950	ADPRH	0	0
NM_001291953	GUCY1B1	5	0
NM_001291952	GUCY1B1	0	0
NM_001291955	GUCY1B1	0	0
NM_001291954	GUCY1B1	0	0
NM_001256347	SEMA5B	0	0
NM_001256346	SEMA5B	10	0
NM_001291959	ING2	420	370
NM_001256348	SEMA5B	0	0
NM_001261385	UEVLD	0	0
NM_032566	SPINK7	0	0
NM_001261383	UEVLD	121	73
NM_001261382	UEVLD	46	74
NR_110954	LOC101927040	12	22
NM_001261380	SLC6A9	0	0
NM_001271643	THADA	0	261
NM_001322913	ZNF567	0	0
NM_001271641	MTCH1	5641	4369
NM_001271640	ZNF138	532	124
NM_001271644	THADA	56	71
NM_001271649	ZNF138	154	246
NM_030959	OR12D3	0	0
NR_110802	RUNDC3A-AS1	16	29
NM_176890	TAS2R50	0	13
NM_001363749	CSNK1D	161	115
NM_030933	SHCBP1L	0	0
NM_001272102	CLCN5	29	43
NM_001353340	CCDC150	17	108
NM_001353345	SETD1B	2884	3651
NM_001353344	C2orf78	0	0
NM_001353346	ENO1	652	697
NM_001353349	SPATA21	0	0
NM_031302	GLT8D2	40	13
NM_001199580	SUN2	17	63
NM_003173	SUV39H1	2452	1568
NM_033382	SEC14L2	41	27
NM_001300886	RHOD	147	112
NM_033380	COL4A5	0	0
NM_033386	MICALL1	4392	4579
NM_033387	FAM78A	1228	515
NM_031303	KATNAL2	0	0
NM_012351	OR10J1	0	4
NM_033388	ATG16L2	594	0
NM_033389	SSH2	407	1065
NR_147855	IL6R-AS1	0	0
NM_001161748	LIM2	0	0
NM_001363747	NKAIN4	42	9
NM_001168368	GALNT16	0	0
NR_002775	RPLP0P2	202	97
NM_001128847	SMARCA4	8541	4891
NR_028350	PTMAP11	103	51
NM_001364298	LIFR	0	0
NM_004998	MYO1E	7068	7380
NM_005000	NDUFA5	1179	1302
NM_001195102	GSR	137	82
NM_001195101	PTP4A2	4766	3847
NM_001195100	PTP4A2	4167	1050
NR_002435	SNORD100	31	39
NR_002434	SNORD101	29	22
NM_005006	NDUFS1	6412	5621
NM_005007	NFKBIL1	375	492
NR_002439	SNORD43	21	15
NM_032380	GFM2	5310	6063
NM_032383	HPS3	1603	1907
NM_032382	COG8	4687	4302
NM_032385	FAXDC2	46	69
NM_213611	SLC25A3	7361	7843
NM_032387	WNK4	853	958
NM_213613	SLC26A1	32	23
NM_177424	STX12	2692	2345
NM_080474	SERPINB12	0	0
NM_001352514	HLCS	532	401
NM_001128840	CACNA1D	0	13
NM_177422	AGO3	28	32
NM_177423	PPFIA1	916	1113
NM_001369216	SMIM41	0	0
NM_001352512	SLC19A1	1157	197
NM_001316975	LZIC	154	217
NM_001316974	LZIC	0	0
NM_001789	CDC25A	1731	2657
NM_001316976	LZIC	175	85
NM_001352511	SLC19A1	0	0
NM_001316973	LZIC	382	1283
NM_001316972	SPACA6	0	0
NM_001783	CD79A	52	15
NM_001782	CD72	270	283
NM_001781	CD69	0	0
NM_001780	CD63	13731	13610
NM_001787	CDK11B	705	1082
NM_001786	CDK1	9889	8782
NM_001785	CDA	952	982
NM_001784	ADGRE5	2570	2678
NM_174887	IFT20	83	15
NM_174886	TGIF1	22	0
NM_001129728	PLEKHG4	2144	902
NM_001129729	PLEKHG4	3660	5061
NM_174881	CRB3	89	616
NM_001168364	KRTCAP3	460	551
NM_174889	NDUFAF2	5262	4883
NM_001348060	CXCR4	0	0
NM_020786	PDP2	1453	1119
NR_158969	TMEM274P	0	0
NM_001348063	AR	0	0
NM_001348064	AR	0	0
NM_001348065	DCTN2	9	35
NM_001348066	DCTN2	0	2
NM_001348067	DCTN2	12	9
NR_158963	MCM3	0	0
NM_206840	NVL	239	64
NR_158967	PSMC6	382	190
NR_158966	MCM3	6958	6714
NR_158965	MCM3	51	69
NR_158964	MCM3	2	20
NM_001354370	FGFR1	83	136
NM_001354373	TUBGCP5	11	0
NM_001206840	TGOLN2	1	0
NM_001354375	TUBGCP5	0	190
NM_001354374	TUBGCP5	0	0
NM_001354377	TUBGCP5	5	153
NM_002884	RAP1A	1545	3681
NR_045104	INTS14	490	467
NM_020782	KLHL42	3750	3624
NR_045106	INTS14	842	596
NR_134912	HOMER3-AS1	0	7
NM_001257362	LOC100288966	0	0
NM_020783	SYT4	11	29
NM_001300730	CLEC12A	0	0
NM_001300731	AMBRA1	23	14
NM_004661	CDC23	6696	5443
NM_001300733	MRPL9	366	406
NM_001300734	DDB2	171	180
NM_001300735	RASGEF1B	9	4
NM_025228	TRAF3IP3	0	0
NM_001300737	NKAIN2	36	52
NM_001300738	NKAIN2	0	0
NM_001300739	MAGOHB	308	555
NM_001355028	PRKAA1	17	8
NM_001355029	PRKAA1	0	0
NM_025222	WDR82	13574	11986
NM_001017396	ZNF2	583	0
NM_001017395	TMCC1	1160	415
NM_025221	KCNIP4	0	0
NR_037414	MIR23C	0	0
NR_046852	TMEM212-AS1	0	0
NM_001160102	LPO	0	0
NM_001340	CYLC2	0	0
NM_000784	CYP27A1	21	12
NM_000785	CYP27B1	331	432
NM_000786	CYP51A1	1409	3707
NM_000787	DBH	93	58
NM_000780	CYP7A1	0	8
NM_000781	CYP11A1	0	0
NM_000782	CYP24A1	0	146
NM_000783	CYP26A1	0	0
NR_073163	ATF7	46	0
NM_000788	DCK	2363	2614
NM_000789	ACE	431	264
NM_014716	ACAP1	100	123
NM_016434	RTEL1	1186	239
NR_002433	SNORD12C	7	7
NM_198207	CERS1	4	18
NM_178138	LHX3	0	0
NR_102391	POTEB	0	0
NR_102390	POTEB2	0	0
NM_001201450	SEM1	0	0
NM_198205	MLX	1478	1144
NM_001364517	SLU7	0	405
NR_131919	LINC00373	0	0
NM_198204	MLX	7670	8091
NM_178136	POLDIP3	429	483
NM_001276459	ELF2	177	274
NM_016308	CMPK1	8870	5222
NM_001276457	ELF2	176	229
NM_016306	DNAJB11	10700	11536
NM_016305	SS18L2	2882	2641
NM_016304	RSL24D1	19882	34509
NR_131917	LOC105747689	22	20
NM_016302	CRBN	1571	2101
NM_001364518	SLU7	0	0
NM_016300	ARPP21	4	0
NM_001354955	FGF1	0	0
NM_015963	THAP4	11552	11533
NM_001354957	FGF1	0	0
NM_001354956	FGF1	0	0
NM_001354951	FGF1	0	0
NM_015967	PTPN22	0	18
NM_001354953	FGF1	0	0
NM_001354952	FGF1	0	0
NM_015969	MRPS17	3786	3815
NM_001354959	FGF1	0	0
NM_001354958	FGF1	0	0
NM_153809	TAF1L	8	6
NM_001008537	NEXMIF	0	0
NM_001015508	PURG	0	0
NM_001015509	PTRH2	605	1240
NM_138448	ACYP2	617	546
NM_138447	ZNF689	1820	1597
NM_138446	MALSU1	3689	3719
NM_138445	GPR146	0	0
NM_138444	KCTD12	13	28
NM_138443	HAUS1	6566	7218
NM_053067	UBQLN1	299	943
NM_138441	CGAS	327	432
NM_138440	VASN	1258	1210
NM_001369003	APTX	210	277
NM_001202469	NIPSNAP2	151	107
NM_001369001	APTX	0	200
NM_001369000	APTX	227	298
NR_031598	MIR1229	2	4
NR_029518	MIR29B2	0	0
NM_001369005	APTX	165	178
NM_001369004	APTX	159	174
NR_031594	MIR1183	0	0
NR_031595	MIR1226	3	2
NR_029517	MIR29B1	0	0
NR_029516	MIR101-1	0	0
NR_029511	MIR95	0	0
NR_029510	MIR93	7	1
NR_031592	MIR1181	1	1
NR_031593	MIR1182	2	2
NM_007313	ABL1	4116	1527
NM_001164457	ZNF705G	0	0
NR_105012	LOC101929154	0	0
NR_105015	RASGRF2-AS1	0	0
NR_105014	SCAMP1-AS1	354	606
NM_007314	ABL2	3	217
NR_105016	LINC01338	15	6
NR_105019	TMEM161B-AS1	176	339
NM_001350705	DGKB	19	0
NM_001350706	DGKB	0	0
NM_001253701	ERBIN	479	0
NM_001164459	ACTR3C	0	0
NM_001164458	ACTR3C	265	176
NR_134244	LOC105379194	0	0
NR_134245	LOC105379194	11	17
NR_134246	LOC105379192	0	0
NR_134247	LOC105379183	10	28
NR_134240	LINC00972	0	0
NR_134241	LOC101930370	61	37
NR_134242	LOC101930370	59	27
NR_134243	PPM1L	0	0
NR_075091	SOX2-OT	0	4
NR_075090	SOX2-OT	0	0
NR_075093	SOX2-OT	0	0
NR_075092	SOX2-OT	0	0
NM_001308253	GCLM	418	613
NM_001351258	SMUG1	0	0
NM_001308251	BCAR3	129	264
NM_001308257	ABHD3	2137	1895
NM_001308256	ABHD3	94	63
NM_001351251	SMUG1	15	20
NM_001351250	SMUG1	23	20
NM_001308259	VIPR2	0	0
NM_001308258	HPS3	1128	26
NM_001351255	SMUG1	25	21
NM_001351254	SMUG1	14	21
NM_001351257	SMUG1	15	0
NM_001351256	SMUG1	18	0
NM_002926	RGS12	1270	704
NM_002927	RGS13	0	0
NM_001257281	DIS3L2	86	79
NM_002925	RGS10	0	0
NR_146906	INTS4P1	121	116
NR_146907	MSTO1	34	73
NR_146904	LINC01926	0	0
NR_146905	INTS4P1	10	0
NR_146908	MSTO1	74	82
NR_146909	LINC01713	0	0
NM_002928	RGS16	1096	2090
NM_002929	GRK1	0	0
NM_001122979	FCAMR	0	0
NM_001080522	CC2D2A	731	609
NM_001080523	ARRDC5	0	0
NM_001080524	C16orf90	0	0
NM_001202467	ZMYND11	202	23
NM_001080526	FABP9	0	0
NM_001080527	MYO7B	1100	1342
NM_001080528	C3orf84	0	0
NM_001080529	WIPF3	34	34
NM_001202466	ZMYND11	2456	475
NM_022162	NOD2	91	50
NM_001004713	OR1I1	0	0
NM_001098791	MID1IP1	0	0
NM_020952	TRPM3	0	0
NM_022163	MRPL46	3868	4532
NR_110427	LOC101929124	0	0
NR_026770	FAM215A	0	0
NR_026771	LINC02249	0	0
NR_026772	LINC00588	0	0
NR_026773	LINC01558	0	0
NR_026774	LINC00239	294	667
NR_026775	LINC00240	32	18
NR_026776	LOC100270746	62	42
NR_026777	ZNF37BP	2592	2113
NM_001163151	ETV1	0	0
NM_001163150	ETV1	0	0
NM_001163152	ETV1	0	0
NM_001030287	ATF3	0	0
NM_020438	DOLPP1	2992	3200
NM_001030288	SPN	0	20
NR_136607	PARP6	156	169
NM_001363988	FTO	2	0
NM_001363989	CAMK2A	32	38
NM_001363980	MCPH1	0	0
NM_025241	UBXN6	11391	10822
NM_001160109	NOS3	0	60
NM_001007214	CACYBP	3675	3803
NR_135117	CMAS	14	198
NR_135116	LINC01736	0	0
NR_135115	EMC1-AS1	4	12
NR_135114	EMC1-AS1	66	49
NR_135113	LOC101928177	0	0
NR_135112	GTF2IP12	48	27
NR_135111	LOC101929935	0	0
NR_135110	LOC105376633	0	0
NM_001004458	OR1S1	0	0
NM_020436	SALL4	14	0
NR_135119	LOC105376306	29	26
NR_135118	EDEM3	0	1
NM_001003789	RABL2B	103	533
NM_001001323	ATP2B1	0	0
NM_001001325	SPINK14	0	0
NM_001003788	STRADA	253	876
NM_001001329	PRKCSH	6	2
NM_152447	LRFN5	0	0
NM_152446	CEP128	75	270
NM_152445	FAM161B	327	481
NM_152444	PTGR2	608	772
NM_152443	RDH12	0	19
NM_152442	RAD9B	0	0
NM_152441	FBXL14	1903	1380
NM_152440	C12orf66	531	1110
NM_152449	LYSMD4	16	22
NM_152448	TERB2	0	0
NM_001281932	NCAPG2	636	596
NM_001281933	NCAPG2	540	258
NR_104054	NCAPG2	29	37
NM_001171988	AGA	6	31
NR_104050	CCDC84	14	0
NR_104051	CCDC84	118	316
NR_104058	LINC00367	0	0
NR_104059	LINC00397	0	0
NM_001257139	CLCNKA	0	0
NM_001352282	RHOT2	115	166
NM_001352281	RHOT2	127	183
NM_001352280	RHOT2	137	177
NM_001352287	RHOT2	139	202
NM_001352286	RHOT2	104	0
NM_001352285	RHOT2	122	168
NM_001352284	RHOT2	116	0
NM_001257133	COX14	396	350
NM_001352288	RHOT2	139	190
NM_001123375	HIST2H3D	55	28
NM_001257134	COX14	221	150
NM_001123377	PARK7	22543	20295
NM_001123376	TMEM72	0	0
NM_001256668	FAM193A	0	0
NM_001267728	ING1	0	36
NM_152999	STEAP2	0	0
NM_152998	EZH2	570	282
NM_001204160	SPHK2	1345	608
NR_145763	SNORA63E	10	14
NM_152994	PPP1R21	93	132
NM_152997	FDCSP	0	0
NR_145760	SNORD3H	0	0
NM_001256666	FAM193A	0	26
NR_145766	SNORA63B	117	150
NR_145765	SNORA77B	38	50
NM_152992	POMZP3	108	60
NM_001303281	ZNF18	330	843
NM_001297556	MAP2K7	342	368
NM_001363329	CYREN	501	711
NM_001303280	MYO1D	0	0
NM_001161426	ZNF610	0	0
NM_001366134	FAM131A	672	31
NM_001366135	CMPK1	170	766
NM_001366133	FAM131A	7	93
NM_001242729	ARHGEF38	0	21
NM_001127612	PAX6	0	0
NM_001077358	PDE11A	0	0
NM_001127610	BAAT	0	0
NM_001303282	ZNF18	326	0
NM_001127617	ALDOA	685	544
NM_001127615	ENOX1	0	0
NM_001077351	RBM23	2721	1754
NM_001040653	ZXDC	1259	1472
NM_001352133	ZNF415	0	0
NM_001077352	RBM23	962	1095
NM_001352135	ZNF415	0	0
NM_001352134	ZNF415	0	0
NM_001352137	ZNF415	0	0
NM_001352136	ZNF415	0	0
NM_001098635	SEZ6	0	0
NM_001098634	RBM47	3017	3305
NM_001098637	PWWP2B	337	586
NM_001318112	GAL3ST1	0	0
NM_001004740	OR5M1	0	0
NM_001098630	IRF5	574	892
NM_001098633	AKT1S1	878	1798
NM_001098632	AKT1S1	1184	1962
NR_125994	LINC01770	58	12
NM_001004748	OR51A2	0	0
NM_001098638	RNF169	2218	1496
NM_015208	ANKRD12	510	2004
NR_135809	CBLB	414	5
NM_015141	GPD1L	2185	2149
NM_033249	PML	406	113
NM_015143	METAP1	10685	9601
NM_015144	ZCCHC14	5206	5406
NM_015146	SEPT8	1654	3299
NM_015147	CEP68	1313	2452
NM_015148	PASK	775	1064
NM_015149	RGL1	0	92
NR_135803	LOC105369971	0	0
NR_135802	SLC26A5	0	0
NR_135805	LOC101929536	160	89
NR_135804	LOC101928728	81	46
NR_135807	CBLB	0	1
NR_135806	CBLB	424	0
NM_001368254	LOC112268355	0	0
NR_045998	CCNDBP1	76	61
NM_001004297	OR13A1	0	0
NR_125992	LOC102723833	0	0
NM_001317	CSH1	0	0
NM_001004298	C10orf90	0	0
NM_014001	GGA3	1111	865
NM_001178119	ABI1	30	45
NM_001178118	MINPP1	146	13
NM_001005161	OR52B4	0	0
NM_001005160	OR52A5	0	0
NM_001005167	OR52E6	0	0
NM_001005166	OR52E5	0	0
NM_001005165	OR52E4	0	0
NM_001005164	OR52E2	0	0
NM_006601	PTGES3	21538	15387
NM_001351321	LETMD1	26	61
NM_001178113	ZNF185	54	71
NM_001178112	SCAMP5	0	0
NM_001178115	ZNF185	4	0
NM_001178117	MINPP1	51	29
NM_001178116	ABI1	1	5
NR_144418	MICAL2	0	0
NR_144419	MICAL2	47	73
NR_125993	LOC102723833	0	0
NM_194439	RNF212	0	0
NM_194434	VAPA	10444	11424
NM_194435	VIP	0	0
NM_194436	LDHD	642	529
NR_144416	MICAL2	0	0
NR_144417	MICAL2	39	68
NR_144414	STX18	260	1499
NR_144415	MICAL2	2	22
NM_001282779	POLR1B	0	285
NM_001282778	RGS7	0	0
NM_001329649	ZNF25	0	0
NM_001329648	ZNF25	0	2
NM_001282771	ANKMY1	0	0
NM_001282770	KIAA1217	673	1007
NM_001329647	ZNF25	0	0
NM_001282772	POLR1B	0	0
NM_001329641	SPDL1	152	104
NM_001282774	POLR1B	338	0
NM_001282777	POLR1B	1327	857
NM_001282776	POLR1B	406	0
NR_106977	MIR7155	0	2
NR_027346	LINC00173	68	49
NM_001353668	WDR20	106	182
NR_106974	MIR7152	1	0
NR_106973	MIR7151	0	0
NR_106972	MIR7150	0	0
NR_106971	MIR6511A4	0	0
NR_106970	MIR6511A3	0	0
NM_001353662	WDR20	95	99
NM_001353663	WDR20	0	44
NM_001353660	WDR20	114	130
NM_001353661	WDR20	0	0
NM_001353666	WDR20	52	0
NM_001353667	WDR20	0	0
NR_106979	MIR7157	0	0
NM_001353665	WDR20	0	0
NM_001258040	HARS	185	36
NM_021209	NLRC4	35	43
NM_001258042	HARS	170	54
NR_027345	LINC00173	200	258
NM_021200	PLEKHB1	0	0
NM_001354033	PIAS2	0	0
NM_021202	TP53INP2	533	383
NM_021203	SRPRB	6509	8248
NM_021204	ENOPH1	11821	8975
NM_021205	RHOU	2668	3291
NM_001354034	PIAS2	362	63
NM_001354035	PIAS2	0	0
NM_001322859	NIPAL3	0	0
NM_001322858	NIPAL3	5	0
NR_037933	ADAM20P1	15	36
NM_001099218	RAD51AP2	0	0
NM_025243	SLC19A3	0	0
NM_001308076	ATL2	47	29
NM_001040173	HTR4	0	0
NM_001322855	NIPAL3	0	0
NM_001322854	NIPAL3	79	121
NM_001322857	NIPAL3	84	0
NM_001322856	NIPAL3	0	0
NM_001351322	LETMD1	29	23
NM_001321708	DGKI	0	0
NR_148565	KIAA1328	48	127
NM_138736	GNAO1	4	12
NM_001142679	ANO6	0	0
NM_001142678	ANO6	0	0
NR_024389	FLJ16779	0	4
NR_024383	LINC00461	0	0
NM_001142673	ATG13	0	0
NR_024380	LOC441666	0	0
NM_001142675	CHID1	0	0
NM_001142674	CHID1	2668	3018
NM_001142677	CHID1	1246	914
NR_024384	LINC00461	0	0
NM_001286455	SLC22A23	288	201
NM_001286456	SLC22A23	122	26
NM_001286457	USP7	2090	2857
NM_001286451	HDDC3	3270	313
NR_147198	MMP2-AS1	0	0
NM_001166135	RBM28	76	149
NM_001281482	ARFGAP1	53	35
NM_001281483	ARFGAP1	0	229
NR_147194	LINC01833	28	19
NR_147195	LINC01833	122	57
NM_001286458	USP7	2077	1588
NM_001286459	N4BP2L1	0	0
NM_001281484	ARFGAP1	24	19
NR_147191	STK32A-AS1	0	0
NM_001330355	FBXO44	0	0
NM_001330354	UNC50	64	49
NM_001001666	ANO7	19	13
NM_001001667	OR6V1	0	0
NM_001001660	ETFRF1	1754	2257
NM_001330350	UBIAD1	211	218
NM_001330353	UNC50	77	128
NR_038274	LINC00933	0	45
NM_014507	MCAT	439	384
NM_001330359	KBTBD3	29	27
NM_001330358	MTHFR	1812	28
NM_001166131	EME1	19	9
NR_137186	MIR100HG	0	0
NR_137187	MIR100HG	0	0
NR_137184	MIR100HG	0	0
NR_137185	MIR100HG	0	0
NR_137182	MIR100HG	0	0
NR_137183	MIR100HG	0	0
NR_137180	MIR100HG	0	0
NR_137181	MIR100HG	0	0
NR_029906	MIR345	0	0
NR_156444	SH2D4A	31	0
NM_002226	JAG2	4007	3438
NM_181472	CMTM7	157	168
NM_001351327	LETMD1	152	82
NR_137188	MIR100HG	0	0
NM_181471	RFC2	5235	6057
NM_145331	MAP3K7	3595	2877
NM_145330	MRPL33	865	886
NM_145333	MAP3K7	410	364
NM_145332	MAP3K7	250	347
NM_182925	FLT4	34	0
NM_182924	MICALL2	5213	3776
NM_001302109	ZNF75A	29	6
NM_001278587	LOC100134391	0	0
NM_001013845	CXorf40B	2259	2536
NR_029905	MIR325	0	0
NM_001004063	OR4K1	0	0
NM_002123	HLA-DQB1	0	0
NM_001317115	ZNF331	0	0
NM_004508	IDI1	2291	3114
NM_004509	SP110	0	0
NM_002120	HLA-DOB	0	0
NM_004502	HOXB7	7966	8740
NM_004503	HOXC6	204	42
NM_004500	HNRNPC	69767	56175
NM_004501	HNRNPU	37154	35502
NM_004506	HSF2	542	1385
NM_004507	HUS1	733	1259
NM_004504	AGFG1	4839	6095
NM_001270533	WTAP	347	302
NM_198439	KBTBD3	300	355
NM_001004067	NOMO3	8068	8224
NM_001199821	MDP1	34	87
NM_001270531	WTAP	4190	2549
NM_198434	AURKA	1209	268
NM_198435	AURKA	2104	757
NM_001317116	ZNF331	0	0
NM_198437	AURKA	1822	1037
NM_001160132	KCNQ5	0	0
NR_038273	LINC00933	27	0
NR_132970	LOC145694	54	66
NM_001242636	IL31RA	0	0
NM_001286752	SETD4	96	231
NM_001323022	SETD9	78	0
NM_001242638	IL31RA	0	0
NM_133171	ELMO2	3159	3147
NM_016500	PBDC1	800	916
NM_001242639	IL31RA	0	0
NM_001360167	LILRA6	0	0
NR_130968	IQCK	444	136
NM_001270539	PEX11G	0	24
NR_046005	TMCO5B	0	0
NM_001351249	SMUG1	27	18
NM_001321021	UBA52	4840	4277
NM_181291	WDR20	360	91
NM_181296	CMTM1	0	0
NR_029409	TOLLIP-AS1	309	288
NM_001163560	MEIOB	24	24
NR_029408	LINC00863	624	514
NR_158152	LOC101928343	0	0
NM_001159380	MTHFSD	1	108
NM_133179	XAGE3	0	0
NM_001159387	B4GALNT2	0	0
NM_001321020	UBA52	1370	1519
NM_001159388	B4GALNT2	0	0
NM_001321399	C17orf78	0	0
NM_001305456	MED20	8	31
NM_001305457	MED20	0	0
NM_001305455	MED20	0	34
NM_203371	FIBIN	0	8
NM_001177466	MAMLD1	539	0
NM_001321023	LOC150051	259	188
NM_001285486	NEURL3	37	0
NM_001285485	NEURL3	0	113
NR_138468	MDH1B	143	0
NR_138464	MTERF4	0	0
NR_138465	MTERF4	0	623
NR_138466	MTERF4	923	350
NR_138467	MDH1B	25	0
NR_030317	MIR548A2	0	0
NR_138463	MTERF4	202	187
NM_001317113	ZNF331	0	0
NM_001012642	GRAMD2A	0	7
NR_033248	GCSHP3	142	128
NM_002902	RCN2	14060	12072
NM_001346081	TP53I13	0	0
NM_001346082	TP53I13	321	391
NM_001346083	CNTN2	0	0
NM_001177800	ADIPOQ	0	0
NM_001352588	ACBD5	90	46
NR_030312	MIR548A1	0	0
NM_001136026	SEC13	87	44
NM_001136025	PLS3	0	0
NM_001301030	GRIK5	0	22
NM_001136023	NFE2	0	0
NM_001136022	NFATC4	15	129
NM_001136021	NFATC2	0	0
NM_001136020	ICA1	1149	503
NM_001160408	TULP3	50	84
NM_001136029	DEPDC5	42	0
NM_001024593	MSS51	66	41
NM_001352584	ACBD5	101	48
NM_001024596	ZNF772	12	11
NM_001024594	C1orf53	575	737
NM_001347684	UPK3B	73	37
NM_001024599	HIST2H2BF	44	102
NM_001024598	HES3	0	0
NM_001347681	LOC389831	103	588
NM_001352586	ACBD5	72	55
NM_001347682	LOC389831	158	10
NM_033147	DTNB	0	0
NM_033140	CALD1	99	0
NM_033141	MAP3K9	8	1688
NM_001346558	FIGNL1	127	0
NM_033143	FGF5	0	0
NM_001352580	ACBD5	0	70
NM_033148	DTNB	0	0
NM_001346550	L3MBTL3	0	0
NM_001346551	L3MBTL3	0	0
NR_147141	LINC02033	0	0
NM_001255984	COLEC11	0	0
NM_001282775	RGS7	0	0
NM_001351243	SMUG1	0	45
NM_001352583	ACBD5	103	50
NR_132375	LINC01078	0	0
NM_080678	UBE2F	3439	3594
NM_080679	COL11A2	0	0
NR_147142	LINC02017	0	0
NM_080670	SLC35A4	8431	6388
NM_080671	KCNE4	0	0
NM_080672	PHACTR3	0	12
NM_080675	SUN5	0	0
NM_080676	MACROD2	0	0
NM_080677	DYNLL2	7268	7365
NM_001319206	MEF2A	5	24
NM_001319207	TRAF5	73	17
NM_001319204	POMC	0	0
NM_001319205	POMC	0	0
NM_001351240	SMUG1	136	71
NM_001319200	EXOC6	0	0
NM_001319201	S100A8	0	0
NM_001145951	TIMM8A	122	111
NM_001007156	NTRK3	0	0
NM_001007157	PHF14	2707	2514
NM_001319209	PPY	0	0
NM_001277128	LRRC31	0	0
NM_001277129	NLRP12	0	0
NM_001198543	HYDIN	0	0
NM_002695	POLR2E	17464	14234
NM_001277120	ZNF468	240	472
NM_002170	IFNA8	0	0
NM_002696	POLR2G	9380	9858
NM_001110533	LEXM	0	11
NM_001277127	LRRC31	0	39
NR_029375	WDR83	288	364
NM_001349305	SEPT2	3	15
NR_029374	LEF1-AS1	0	0
NM_001190441	LGALS16	0	0
NM_002690	POLB	2484	3078
NM_147223	NCOA1	127	105
NM_001190442	CAST	0	0
NR_029377	NDUFAF5	222	457
NM_001190447	PPP2R3A	10	0
NM_002875	RAD51	1743	2318
NM_001675	ATF4	1538	1262
NR_029376	LOC100294362	26	38
NM_001257393	UBE2V1	0	0
NM_002877	RAD51B	301	203
NR_126348	LINC01151	0	0
NR_029373	LEF1-AS1	0	20
NM_001080525	SPINK8	0	0
NM_001135196	C10orf71	0	11
NM_001813	CENPE	114	465
NM_001812	CENPC	1711	1716
NM_130470	MADD	758	1888
NM_130471	MADD	675	765
NM_130476	MADD	1907	1246
NM_001816	CEACAM8	56	35
NM_130474	MADD	1053	718
NM_130475	MADD	0	0
NM_001257399	UBE2V1	4	1
NM_001819	CHGB	4	12
NM_001818	AKR1C4	8	24
NM_001099410	GPRASP1	0	0
NR_126349	LINC01195	0	0
NM_001248008	SKIL	0	423
NM_001248005	ARNTL2	95	0
NM_001248004	ARNTL2	912	1005
NM_001248007	TRIM3	131	157
NM_001248006	TRIM3	0	0
NM_001248001	SET	289	143
NM_001248000	SET	398	480
NM_001248003	ARNTL2	597	62
NM_001248002	ARNTL2	322	437
NM_001199664	PMF1-BGLAP	141	168
NM_001161009	ARMC10	35	30
NM_001099411	GPRASP1	0	0
NM_020928	ZSWIM6	1362	1171
NM_020929	LRRC4C	0	0
NM_020922	WNK3	31	22
NM_020923	ZDBF2	0	0
NM_020920	CHD8	19	596
NM_020921	NIN	1584	1018
NM_080859	OR1K1	0	0
NM_020927	VAT1L	0	11
NM_020924	ZBTB26	949	1109
NM_020925	CACHD1	1307	1164
NR_038984	TTC21B-AS1	0	0
NR_038985	LINC00856	17	17
NR_038986	GRID1-AS1	0	0
NR_038987	LINC01277	0	0
NR_038980	LOC100506207	59	66
NR_038981	LINC01013	0	0
NR_038982	LOC100507346	26	5
NR_038983	TTC21B-AS1	4	0
NR_038988	LINC00630	21	0
NR_038989	LINC01016	0	0
NM_016141	DYNC1LI1	4852	6079
NM_001348300	LRRFIP2	22	0
NM_001348303	LRRFIP2	4	53
NM_001348302	LRRFIP2	0	0
NM_001348305	LRRFIP2	0	0
NM_001348304	LRRFIP2	0	0
NM_001348307	LRRFIP2	0	0
NM_001348306	LRRFIP2	0	0
NM_001348309	LRRFIP2	0	0
NM_001348308	LRRFIP2	0	0
NM_001276293	NISCH	756	773
NM_001276294	NISCH	952	1355
NM_001320038	LOC730098	171	160
NR_120546	WT1-AS	0	0
NM_001159601	RAB28	10	106
NM_001319977	CASC1	0	0
NM_001319978	CASC1	52	73
NM_001256185	SNX12	1921	487
NM_017814	TMEM161A	7979	7524
NM_017815	HAUS4	1757	1601
NM_017816	LYAR	7106	6728
NR_120545	LINC01488	0	0
NM_017810	ZSCAN32	137	8
NM_017811	UBE2R2	8134	8190
NM_017812	CHCHD3	7097	9468
NM_017813	IMPAD1	11100	9518
NM_001256183	ANKRD11	9056	1498
NM_002984	CCL4	0	0
NM_017818	WRAP73	5350	4625
NM_017819	TRMT10C	4179	4721
NM_001256182	ANKRD11	1807	332
NR_147452	CPAMD8	48	29
NM_001127221	CACNA1A	0	0
NM_000608	ORM2	0	0
NM_001350768	C1orf109	82	135
NM_016496	MARCH2	988	817
NM_016495	TBC1D7	384	1162
NM_016494	RNF181	9144	7988
NM_016492	RANGRF	1636	1912
NM_016491	MRPL37	22057	22944
NM_016490	FAM178B	109	91
NM_016499	TMEM216	2650	4264
NM_016498	MTFP1	6210	6616
NM_001012516	ITM2C	2530	2431
NM_017641	KIF21A	0	0
NM_001012514	ITM2C	18088	8268
NM_001122672	KYAT1	124	67
NM_022751	GAREM1	443	239
NM_001012513	GRP	7	8
NR_049857	MIR5591	0	0
NM_001130407	PRR20E	0	0
NM_001130406	PRR20D	0	0
NM_001130405	PRR20C	0	0
NM_001122825	ESRP1	93	87
NR_049854	MIR1295B	0	0
NM_001351019	VPS33A	3	1053
NM_001351018	VPS33A	0	0
NM_001351013	R3HCC1L	957	87
NM_001351012	R3HCC1L	6	68
NM_001351011	R3HCC1L	0	0
NM_001351010	R3HCC1L	37	0
NM_001351017	R3HCC1L	0	0
NM_001351016	R3HCC1L	0	0
NM_001351015	R3HCC1L	0	0
NR_049853	MIR548AU	0	0
NR_126409	LINC00376	0	0
NR_126408	LINC01525	0	0
NM_001306168	BCL2L10	13	0
NM_017647	FTSJ3	8942	6637
NM_001252030	TRPM1	0	0
NR_126401	LINC01256	0	0
NR_126400	LINC01219	33	63
NM_001306161	RABL2A	0	25
NM_001306160	RABL2A	34	34
NR_126405	LINC01324	0	0
NR_126404	LINC01320	0	0
NR_126407	LINC01392	0	0
NR_126406	MIR217HG	0	0
NR_049809	MIR5011	0	0
NR_049808	MIR5010	1	6
NM_001290079	NKX1-1	0	0
NM_002987	CCL17	0	0
NM_001290075	URGCP	181	229
NR_049800	MIR5004	1	1
NR_049803	MIR5006	1	1
NM_001290076	URGCP	429	542
NR_049805	MIR548AP	0	0
NR_049804	MIR5007	0	0
NM_001290073	ENPP5	0	0
NR_049806	MIR5008	0	3
NR_157838	LOC101929322	10	24
NM_173491	LSM11	1465	1123
NM_173490	TMEM171	79	130
NM_173493	PASD1	0	0
NR_157837	LOC101929322	0	0
NR_157830	LOC646588	0	0
NR_157831	LOC646588	0	0
NM_173497	HECTD2	35	10
NM_173496	MPP7	1	0
NM_199420	POLQ	3897	3188
NM_199421	SOCS4	2600	1335
NR_046358	SSUH2	24	74
NM_199425	VSX1	0	0
NM_199426	ZFP64	84	91
NM_199427	ZFP64	352	318
NR_046354	FAM90A2P	10	9
NR_046355	NLGN4Y	0	0
NR_046356	GRIA4	0	0
NR_046357	RNF165	0	4
NR_046351	FAM90A10P	0	0
NR_046352	CNOT10	7	24
NR_046353	GDAP1L1	0	0
NM_001323276	RANBP3L	0	0
NM_001323277	RANBP3L	0	0
NM_001323274	RANBP3L	0	0
NM_001323275	RANBP3L	0	0
NM_001323273	RANBP3L	0	0
NM_001365745	FAM122C	0	0
NM_001368197	CRPPA	2	0
NM_001323278	RANBP3L	0	0
NM_001323279	RANBP3L	0	0
NM_178861	RNF113B	0	0
NM_178860	SEZ6	0	30
NM_178863	KCTD13	1705	2034
NM_178862	STT3B	20136	20815
NM_178865	SERINC2	10600	12388
NR_109931	LOC101928796	35	23
NM_178868	CMTM8	2078	2120
NM_022755	IPPK	1639	1382
NM_001300868	SLC29A2	3	0
NM_001300869	SLC29A2	51	276
NM_173728	ARHGEF15	0	0
NM_001300864	TEX38	0	0
NM_001300865	RANBP3	1402	628
NM_001300866	FILIP1	27	38
NM_001300867	MIA3	138	139
NM_001300860	DDX46	13848	12828
NM_001300861	YIF1A	914	639
NM_001300862	MPND	1533	1005
NM_001300863	TEX38	0	0
NM_001270399	TUBA1A	715	738
NR_159960	LOC105375423	0	0
NR_126347	LINC01036	0	0
NR_159962	LOC105379331	0	0
NR_159963	LOC107984036	0	0
NR_159964	LOC107984036	292	227
NR_159965	LOC107984399	0	0
NR_159966	WASHC2C	49	4
NR_073470	SUPT4H1	741	717
NR_073473	TWF1	71	116
NR_073472	TWF1	256	646
NR_073475	IKZF5	1182	1538
NR_073474	PTPRR	59	77
NR_073477	IKZF5	332	0
NR_073476	IKZF5	0	0
NR_073479	IKZF5	1	8
NR_073478	IKZF5	140	272
NM_134444	NLRP4	9	0
NM_001320783	ZNF544	133	273
NM_175767	IL6ST	0	0
NM_003508	FZD9	138	43
NR_126344	LOC100506302	250	294
NM_003503	CDC7	3554	4671
NM_001363367	RBM48	11	72
NM_003501	ACOX3	1369	835
NM_003500	ACOX2	624	605
NM_003507	FZD7	3486	2795
NM_175768	GRIK2	0	0
NM_003505	FZD1	594	468
NM_003504	CDC45	7737	7718
NM_001197317	CLEC2D	0	0
NR_130459	MIR466	0	0
NM_001173463	KIF21A	3168	3269
NM_001352138	ZNF415	0	0
NM_001320782	ZNF544	605	375
NM_001346304	INSYN2B	0	0
NM_001197318	CLEC2D	0	0
NM_001197319	CLEC2D	0	0
NM_001166349	SLC26A11	0	0
NM_001166348	SLC26A11	49	214
NM_001318187	HNRNPK	672	206
NM_001166343	MFNG	0	0
NR_110072	LOC101928002	0	0
NM_001166340	SENP8	21	0
NM_001166347	SLC26A11	1565	1226
NM_001166346	MDFIC	0	0
NM_001166345	MDFIC	0	0
NM_001256064	CNTN1	0	0
NM_005900	SMAD1	1228	2145
NM_005903	SMAD5	1937	3321
NM_001256067	NOXA1	617	700
NM_005905	SMAD9	0	0
NR_132346	LOC100652758	161	267
NM_001190836	DCTN1	13832	13445
NM_001190837	DCTN1	0	0
NM_005909	MAP1B	44	178
NM_005908	MANBA	2198	2478
NR_132349	CLTA	17	8
NR_132348	GSTT1-AS1	6	6
NM_001256068	NOXA1	73	0
NM_001353185	TMUB2	19	91
NM_032486	DCTN5	8880	9734
NM_032487	ACTRT3	209	369
NM_032484	GHDC	3295	2945
NM_001353184	TMUB2	425	157
NM_032482	DOT1L	5224	4731
NM_032483	PLPP5	195	235
NM_001353183	TMUB2	18	109
NM_001172517	SATB2	156	4367
NM_032488	CNFN	588	447
NM_032489	ACRBP	834	633
NM_001297704	ADGRL2	0	0
NM_001352739	PTK2	0	0
NM_001352738	PTK2	0	0
NM_001353181	TMUB2	553	228
NM_147163	PSMG2	30	24
NM_001352733	PTK2	0	0
NM_001352732	PTK2	0	0
NM_001352731	PTK2	0	0
NM_001352730	PTK2	0	0
NM_001352737	PTK2	0	0
NM_001352736	PTK2	150	0
NM_001352735	PTK2	0	0
NM_001352734	PTK2	0	0
NM_001349496	PXK	0	0
NM_001349497	PXK	0	0
NM_001346947	EXO5	0	0
NM_001346946	EXO5	0	24
NM_001349492	PXK	35	39
NM_031288	INO80B	3189	3388
NM_001349490	PXK	0	32
NM_001349491	PXK	0	0
NM_001168474	TAF7L	0	0
NM_031284	ADPGK	3156	3220
NM_031287	SF3B5	17836	13743
NM_031286	SH3BGRL3	19637	17420
NM_001346949	EXO5	0	0
NM_001346948	EXO5	0	0
NM_031283	TCF7L1	826	663
NM_001349499	PXK	230	188
NM_032738	FCRLA	0	0
NM_032735	BEST3	11	24
NM_032737	LMNB2	25427	16866
NM_032730	RTN4IP1	970	1160
NM_032731	TXNDC17	8180	7426
NM_032732	IL17RC	913	1
NR_033881	LINC01924	0	0
NM_001289789	GPI	6938	2693
NM_001012303	SERPINI2	0	0
NR_138598	SFTA3	0	0
NM_147168	C9orf24	0	0
NR_138599	SFTA3	0	0
NR_003614	PMS2P2	51	27
NR_003615	LOC728554	5584	4545
NR_003612	FAM92A1P2	0	0
NR_003613	PMS2P1	947	1229
NR_003610	PDXDC2P-NPIPB14P	1197	947
NR_003611	BMS1P1	263	369
NM_002673	PLXNB1	2201	2076
NM_002670	PLS1	0	483
NM_002676	PMM1	3067	2591
NM_002677	PMP2	0	0
NM_002674	PMCH	9	0
NM_002675	PML	200	100
NM_001166176	NKX2-5	0	0
NM_178836	PLD6	1120	1175
NM_001850	COL8A1	0	0
NM_001039362	ATP6V1C2	12	28
NM_001039360	ZBTB7C	1036	1050
NM_001039361	PRAMEF10	0	0
NM_001039366	ATP6V1E1	111	125
NM_001039367	ATP6V1E1	75	106
NR_077215	TNRC18P1	0	0
NM_001351995	NMRAL1	584	894
[truncated: 66,899 more rows]

## Sheet: Gene_FPKM
	SW480con-Input	SW480-shM14-2-Input
A1BG	0.562188	0.439988
A1BG-AS1	0.023429	0.045294
A1CF	0.008227	0
A2M	0.008092	0
A2M-AS1	0.319428	0.307124
A2ML1	0	0.01574
A2MP1	0	0
A3GALT2	0	0
A4GALT	2.55939	2.15438
A4GNT	0	0
AA06	0	0
AAAS	45.8286	44.8219
AACS	15.0566	12.5812
AACSP1	0.043547	0.099675
AADAC	0	0.099592
AADACL2	0	0
AADACL2-AS1	0	0
AADACL3	0	0
AADACL4	0	0
AADACP1	0	0.144698
AADAT	3.65148	2.89359
AAGAB	23.2829	22.4931
AAK1	0.71889	0.852644
AAMDC	7.67432	6.84121
AAMP	74.836	67.1725
AANAT	0.153222	0.12657
AAR2	9.02912	8.20824
AARD	0	0
AARS	52.8108	81.2486
AARS2	7.1996	5.66572
AARSD1	18.4279	22.3034
AASDH	4.62125	5.63991
AASDHPPT	11.8364	15.7513
AASS	2.10255	2.09554
AATBC	0.060951	0.097543
AATF	60.6262	61.73
AATK	1.59964	0.503262
ABALON	10.5991	11.602
ABAT	5.20421	2.83388
ABCA1	0.019181	0.01947
ABCA10	0	0
ABCA11P	4.24651	6.75456
ABCA12	0	0.0164921
ABCA13	0	0
ABCA17P	0.209128	0.165109
ABCA2	19.7246	12.9269
ABCA3	8.19599	5.82567
ABCA4	0	0
ABCA5	0.0203302	0.0169779
ABCA6	0	0
ABCA7	6.93505	5.49641
ABCA8	0	0
ABCA9	0	0
ABCA9-AS1	0	0
ABCB1	23.6046	32.9309
ABCB10	10.2147	8.23532
ABCB11	0	0
ABCB4	0.264544	0.211717
ABCB5	0	0
ABCB6	11.4923	7.31679
ABCB7	6.36917	3.55044
ABCB8	7.59034	7.42573
ABCB9	2.42202	2.31249
ABCC1	11.2378	11.0533
ABCC10	3.0372	3.03966
ABCC11	0.0179878	0.0365581
ABCC12	0	0
ABCC13	0	0
ABCC2	2.50461	2.00429
ABCC3	12.312	11.5287
ABCC4	9.31955	8.98429
ABCC5	6.13625	5.2326
ABCC5-AS1	0	0
ABCC6	1.81599	1.68312
ABCC6P1	0.460358	0.334103
ABCC6P2	1.65569	1.5168
ABCC8	0.00792279	0.0596326
ABCC9	0	0
ABCD1	5.23885	3.35099
ABCD2	0	0
ABCD3	13.2201	11.567
ABCD4	7.06495	9.4845
ABCE1	19.7875	26.7718
ABCF1	2.98818	2.33699
ABCF2	22.3913	22.5262
ABCF3	20.513	18.921
ABCG1	0.226099	0.203098
ABCG2	2.0035	2.08079
ABCG4	0.187341	0.0767367
ABCG5	0	0
ABCG8	0	0.0104808
ABHD1	0.082619	0
ABHD10	11.9946	19.7448
ABHD11	19.4581	17.9407
ABHD11-AS1	2.18952	2.04156
ABHD12	21.3833	24.8163
ABHD12B	0.253121	0.296233
ABHD13	5.83106	7.85501
ABHD14A	20.6862	29.0074
ABHD14A-ACY1	0.696655	0.254877
ABHD14B	23.7084	38.9691
ABHD15	5.9851	4.55956
ABHD16A	3.7115	4.27213
ABHD16B	2.77465	2.55422
ABHD17A	72.9838	59.0649
ABHD17B	5.74686	5.70054
ABHD17C	13.3502	9.80033
ABHD18	1.69121	1.60438
ABHD2	10.8735	12.7403
ABHD3	14.844	13.3635
ABHD4	9.80887	9.54257
ABHD5	2.44961	3.196
ABHD6	14.745	16.0064
ABHD8	1.89061	1.88812
ABI1	12.946	15.0995
ABI2	3.4013	3.45235
ABI3	0.0729133	0.163829
ABI3BP	0	0
ABITRAM	18.1417	33.7721
ABL1	10.2211	10.3782
ABL2	1.37927	1.89323
ABLIM1	9.16352	10.3905
ABLIM2	1.90021	1.57364
ABLIM3	0.441699	0.327048
ABO	1.2208	1.73145
ABR	9.94337	7.70193
ABRA	0	0
ABRACL	49.7908	28.7075
ABRAXAS1	4.11424	3.68738
ABRAXAS2	11.8028	11.1227
ABT1	17.0157	14.5267
ABTB1	10.8679	11.1566
ABTB2	3.59369	5.10647
ACAA1	54.366	44.5424
ACAA2	40.3918	32.5242
ACACA	12.1344	11.4303
ACACB	0.844488	0.775604
ACAD10	5.12705	5.41317
ACAD11	2.9817	4.78596
ACAD8	9.3467	8.95483
ACAD9	26.33	22.8242
ACADL	0	0
ACADM	26.8784	27.7218
ACADS	8.09257	7.24845
ACADSB	4.06824	3.54847
ACADVL	138.014	103.471
ACAN	0	0
ACAP1	0.40646	0.506637
ACAP2	4.51892	4.57302
ACAP3	15.3974	12.0785
ACAT1	62.2317	51.5854
ACAT2	27.351	27.3857
ACBD3	12.2776	12.1528
ACBD3-AS1	0.106269	0.074492
ACBD4	7.18051	5.9299
ACBD5	5.08803	5.57449
ACBD6	21.2585	18.7429
ACBD7	3.01822	2.51602
ACBD7-DCLRE1CP1	0.111606	0
ACCS	4.4924	3.92794
ACCSL	0	0
ACD	38.3893	38.0462
ACE	0.849648	0.52559
ACE2	0	0
ACER1	0	0.060805
ACER2	0.960197	0.600759
ACER3	1.35041	2.66203
ACHE	0.128906	0.0458104
ACIN1	45.7321	31.7979
ACKR1	0	0
ACKR2	0.127655	0.176728
ACKR3	0	0
ACKR4	0.0318614	0.13507
ACLY	51.2971	42.9785
ACMSD	0	0.00122898
ACO1	7.94151	6.10201
ACO2	50.0505	51.7106
ACOD1	0	0
ACOT1	1.20485	0.852547
ACOT11	6.90154	7.27083
ACOT12	0	0
ACOT13	18.0762	19.1755
ACOT2	3.92433	3.23936
ACOT4	0.050446	0
ACOT6	0	0
ACOT7	50.1346	51.9692
ACOT8	26.0958	24.0412
ACOT9	9.06142	11.3796
ACOX1	3.51147	3.20233
ACOX2	2.79393	2.74412
ACOX3	5.65051	4.60068
ACOXL	0.0281438	0.0166919
ACOXL-AS1	0	0.000692
ACP1	66.0545	77.0917
ACP2	13.1746	14.8389
ACP4	0.059499	0.020363
ACP5	0.0207741	0
ACP6	2.02289	2.42241
ACP7	0	0.042103
ACPP	0.216016	0.165048
ACR	0.120963	0
ACRBP	4.50318	3.46059
ACRV1	0	0.125931
ACSBG1	0.0141683	0.0158362
ACSBG2	0.041204	0.040365
ACSF2	15.8939	12.0755
ACSF3	7.56463	6.69141
ACSL1	2.43719	2.00587
ACSL3	15.9399	21.9061
ACSL4	6.66376	5.36702
ACSL5	6.65531	7.7819
ACSL6	2.55057	2.40537
ACSM1	0.0381588	0
ACSM2A	0	0
ACSM2B	0	0
ACSM3	7.06439	5.56684
ACSM4	0	0
ACSM5	0	0
ACSM6	0	0
ACSS1	0.713078	0.981135
ACSS2	13.8003	13.3212
ACSS3	0	0
ACTA1	0.283247	0.145553
ACTA2	5.73012	5.36833
ACTA2-AS1	0.020462	0
ACTB	611.867	609.716
ACTBL2	0.036462	0.131025
ACTC1	0	0
ACTG1	558.776	539.821
ACTG1P17	0.17154	0.091282
ACTG1P20	0.232103	0.182534
ACTG1P4	0.003323	0.003154
ACTG2	0	0
ACTL10	2.80902	3.77012
ACTL6A	55.4627	47.3801
ACTL6B	0	0.096901
ACTL7A	0	0
ACTL7B	0.029275	0
ACTL8	0.069059	0.087271
ACTL9	0	0
ACTN1	53.3589	48.9154
ACTN1-AS1	0	0
ACTN2	0	0.017625
ACTN3	0.0246941	0.0248302
ACTN4	126.731	127.079
ACTR10	16.9396	20.6395
ACTR1A	38.8794	33.3545
ACTR1B	23.4807	21.3444
ACTR2	42.394	43.39
ACTR3	29.5321	29.5956
ACTR3-AS1	0.945962	0.930838
ACTR3B	15.3734	12.8165
ACTR3BP2	0	0
ACTR3BP5	0	0
ACTR3C	0.349861	0.236627
ACTR5	8.88238	7.27591
ACTR6	12.1234	14.6667
ACTR8	9.17867	9.88468
ACTRT1	0	0
ACTRT2	0	0
ACTRT3	1.28644	2.30402
ACVR1	4.24671	5.12106
ACVR1B	4.78829	6.35174
ACVR1C	0.00656489	0.00768651
ACVR2A	2.08877	2.94658
ACVR2B	0.798712	0.810346
ACVR2B-AS1	0.51521	0.584207
ACVRL1	0.114406	0.10165
ACY1	64.3517	63.2483
ACY3	5.52463	5.63746
ACYP1	15.7978	11.7764
ACYP2	3.00471	2.90154
ADA	22.57	17.207
ADA2	0.0178255	0.0399256
ADAD1	0	0
ADAD2	0	0
ADAL	2.9212	3.79928
ADAM10	6.33803	6.14046
ADAM11	0.713407	0.9711
ADAM12	0.01335	0
ADAM15	57.8556	49.2162
ADAM17	9.30554	12.365
ADAM18	0	0
ADAM19	3.63423	4.04457
ADAM1A	1.12077	0.959184
ADAM2	0	0
ADAM20	0	0
ADAM20P1	0.049248	0.12026
ADAM21	0.338814	0.337366
ADAM21P1	0.079404	0.035272
ADAM22	1.55719	1.75626
ADAM23	0	0.013122
ADAM28	0	0.00546973
ADAM29	0	0
ADAM30	0	0
ADAM32	0.0294316	0
ADAM33	0	0
ADAM3A	0	0
ADAM3B	0	0
ADAM5	0	0
ADAM6	0	0
ADAM7	0	0
ADAM8	2.1722	1.63756
ADAM9	50.9024	46.9455
ADAMDEC1	0	0
ADAMTS1	0	0
ADAMTS10	0	0.0118057
ADAMTS12	0	0.00708782
ADAMTS13	1.58322	1.34894
ADAMTS14	0.197311	0.12512
ADAMTS15	0.923311	0.725154
ADAMTS16	0.00905	0.008402
ADAMTS17	0.280649	0.431674
ADAMTS18	0	0
ADAMTS19	0	0
ADAMTS19-AS1	0	0
ADAMTS2	0.0256773	0
ADAMTS20	0	0
ADAMTS3	0	0
ADAMTS4	0	0.007961
ADAMTS5	0	0
ADAMTS6	0	0
ADAMTS7	1.37519	0.811331
ADAMTS7P1	0	0
ADAMTS8	0	0
ADAMTS9	0	0
ADAMTS9-AS1	0	0
ADAMTS9-AS2	0	0
ADAMTSL1	0.0244168	0.0152261
ADAMTSL2	1.24917	0.600576
ADAMTSL3	0	0.00491464
ADAMTSL4	1.1558	0.958177
ADAMTSL4-AS1	0.081781	0.150789
ADAMTSL5	16.7623	15.2486
ADAP1	31.0586	34.8371
ADAP2	0.37569	0.304287
ADAR	33.6523	28.2546
ADARB1	3.2181	2.42236
ADARB2	0	0.00492
ADARB2-AS1	0	0
ADAT1	4.15856	4.13563
ADAT2	2.92638	3.14023
ADAT3	8.72859	7.18814
ADCK1	1.8284	2.10454
ADCK2	9.19447	8.57991
ADCK5	9.76109	9.30595
ADCY1	0.0120633	0.0574243
ADCY10	0	0
ADCY10P1	0.166556	0.124324
ADCY2	0	0.006278
ADCY3	13.8789	9.1771
ADCY4	0	0
ADCY5	0.0537973	0.0581966
ADCY6	9.98223	8.93315
ADCY7	9.33959	7.52292
ADCY8	0	0
ADCY9	3.14925	2.35048
ADCYAP1	0	0
ADCYAP1R1	0	0
ADD1	21.4447	19.0025
ADD2	0.00648474	0.0147972
ADD3	32.3574	25.1069
ADD3-AS1	0.434462	0.431174
ADGB	0	0
ADGRA1	0	0.00968375
ADGRA1-AS1	0	0
ADGRA2	3.68571	2.62915
ADGRA3	16.4319	12.3162
ADGRB1	0.558482	0.304366
ADGRB2	4.28112	2.48972
ADGRB3	0	0.006778
ADGRD1	0.870992	0.482731
ADGRD1-AS1	0	0
ADGRE1	0	0
ADGRE2	0.682378	0.718332
ADGRE3	0	0
ADGRE4P	0	0
ADGRE5	23.3718	31.2375
ADGRF1	0	0
ADGRF2	0	0
ADGRF3	0.0295331	0.0821059
ADGRF4	0.669254	1.34964
ADGRF5	0	0
ADGRG1	11.3246	11.6392
ADGRG2	0.0491986	0
ADGRG3	0	0
ADGRG4	0	0
ADGRG5	1.01543	0.678695
ADGRG6	3.68329	4.03515
ADGRG7	0	0
ADGRL1	8.64744	6.34236
ADGRL2	0	0
ADGRL3	0.0128617	0.016959
ADGRL3-AS1	0	0
ADGRL4	0	0
ADGRV1	0	0.005302
ADH1A	0	0
ADH1B	0	0
ADH1C	0.393073	0.515932
ADH4	0	0
ADH5	54.707	63.9149
ADH6	0.128408	0.0771944
ADH7	0	0
ADHFE1	0.088955	0.241864
ADI1	13.9259	14.185
ADIG	0	0
ADIPOQ	0	0
ADIPOQ-AS1	0	0
ADIPOR1	72.9272	59.7382
ADIPOR2	27.8742	25.533
ADIRF	584.511	583.481
ADK	28.7089	26.5869
ADM	2.09831	2.90031
ADM2	5.40881	14.537
ADM5	1.52211	1.33384
ADNP	16.5555	5.23786
ADNP-AS1	0.405902	0.700446
ADNP2	7.45381	7.40653
ADO	11.2817	13.2062
ADORA1	0.67268	0.491648
ADORA2A	0.00297159	0
ADORA2A-AS1	0.117189	0.0669675
ADORA2B	18.2001	23.2373
ADORA3	0	0.023716
ADPGK	24.7286	23.1873
ADPGK-AS1	0.033873	0.036604
ADPRH	0.274821	0.28212
ADPRHL1	13.6925	11.6301
ADPRHL2	19.5483	20.6913
ADPRM	4.88338	10.7879
ADRA1A	0	0.00513688
ADRA1B	0	0
ADRA1D	0.172309	0.219771
ADRA2A	0.0106	0
ADRA2B	0.106092	0.025633
ADRA2C	15.8145	12.3945
ADRB1	0.364546	0.666899
ADRB2	0	0
ADRB3	0	0
ADRM1	169.57	213.495
ADSL	26.6413	31.0381
ADSS	14.4573	19.6387
ADSSL1	2.72719	1.39801
ADTRP	0.040052	0.059552
AEBP1	0.04641	0.03129
AEBP2	4.16033	4.06019
AEN	24.4541	28.0817
AFAP1	3.18369	3.11871
AFAP1-AS1	31.0517	23.5525
AFAP1L1	0	0.0600087
AFAP1L2	0.287037	0.184285
AFDN	7.544	6.81854
AFDN-DT	0.054717	0.095081
AFF1	3.94402	3.75904
AFF1-AS1	0.884781	1.33189
AFF2	0	0.00604401
AFF3	0	0
AFF4	8.50188	10.64
AFG1L	1.05285	1.48151
AFG3L1P	5.15948	5.55483
AFG3L2	34.4994	36.4229
AFM	0	0
AFMID	12.0373	12.4297
AFP	0	0
AFTPH	10.2665	14.0954
AGA	5.26956	7.55862
AGAP1	5.02017	4.2852
AGAP1-IT1	0.299203	0.313132
AGAP10P	0	0.46377
AGAP11	5.42754	8.49005
AGAP12P	1.11094	1.14587
AGAP2	0.15013	0.0971268
AGAP2-AS1	4.54833	3.24475
AGAP3	25.2906	23.5409
AGAP4	2.18123	2.49568
AGAP5	1.91124	2.01485
AGAP6	3.27395	4.26511
AGAP7P	1.29268	1.62991
AGAP9	0.955542	1.75598
AGBL1	0	0
AGBL1-AS1	0	0
AGBL2	0	0
AGBL3	0.26451	0.251121
AGBL4	0	0
AGBL4-IT1	0	0
AGBL5	23.3433	21.4429
AGBL5-AS1	0.702347	0
AGER	0.5642	0.364149
AGFG1	7.60732	8.83463
AGFG2	4.47796	4.24648
AGGF1	11.2897	11.4714
AGK	13.1913	14.3423
AGL	2.9464	2.08072
AGMAT	8.18768	8.79314
AGMO	0	0
AGO1	2.70526	2.26162
AGO2	5.88549	3.3022
AGO3	0.872538	0.946056
AGO4	1.9123	1.52288
AGPAT1	5.82925	5.35184
AGPAT2	52.9475	57.3764
AGPAT3	11.1186	10.8138
AGPAT4	2.20215	2.40254
AGPAT4-IT1	0.208284	0.125093
AGPAT5	10.7822	10.1027
AGPS	9.09136	8.83064
AGR2	113.261	82.1787
AGR3	0	0
AGRN	64.2349	46.5721
AGRP	0	0
AGT	3.90323	5.22619
AGTPBP1	5.64749	6.72288
AGTR1	0	0
AGTR2	0	0
AGTRAP	41.746	47.6876
AGXT	0.409765	0.302694
AGXT2	0	0
AHCTF1	12.587	11.4991
AHCTF1P1	0.842063	0.748627
AHCY	121.447	125.667
AHCYL1	40.0312	30.3238
AHCYL2	5.69597	5.20207
AHDC1	6.02822	4.0383
AHI1	2.31379	3.08837
AHNAK	25.78	31.3816
AHNAK2	4.16688	5.01239
AHR	3.18533	4.11054
AHRR	1.1148	0.923393
AHSA1	130.374	96.6817
AHSA2P	8.95767	7.42826
AHSG	0.009926	0.042246
AHSP	1.9186	1.79978
AICDA	0	0
AIDA	15.4282	14.47
AIF1	0	0
AIF1L	30.9728	24.8244
AIFM1	29.9398	24.8201
AIFM2	22.742	24.9996
AIFM3	0.74889	0.722434
AIG1	2.9681	2.79133
AIM2	0	0
AIMP1	11.6318	14.5816
AIMP2	38.506	51.1159
AIP	68.6787	66.0229
AIPL1	0	0
AIRE	0	0
AIRN	0	0
AJAP1	0.582142	0.378655
AJM1	2.29899	1.24327
AJUBA	7.84399	21.6594
AK1	19.6518	28.9143
AK2	29.6349	27.3244
AK3	13.4074	8.39929
AK4	0.0371043	0.0319417
AK5	0	0
AK6	25.2699	34.0434
AK7	0.540065	0.286148
AK8	0.681193	0.491673
AK9	0.592974	0.687571
AKAIN1	0	0
AKAP1	21.098	21.6684
AKAP10	5.25783	8.19298
AKAP11	4.49495	5.09477
AKAP12	2.17986	1.43621
AKAP13	3.10844	3.28584
AKAP14	0	0
AKAP17A	5.28383	2.98109
AKAP2	2.9671	2.46427
AKAP3	1.02029	1.21792
AKAP4	0	0
AKAP5	0.588031	0.501387
AKAP6	0.105418	0.104382
AKAP7	0.573121	1.18614
AKAP8	12.0609	10.2521
AKAP8L	32.644	26.5147
AKAP9	3.47813	4.26564
AKIP1	11.9366	16.8023
AKIRIN1	32.9173	41.6704
AKIRIN2	24.8984	34.0409
AKNA	3.18021	5.90294
AKNAD1	0.0663171	0.100136
AKR1A1	103.434	113.03
AKR1B1	2.77123	2.26336
AKR1B10	26.024	13.1386
AKR1B15	0.339612	0.111604
AKR1C1	4.86257	2.51054
AKR1C2	1.59582	0.990249
AKR1C3	6.69281	3.5516
AKR1C4	0.065395	0.201188
AKR1C6P	0	0
AKR1C8P	0	0
AKR1D1	0	0
AKR1E2	0	0
AKR7A2	26.2465	26.7503
AKR7A2P1	0.342002	0.395012
AKR7A3	18.3565	13.2683
AKR7L	3.92862	3.39891
AKT1	72.6531	55.5371
AKT1S1	38.3717	39.0627
AKT2	11.5374	10.3223
AKT3	0.018684	0.0197083
AKTIP	5.87253	9.02847
ALAD	10.7835	9.2755
ALAS1	30.6459	38.0208
ALAS2	0.237923	0.185355
ALB	0	0
ALCAM	2.57415	2.86262
ALDH16A1	9.10878	7.307
ALDH18A1	33.3077	31.6922
ALDH1A1	1.45277	1.26817
ALDH1A2	0	0
ALDH1A3	0.629871	0.839065
ALDH1B1	32.4318	23.0667
ALDH1L1	8.61594	8.31063
ALDH1L1-AS1	0	0
ALDH1L1-AS2	1.08645	0.835578
ALDH1L2	0.0340558	0.0679526
ALDH2	13.1338	11.7808
ALDH3A1	93.6186	57.1315
ALDH3A2	42.1781	30.8815
ALDH3B1	21.0388	21.0537
ALDH3B2	0	0.023041
ALDH4A1	8.20754	11.4072
ALDH5A1	6.19749	5.52037
ALDH6A1	4.75234	3.39888
ALDH7A1	20.0468	16.1027
ALDH8A1	0.11132	0.0870416
ALDH9A1	32.8284	32.1237
ALDOA	193.361	155.164
ALDOB	0	0
ALDOC	44.5003	32.8339
ALG1	9.17724	10.9831
ALG10	0.728973	1.18972
ALG10B	0	0.0374199
ALG11	7.17444	5.85618
ALG12	7.15131	6.20714
ALG13	4.94161	6.80208
ALG14	0.784011	0.673361
ALG1L	7.4761	5.71322
ALG1L2	0.156187	0
ALG1L9P	0.077361	0.030562
ALG2	15.1761	15.5749
ALG3	22.4086	24.4431
ALG5	46.8949	53.9576
ALG6	3.49991	4.57296
ALG8	25.8009	25.6445
ALG9	1.98246	2.77316
ALK	0	0
ALKAL1	0	0
ALKAL2	0.016864	0.063621
ALKBH1	5.75474	7.01743
ALKBH2	33.5006	28.5323
ALKBH3	16.7061	19.3961
ALKBH3-AS1	0.020575	0.078229
ALKBH4	9.21439	7.66405
ALKBH5	26.3423	21.7005
ALKBH6	23.3908	23.5793
ALKBH7	83.0259	75.3464
ALKBH8	2.82733	4.22261
ALLC	0	0.076827
ALMS1	2.57011	2.513
ALMS1-IT1	0.291381	0.964973
ALMS1P1	0	0
ALOX12	0.163546	0.242719
ALOX12-AS1	0.327112	0.746798
ALOX12B	0.348129	0.29732
ALOX12P2	0	0
ALOX15	0.110726	0.024575
ALOX15B	0.793574	0.515341
ALOX15P1	0.286642	0.042658
ALOX5	0.048561	0.066429
ALOX5AP	0.226704	0.277202
ALOXE3	2.12135	2.8173
ALPG	5.30609	7.56503
ALPI	8.32777	7.75458
ALPK1	2.3426	1.85643
ALPK2	0	0
ALPK3	0.222064	0.176693
ALPL	0.631729	0.371028
ALPP	3.08094	6.5117
ALS2	4.03782	4.80119
ALS2CL	4.60411	4.92517
ALX1	0	0
ALX3	0.934727	0.712862
ALX4	0	0
ALYREF	136.475	107.614
AMACR	2.03849	2.54609
AMBN	0	0
AMBP	1.10579	0.711786
AMBRA1	4.90943	4.50708
AMD1	40.6214	35.5477
AMDHD1	1.16907	0.947558
AMDHD2	11.5727	10.4072
AMELX	0	0
AMELY	0	0
AMER1	1.55514	1.0782
AMER2	0	0.003945
AMER3	0	0
AMFR	15.1085	9.2541
AMH	8.57255	5.86314
AMHR2	0.217977	0.079042
AMIGO1	3.10888	2.36365
AMIGO2	0.307383	0.499265
AMIGO3	3.64986	2.93947
AMMECR1	2.31044	2.49556
AMMECR1L	6.19532	8.1721
AMN	2.72292	2.70524
AMN1	6.89578	6.70626
AMOT	0.504733	0.418685
AMOTL1	0.00836031	0.0112123
AMOTL2	12.9251	12.2669
AMPD1	0	0
AMPD2	12.3376	9.45798
AMPD3	2.56815	3.18034
AMPH	0	0.0243409
AMT	1.21203	1.6102
AMTN	0	0
AMY1A	0	0
AMY1B	0	0
AMY1C	0	0
AMY2A	0	0
AMY2B	0.239079	0.186934
AMZ1	0	0
AMZ2	24.4469	29.504
AMZ2P1	3.87816	5.07089
ANAPC1	13.8847	13.7846
ANAPC10	8.08675	13.6174
ANAPC11	44.1459	43.3567
ANAPC13	21.4192	28.2574
ANAPC15	18.7764	20.0918
ANAPC16	20.4917	25.6264
ANAPC1P1	0.211568	0
ANAPC2	21.4298	14.7075
ANAPC4	7.88168	9.03146
ANAPC5	78.2194	74.8661
ANAPC7	20.1992	22.692
ANG	1.86646	4.51779
ANGEL1	10.2412	8.22197
ANGEL2	2.34088	4.33082
ANGPT1	0.425521	0.591698
ANGPT2	0	0.008233
ANGPT4	0	0.046793
ANGPTL1	0	0.019379
ANGPTL2	0	0
ANGPTL3	0	0
ANGPTL4	6.11812	5.31436
ANGPTL5	0	0
ANGPTL6	0.682608	0.440005
ANGPTL7	0.026166	0
ANGPTL8	0.060492	0.026719
ANHX	0	0
ANK1	0.103037	0.156335
ANK2	0.0505377	0.0646501
ANK3	0.675689	0.620744
ANKAR	0.101738	0.190284
ANKDD1A	0.444915	0.466785
ANKDD1B	0.0269	0.049124
ANKEF1	2.39205	2.81797
ANKFN1	0	0
ANKFY1	4.37893	9.44649
ANKH	5.83298	6.17005
ANKHD1	17.9183	17.6593
ANKHD1-EIF4EBP3	0.941035	1.16304
ANKIB1	8.30646	7.66702
ANKK1	0	0.049297
ANKLE1	0.676387	0.410549
ANKLE2	19.9803	18.1298
ANKMY1	2.45677	2.76735
ANKMY2	12.8668	15.1113
ANKRA2	5.08464	6.45352
ANKRD1	9.10721	40.3002
ANKRD10	19.4105	16.1143
ANKRD11	15.1312	22.6236
ANKRD12	2.46318	1.9067
ANKRD13A	9.48781	10.3209
ANKRD13B	8.02664	5.54753
ANKRD13C	4.53384	4.51884
ANKRD13D	19.2763	20.2755
ANKRD16	4.23583	4.37713
ANKRD17	14.6782	15.4472
ANKRD18A	3.85321	4.83301
ANKRD18B	0	0.216855
ANKRD18CP	0	0
ANKRD18DP	0	0
ANKRD19P	0.185212	0.211734
ANKRD2	0.153186	0.194175
ANKRD20A1	0	0
ANKRD20A11P	0	0
ANKRD20A12P	0.093471	0.252568
ANKRD20A19P	0	0
ANKRD20A2	0	0
ANKRD20A3	0.0284097	0.0335013
ANKRD20A4	0.005096	0.008085
ANKRD20A4-ANKRD20A20P	0.133957	0.118785
ANKRD20A5P	0.123043	0.214831
ANKRD20A8P	0	0
ANKRD20A9P	0	0
ANKRD22	0	0
ANKRD23	2.68539	2.34406
ANKRD24	1.36454	1.34381
ANKRD26	1.55008	2.14308
ANKRD26P1	0.023993	0
ANKRD26P3	0	0
ANKRD27	21.9119	14.7262
ANKRD28	5.16942	5.71786
ANKRD29	0.02112	0.02577
ANKRD30A	0	0
ANKRD30B	0	0
ANKRD30BL	0	0
ANKRD30BP2	0	0
ANKRD30BP3	0	0
ANKRD31	0	0.074465
ANKRD33	0	0
ANKRD33B	0.13356	0.078191
ANKRD34A	1.14985	0.968569
ANKRD34B	0	0
ANKRD34C	0	0
ANKRD34C-AS1	0	0
ANKRD35	0.0121665	0
ANKRD36	1.10587	0.943066
ANKRD36B	0.817741	0.948246
ANKRD36BP1	0	0
ANKRD36BP2	0	0
ANKRD36C	0.441546	0.436463
ANKRD37	6.12442	3.90461
ANKRD39	35.8952	42.7169
ANKRD40	9.44363	13.2029
ANKRD40CL	1.16521	2.0309
ANKRD42	1.46696	1.55827
ANKRD44	0.223135	0.187261
ANKRD44-IT1	0	0
ANKRD45	0	0.060713
ANKRD46	4.12838	3.71592
ANKRD49	13.1467	10.638
ANKRD50	1.2524	1.12803
ANKRD52	7.93322	7.21792
ANKRD53	0.189066	0.115221
ANKRD54	11.0793	11.9197
ANKRD55	0	0
ANKRD6	0.0771002	0.123175
ANKRD60	0	0
ANKRD61	0.407194	0.434057
ANKRD62	0	0.014771
ANKRD62P1-PARP4P3	0	0
ANKRD63	0.009674	0.011838
ANKRD65	0.029815	0.084625
ANKRD66	0	0
ANKRD7	0	0
ANKRD9	3.56303	2.5448
ANKS1A	5.82301	4.9655
ANKS1B	0	0.0237604
ANKS3	4.47474	5.58617
ANKS4B	0.055326	0.086258
ANKS6	9.99255	8.09953
ANKUB1	0	0
ANKZF1	20.551	18.217
ANLN	20.2258	13.7294
ANO1	1.19015	0.854059
ANO10	8.35557	7.1464
ANO2	0	0
ANO3	0	0
ANO3-AS1	0	0
ANO4	0	0
ANO5	0	0
ANO6	0	0.0132125
ANO7	0.651835	0.305823
ANO8	7.2404	6.67726
ANO9	12.129	9.99715
ANOS1	0	0
ANP32A	91.2927	92.6572
ANP32A-IT1	0.062602	0.033295
ANP32AP1	0.114787	0.181231
ANP32B	183.111	215.136
ANP32C	0.008764	0.006571
ANP32D	0	0
ANP32E	32.4479	27.6733
ANPEP	0.036255	0.084218
ANTXR1	0.00287163	0
ANTXR2	0.850214	2.09082
ANTXRL	0	0.0144888
ANTXRLP1	0	0
ANXA1	55.1733	175.43
ANXA10	0	0
ANXA11	18.9298	20.3793
ANXA13	0.313663	0.690878
ANXA2	429.04	421.861
ANXA2P1	0.041506	0.005381
ANXA2P2	4.04578	5.04163
ANXA2P3	0.007119	0.00779
ANXA2R	1.68044	2.96587
ANXA3	114.032	191.349
ANXA4	15.9939	15.0974
ANXA5	105.799	106.052
ANXA6	66.1062	39.7733
ANXA7	34.6689	39.9555
ANXA8	0.228894	0.378666
ANXA8L1	0.259127	0.436457
ANXA9	6.38138	6.23469
AOAH	0.317338	0.553897
AOAH-IT1	0	0
AOC1	9.61804	8.42366
AOC2	1.24434	1.25365
AOC3	0.326769	0.365493
AOC4P	0.059432	0
AOPEP	1.17535	1.52607
AOX1	0.040211	0.012581
AOX3P-AOX2P	0	0
AP1AR	4.70024	7.35743
AP1B1	28.8495	18.1738
AP1B1P1	0	0
AP1G1	12.4349	10.9803
AP1G2	26.6926	23.6746
AP1M1	23.7608	21.0882
AP1M2	32.0759	24.1712
AP1S1	216.88	183.928
AP1S2	2.23362	1.99815
AP1S3	3.97936	4.10016
AP2A1	44.09	36.1137
AP2A2	22.12	19.7455
AP2B1	38.0112	31.1525
AP2M1	199.038	197.44
AP2S1	151.937	143.451
AP3B1	15.3837	14.5707
AP3B2	0.0149605	0.0109478
AP3D1	41.9732	35.1991
AP3M1	14.3566	15.0901
AP3M2	6.01816	4.11305
AP3S1	37.4446	35.8469
AP3S2	5.59951	7.99308
AP4B1	3.19475	2.98505
AP4B1-AS1	0.00570689	0.0831
AP4E1	1.42872	2.30497
AP4M1	11.8108	12.3903
AP4S1	0.948127	1.1431
AP5B1	4.5439	3.90607
AP5M1	3.14919	3.57703
AP5S1	1.08943	2.17232
AP5Z1	4.49085	5.35909
APAF1	2.33046	1.76752
APBA1	0.112386	0.125332
APBA2	0.254816	0.241244
APBA3	11.326	11.0196
APBB1	0.0113526	0.10958
APBB1IP	0.031079	0
APBB2	4.48935	5.84039
APBB3	10.3338	15.3895
APC	3.48332	3.45337
APC2	0.270844	0.19381
APCDD1	14.3151	8.15067
APCDD1L	0.379876	0.177019
APCDD1L-DT	0	0.02838
APCS	0	0
APEH	100.768	81.6018
APELA	0	0
APEX1	218.165	189.399
APEX2	29.8969	25.3521
APH1A	39.6621	33.5371
APH1B	0.202067	0.138122
API5	31.3396	30.6734
APIP	34.261	30.9732
APLF	1.58249	1.26272
APLN	0.304237	0.089581
APLNR	0	0.010754
APLP1	6.71712	3.83807
APLP2	127.019	107.758
APMAP	111.51	101.467
APOA1	1.8181	1.58279
APOA1-AS	0	0
APOA2	3.13875	2.06951
APOA4	0	0
APOA5	0.055715	0
APOB	0	0
APOBEC1	0.2501	0.121229
APOBEC2	0.137418	0.209797
APOBEC3A	1.07787	0.697961
APOBEC3A_B	1.67965	1.15657
APOBEC3B	48.9216	37.4549
APOBEC3B-AS1	0.2981	0.253083
APOBEC3C	22.1579	19.7838
APOBEC3D	0.247956	0.282886
APOBEC3F	1.9267	1.9354
APOBEC3G	0	0
APOBEC3H	2.3318	1.94297
APOBEC4	0	0
APOBR	0	0.058057
APOC1	58.2204	46.8623
APOC1P1	0.71091	0.429187
APOC2	0	0
APOC3	0.480416	0.404222
APOC4	0	0.120085
APOC4-APOC2	0.107722	0.085014
APOD	0.391985	0.312472
APOE	9.32773	8.0999
APOF	0	0.045904
APOH	6.19918	4.80844
APOL1	0.126291	0.238583
APOL2	6.70296	5.19516
APOL3	0.0730872	0.0467575
APOL4	0	0
APOL5	0	0
APOL6	0.644777	0.961163
APOLD1	1.64126	1.23758
APOM	0	0.107959
APOO	18.7859	21.5897
APOOL	2.56319	2.79074
APOOP5	0	0
APOPT1	6.19219	7.44588
APP	156.586	137.13
APPBP2	4.82458	5.92908
APPL1	2.66095	2.52966
APPL2	7.10169	7.59039
APRT	403.611	393.206
APTR	3.08536	4.44882
APTX	18.4089	21.3485
AQP1	0.115483	0.228603
AQP10	0	0.028093
AQP11	1.33345	0.945386
AQP12A	0	0
AQP12B	0	0
AQP2	0	0.021619
AQP3	11.2678	18.8548
AQP4	0.0367825	0.0222709
AQP4-AS1	0	0
AQP5	0.193487	0.468843
AQP6	0.039037	0.025021
AQP7	0.361136	0.33512
AQP7P1	0	0
AQP7P3	0	0
AQP8	0	0
AQP9	0	0
AQR	7.27711	5.97452
AR	0	0
ARAF	18.2355	17.3156
ARAP1	16.0863	13.9547
ARAP1-AS2	0.130866	0
ARAP2	0.159821	0.304155
ARAP3	3.16105	1.69796
ARC	0.748578	1.42922
ARCN1	51.6634	49.0528
AREG	3.26635	11.9161
AREL1	8.77369	7.963
ARF1	225.352	195.034
ARF3	65.149	57.6108
ARF4	91.932	87.8966
ARF4-AS1	2.73994	2.83049
ARF5	175.259	163.491
ARF6	22.5755	29.1043
ARFGAP1	17.6177	14.7968
ARFGAP2	20.0539	25.5842
ARFGAP3	12.2246	9.969
ARFGEF1	7.76841	9.03624
ARFGEF2	6.06187	6.17854
ARFGEF3	0.488343	0.375974
ARFIP1	9.75738	10.0441
ARFIP2	21.4441	29.3705
ARFRP1	5.17412	5.81867
ARG1	0.023978	0
ARG2	10.7759	8.73223
ARGFX	0	0
ARGFXP2	0.046298	0.034515
ARGLU1	68.1721	61.1063
ARHGAP1	8.12028	8.7912
ARHGAP10	4.16833	5.06507
ARHGAP11A	10.7589	11.0111
ARHGAP11A-SCG5	0	0.017248
ARHGAP11B	1.96179	1.82809
ARHGAP12	5.18431	7.79847
ARHGAP15	0	0
ARHGAP17	10.7483	11.223
ARHGAP18	3.79326	4.67513
ARHGAP19	4.09836	3.89894
ARHGAP19-SLIT1	0	0
ARHGAP20	0.00563759	0
ARHGAP21	8.75365	10.0928
ARHGAP22	0.139721	0.0603406
ARHGAP22-IT1	0	0
ARHGAP23	4.55187	7.8276
ARHGAP24	0	0
ARHGAP25	0.113327	0
ARHGAP26	1.90865	1.779
ARHGAP26-AS1	0	0
ARHGAP26-IT1	0	0
ARHGAP27	5.30346	5.81032
ARHGAP27P1	5.07581	4.71014
ARHGAP27P1-BPTFP1-KPNA2P3	6.1583	7.5144
ARHGAP27P2	0.061337	0.079685
ARHGAP28	0.528407	0.694477
ARHGAP29	1.37438	3.15052
ARHGAP30	0.108704	0.235848
ARHGAP31	1.46615	1.19902
ARHGAP31-AS1	0.382902	0.263045
ARHGAP32	2.0329	1.84837
ARHGAP33	2.53587	1.8855
ARHGAP35	15.029	12.2216
ARHGAP36	0	0
ARHGAP39	6.60614	6.44473
ARHGAP4	0.663107	0.442671
ARHGAP40	0.217039	0.146055
ARHGAP42	3.18193	4.3146
ARHGAP44	3.93034	3.81983
ARHGAP45	8.43898	8.58678
ARHGAP5	5.11933	6.99332
ARHGAP5-AS1	3.42378	3.16126
ARHGAP6	0	0
ARHGAP8	35.6876	29.8129
ARHGAP9	0.0688088	0.274347
ARHGDIA	86.0306	72.0402
ARHGDIB	0.712314	0.539714
ARHGDIG	0.116219	0.215396
ARHGEF1	22.1619	19.1037
ARHGEF10	0.34614	0.404772
ARHGEF10L	4.75351	5.29935
ARHGEF11	4.55053	5.85825
ARHGEF12	4.27555	5.35256
ARHGEF15	0	0
ARHGEF16	25.8754	18.4841
ARHGEF17	6.75512	5.88492
ARHGEF18	4.12611	3.33193
ARHGEF19	3.50363	4.01225
ARHGEF2	19.4932	30.2216
ARHGEF25	0	0.0244848
ARHGEF26	3.30672	2.70751
ARHGEF26-AS1	0.075097	0.031242
ARHGEF28	0.971236	0.512327
ARHGEF3	1.966	2.79734
ARHGEF3-AS1	0	0
ARHGEF33	0	0
ARHGEF34P	7.23433	5.71977
ARHGEF35	2.10987	2.0228
ARHGEF37	0.848683	0.933979
ARHGEF38	0	0.0344493
ARHGEF38-IT1	0	0
ARHGEF39	10.7168	8.23248
ARHGEF4	3.10509	2.22041
ARHGEF40	2.27012	0.925537
ARHGEF5	7.79554	6.61664
ARHGEF6	0	0.0163317
ARHGEF7	7.92197	7.17481
ARHGEF7-AS1	0	0
ARHGEF7-AS2	0	0
ARHGEF9	1.83275	1.73607
ARHGEF9-IT1	0	0
ARID1A	10.8055	12.1041
ARID1B	3.34707	3.73431
ARID2	3.24947	4.19632
ARID3A	2.22586	1.76778
ARID3B	2.63085	2.58489
ARID3C	0.282115	0.164496
ARID4A	3.02008	3.48967
ARID4B	4.94243	5.40103
ARID5A	3.64305	2.85622
ARID5B	4.60493	4.54997
ARIH1	7.33021	9.10242
ARIH2	22.5811	23.3064
ARIH2OS	0.828296	1.544
ARL1	19.5606	22.2906
ARL10	0.0461124	0.0287637
ARL11	0.037611	0
ARL13A	0	0
ARL13B	5.39989	6.2127
ARL14	2.58937	6.2178
ARL14EP	8.18514	12.3094
ARL14EPL	0	0
ARL15	2.67802	3.3359
ARL16	11.2284	11.3913
ARL17A	0.458417	0.414567
ARL17B	0.624802	0.378875
ARL2	103.579	102.655
ARL2-SNX15	0	0.142525
ARL2BP	9.26279	14.4253
ARL3	15.6761	12.9855
ARL4A	3.42432	5.04011
ARL4C	12.1243	20.3687
ARL4D	6.36671	5.65289
ARL5A	8.70605	5.19374
ARL5B	4.2273	5.25807
ARL5C	0	0
ARL6	0	0.0168625
ARL6IP1	115.883	89.2307
ARL6IP4	58.3987	44.1623
ARL6IP5	31.3989	20.4354
ARL6IP6	12.9996	13.1861
ARL8A	26.3262	29.1758
ARL8B	15.9165	18.7466
ARL9	0	0
ARLNC1	0.0742105	0.144822
ARMC1	11.4978	11.5011
ARMC10	21.9639	22.8042
ARMC12	1.15032	0.520173
ARMC2	0.610575	0.732844
ARMC2-AS1	0	0
ARMC3	0	0
ARMC4	0	0
ARMC4P1	0	0
ARMC5	3.62217	4.72401
ARMC6	33.7467	33.3905
ARMC7	9.18243	11.0122
ARMC8	5.23351	5.32359
ARMC9	2.5694	2.44008
ARMCX1	0	0.048869
ARMCX2	0	0.0276246
ARMCX3	0	0.0128946
ARMCX4	0	0
ARMCX5	2.59989	5.98596
ARMCX5-GPRASP2	0.213842	0.317017
ARMCX6	0.652629	0.700248
ARMH1	0.357613	0.217601
ARMH2	0	0
ARMH3	4.40325	6.11705
ARMH4	0.0222069	0
ARMS2	0	0
ARMT1	15.6755	17.5462
ARNT	7.07948	5.59287
ARNT2	0.120726	0.114012
ARNTL	3.62467	5.50266
ARNTL2	2.66622	2.49493
ARNTL2-AS1	0	0
ARPC1A	70.1143	61.7136
ARPC1B	127.021	126.711
ARPC2	316.547	307.701
ARPC3	273.751	183.701
ARPC4	53.3483	47.3882
ARPC4-TTLL3	0.270273	0.039096
ARPC5	12.4059	2.67523
ARPC5L	22.7119	30.2704
ARPIN	1.6884	1.88485
ARPIN-AP3S2	1.31581	1.07143
ARPP19	12.6589	12.0055
ARPP21	0.00597272	0
ARR3	0	0.099989
ARRB1	5.8141	6.05103
ARRB2	36.5013	33.716
ARRDC1	61.616	71.0849
ARRDC1-AS1	10.8076	9.88368
ARRDC2	14.3609	15.0114
ARRDC3	2.23978	6.18533
ARRDC3-AS1	0.451515	0.617817
ARRDC4	18.8991	39.0785
ARRDC5	0	0
ARSA	4.45247	4.1056
ARSB	1.76051	1.47786
ARSD	2.16788	2.44613
ARSD-AS1	0	0
ARSE	1.428	1.34243
ARSF	0	0
ARSG	1.62364	1.65749
ARSH	0	0
ARSI	1.01582	0.484725
ARSJ	0.445427	0.557695
ARSK	2.32829	2.46523
ART1	0	0
ART3	0	0.0240484
ART4	0	0
ART5	5.44145	2.50656
ARTN	0.196507	0.300069
ARV1	10.9134	15.1871
ARVCF	6.24978	4.52128
ARX	0	0
AS-PTPRE	0	0
AS3MT	0	0
ASAH1	23.8107	25.625
ASAH2	0.384555	0.630663
ASAH2B	2.36541	4.47514
ASAP1	3.4371	4.50969
ASAP1-IT1	0	0
ASAP1-IT2	0.010005	0
ASAP2	10.7273	10.5293
ASAP3	6.08688	4.63144
ASB1	5.64645	6.49202
ASB10	0	0
ASB11	0	0
ASB12	0.212717	0.065598
ASB13	14.973	13.0748
ASB14	0.0251891	0.0884337
ASB15	0	0.0231391
ASB16	0.302224	0.223269
ASB16-AS1	4.11117	2.70243
ASB17	0	0
ASB18	0	0.044341
ASB2	0.0194077	0.0327769
ASB3	5.33446	9.11327
ASB4	7.34032	4.01497
ASB5	0	0
ASB6	5.12384	7.25294
ASB7	3.71257	4.93562
ASB8	4.62531	4.70355
ASB9	3.65991	2.7403
ASB9P1	0.007097	0.031132
ASCC1	6.19283	13.8822
ASCC2	25.3742	23.2302
ASCC3	3.31435	3.85131
ASCL1	0	0
ASCL2	33.3682	22.1469
ASCL3	0	0
ASCL4	0	0
ASCL5	2.96862	2.9152
ASDURF	1.5075	2.6539
ASF1A	15.923	20.3145
ASF1B	70.6445	53.0306
ASGR1	0.348042	0.11322
ASGR2	0.0451734	0.0268243
ASH1L	5.56243	3.57057
ASH1L-AS1	1.83163	1.22218
ASH2L	19.9732	17.1567
ASIC1	9.84066	7.06605
ASIC2	0	0.0291567
ASIC3	3.26405	2.55796
ASIC4	0	0.096009
ASIC5	0	0
ASIP	0	0.071158
ASL	16.672	16.4975
ASMT	0	0
ASMTL	7.72523	6.09024
ASMTL-AS1	0	0.0134632
ASNA1	123.63	119.149
ASNS	53.4345	158.769
ASNSD1	15.291	14.6239
ASNSP1	0	0
ASPA	0	0
ASPDH	0.138129	0.089948
ASPG	0.01205	0.017578
ASPH	21.4011	13.6787
ASPHD1	3.12429	1.93575
ASPHD2	0.188286	0.270303
ASPM	8.82868	5.92152
ASPN	0	0
ASPRV1	0.43837	0.350701
ASPSCR1	15.5869	16.436
ASRGL1	11.1398	7.18642
ASS1	262.052	291.264
ASTE1	3.84077	4.69722
ASTL	0	0
ASTN1	0.00536471	0
ASTN2	0.587862	0.84148
ASTN2-AS1	0	0
ASXL1	11.0863	9.68482
ASXL2	4.21678	4.32285
ASXL3	0	0.008876
ASZ1	0	0
ATAD1	12.8737	11.363
ATAD2	28.8599	27.5742
ATAD2B	1.22073	1.64381
ATAD3A	31.2369	28.3156
ATAD3B	17.1161	16.5249
ATAD3C	1.53715	2.18855
ATAD5	2.13266	2.2651
ATAT1	0.432013	0.458328
ATCAY	0.041264	0.083877
ATE1	7.50645	3.25461
ATE1-AS1	0	0
ATF1	12.952	14.3681
ATF2	9.09681	8.4591
ATF3	2.00339	14.3518
ATF4	470.552	721.081
ATF5	13.8573	22.1768
ATF6	7.14693	7.70255
ATF6B	6.75277	6.69654
ATF7	3.94276	4.15202
ATF7-NPFF	0.194861	0.858621
ATF7IP	2.81501	2.88518
ATF7IP2	1.08605	0.807279
ATG10	4.19743	4.31163
ATG101	41.5734	51.869
ATG12	6.09457	7.63546
ATG13	9.11724	9.56239
ATG14	3.81734	3.80483
ATG16L1	15.0877	15.0126
ATG16L2	2.88223	2.54605
ATG2A	7.25923	6.29637
ATG2B	2.50802	3.0382
ATG3	32.4939	36.1468
ATG4A	5.01365	3.85682
ATG4B	20.5743	22.1373
ATG4C	4.56596	5.76009
ATG4D	11.9075	15.9607
ATG5	12.7773	14.6838
ATG7	3.07018	3.53188
ATG9A	23.6326	20.469
ATG9B	0.711869	0.816801
ATIC	74.2377	78.7796
ATL1	0.48907	0.57931
ATL2	9.6546	6.89933
ATL3	2.62845	2.89077
ATM	3.25792	3.26729
ATMIN	11.0265	11.1157
ATN1	27.6329	24.4458
ATOH1	0	0
ATOH7	0.743074	0.232768
ATOH8	0.788046	0.385067
ATOX1	92.5131	74.5816
ATP10A	0	0.005417
ATP10B	0	0.0435719
ATP10D	0.402137	0.500529
ATP11A	22.7588	23.3846
ATP11A-AS1	0.0353143	0.0769181
ATP11AUN	0.018441	0
ATP11B	0.32259	0.268012
ATP11C	4.52789	3.31973
ATP12A	0.019194	0
ATP13A1	17.3519	16.5211
ATP13A2	17.2264	13.5543
ATP13A3	3.46711	6.62093
ATP13A4	0.011212	0
ATP13A4-AS1	0	0
ATP13A5	0	0
ATP13A5-AS1	0	0
ATP1A1	111.841	96.2737
ATP1A1-AS1	1.70245	1.49593
ATP1A2	0	0.086438
ATP1A3	1.62705	0.996388
ATP1A4	0	0
ATP1B1	39.7729	49.0568
ATP1B2	0.0240685	0
ATP1B3	120.043	136.032
ATP1B4	0	0
ATP23	9.42332	10.8385
ATP2A1	0.662701	0.696068
ATP2A1-AS1	11.5318	11.0833
ATP2A2	32.3889	28.8778
ATP2A3	0.035414	0.015421
ATP2B1	5.26011	6.532
ATP2B1-AS1	0.101773	0.24834
ATP2B2	0.00433732	0.012447
ATP2B2-IT2	0	0
ATP2B3	0.006245	0
ATP2B4	4.86533	4.61782
ATP2C1	15.001	15.0029
ATP2C2	0.222359	0.245323
ATP2C2-AS1	0.330244	0.32001
ATP4A	0	0
ATP4B	0	0
ATP5F1A	102.451	96.2365
ATP5F1B	834.775	858.405
ATP5F1C	318.578	316.14
ATP5F1D	133.169	134.585
ATP5F1E	68.8309	68.9385
ATP5IF1	67.4545	65.9167
ATP5MC1	110.149	99.769
ATP5MC2	46.8096	43.8737
ATP5MC3	63.2376	64.3449
ATP5MD	255.038	253.055
ATP5ME	512.812	475.333
ATP5MF	480.996	428.909
ATP5MF-PTCD1	2.4939	3.08476
ATP5MG	197.281	184.899
ATP5MGL	0.032305	0.008523
ATP5MPL	193.225	161.476
ATP5PB	140.018	139.563
ATP5PD	206.502	214.99
ATP5PF	79.6766	73.219
ATP5PO	335.563	352.839
ATP6AP1	44.4146	46.1918
ATP6AP1L	2.23477	2.71093
ATP6AP2	31.6026	27.7362
ATP6V0A1	9.63969	9.42192
ATP6V0A2	3.16713	3.58711
ATP6V0A4	0	0
ATP6V0B	65.2587	74.4808
ATP6V0C	107.225	102.475
ATP6V0CP3	0	0
ATP6V0D1	32.5921	28.5375
ATP6V0D2	0.025258	0
ATP6V0E1	106.57	86.974
ATP6V0E2	15.2725	13.6997
ATP6V0E2-AS1	1.56953	1.88571
ATP6V1A	9.42933	9.20199
ATP6V1B1	0.066957	0.801544
ATP6V1B1-AS1	1.59784	1.43327
ATP6V1B2	25.5006	27.6778
ATP6V1C1	12.4843	13.7072
ATP6V1C2	0.03641	0.088299
ATP6V1D	33.3565	38.0766
ATP6V1E1	88.2143	87.5137
ATP6V1E2	2.28832	2.62762
ATP6V1F	258.839	231.224
ATP6V1FNB	0.793294	1.00059
ATP6V1G1	46.6933	63.0273
ATP6V1G2	0.132244	0.175377
ATP6V1G2-DDX39B	1.0754	0.879924
ATP6V1G3	0	0
ATP6V1H	16.4973	15.4322
ATP7A	0.657225	0.845946
ATP7B	3.68674	3.10766
ATP8A1	1.81514	1.81787
ATP8A2	0.00810585	0.0323092
ATP8B1	2.71542	1.90474
ATP8B2	1.0932	2.55832
ATP8B3	3.36946	2.13506
ATP8B4	0.118794	0.0928763
ATP8B5P	0	0.0443802
ATP9A	2.47553	2.06459
ATP9B	3.79489	3.51251
ATPAF1	26.5478	33.8056
ATPAF2	18.5008	17.4921
ATPSCKMT	1.76348	4.36297
ATR	4.32485	4.92447
ATRAID	110.83	109.184
ATRIP	9.00375	6.13745
ATRIP-TREX1	0.185408	0.87424
ATRN	6.42829	6.65501
ATRNL1	0	0.0045576
ATRX	4.29422	3.27889
ATXN1	1.08189	1.64889
ATXN10	55.3062	50.1916
ATXN1L	4.87291	4.19199
ATXN2	10.086	10.0956
ATXN2-AS	0.322254	1.07224
ATXN2L	36.0187	49.4311
ATXN3	2.21424	2.30248
ATXN3L	0	0
ATXN7	3.09196	4.09482
ATXN7L1	1.36973	1.71156
ATXN7L2	3.7436	4.69885
ATXN7L3	18.8416	18.3463
ATXN7L3B	17.2346	16.8619
ATXN8OS	0	0
AUH	9.38719	10.4417
AUNIP	6.51671	9.24678
AUP1	72.7439	74.3193
AURKA	46.2002	33.923
AURKAIP1	147.607	125.509
AURKAP1	0.76139	0.990972
AURKB	51.0401	44.8506
AURKC	1.04963	0.600376
AUTS2	2.83024	3.80984
AVEN	7.85681	7.78112
AVIL	0.76347	0.547975
AVL9	7.80592	8.13167
AVP	0	0
AVPI1	33.4509	41.0385
AVPR1A	0	0
AVPR1B	0.104046	0.05114
AVPR2	0.0669423	0.126887
AWAT1	0	0
AWAT2	0	0
AXDND1	0.0920904	0.13151
AXIN1	27.1738	28.0208
AXIN2	76.9376	38.7745
AXL	4.38577	6.88483
AZGP1	1.35043	1.57484
AZGP1P1	0	0
AZI2	4.09539	5.30377
AZIN1	15.1813	21.6438
AZIN1-AS1	1.32188	1.1801
AZIN2	1.32398	1.17993
AZU1	0	0
B2M	102.122	118.35
B3GALNT1	5.00297	5.46737
B3GALNT2	7.01079	8.84685
B3GALT1	0	0
B3GALT2	0.011648	0
B3GALT4	0.148145	0.115078
B3GALT5	0	0
B3GALT5-AS1	0	0
B3GALT6	25.4584	21.9744
B3GAT1	0.0144884	0.103155
B3GAT2	0.327945	0.075661
B3GAT3	27.9777	28.5468
B3GLCT	2.32703	2.688
B3GNT10	0.761793	1.06285
B3GNT2	8.47702	8.33406
B3GNT3	11.9238	12.7075
B3GNT4	0.609005	0.639777
B3GNT5	1.34371	0.791206
B3GNT6	0	0
B3GNT7	0.298922	0.135842
B3GNT8	2.14014	2.79592
B3GNT9	1.25024	0.58718
B3GNTL1	2.06543	1.86414
B4GALNT1	0.643066	0.156837
B4GALNT2	0	0
B4GALNT3	0.397417	0.155335
B4GALNT4	10.7464	6.44675
B4GALT1	11.6635	9.4248
B4GALT1-AS1	0.444026	0.988685
B4GALT2	29.0771	23.4723
B4GALT3	35.1344	34.5229
B4GALT4	14.2826	16.0697
B4GALT4-AS1	0	0
B4GALT5	10.7477	11.42
B4GALT6	1.57179	1.87421
B4GALT7	25.4157	18.6772
B4GAT1	23.3764	15.884
B9D1	9.36746	8.91875
B9D2	6.80569	6.66763
BAALC	0.0138968	0.0286057
BAALC-AS1	0	0
BAALC-AS2	0	0
BAAT	0	0.032067
BABAM1	77.9097	82.0364
BABAM2	12.0812	10.7825
BABAM2-AS1	0.045307	0.062597
BACE1	9.16226	5.77859
BACE1-AS	0.433218	0.406675
BACE2	3.20357	2.28675
BACH1	2.23516	2.47747
BACH1-IT2	0	0.076597
BACH1-IT3	0	0
BACH2	0.172658	0.124477
BAD	84.0685	70.2824
BAG1	23.3825	24.0181
BAG2	10.2424	11.9152
BAG3	30.3753	19.5389
BAG4	3.29504	4.03033
BAG5	5.97488	5.14769
BAG6	7.58003	6.64735
BAGE	0	0
BAGE2	0	0
BAGE3	0	0
BAGE4	0	0
BAGE5	0	0
BAHCC1	5.62294	4.54782
BAHD1	8.93637	7.1999
BAIAP2	17.4464	18.4495
BAIAP2-DT	4.5155	2.1095
BAIAP2L1	15.6487	14.1084
BAIAP2L2	20.186	25.8042
BAIAP3	1.20091	0.862963
BAK1	23.738	30.5945
BAMBI	10.9377	15.9372
BANCR	0	0
BANF1	195.273	183.82
BANF2	0.377146	0
BANK1	0.046789	0.0182458
BANP	10.131	9.68735
BAP1	33.3126	27.7052
BARD1	1.79029	1.09218
BARHL1	0	0
BARHL2	0	0
BARX1	0.054065	0.100076
BARX1-DT	0	0
BARX2	0	0.023518
BASP1	0.190027	0.218938
BASP1-AS1	0	0
BASP1P1	0	0
BATF	1.2925	1.57155
BATF2	2.59409	3.56797
BATF3	0	0
BAX	52.1297	48.5638
BAZ1A	11.6263	9.63369
BAZ1B	26.5443	24.2961
BAZ2A	10.7398	7.32393
BAZ2B	1.63732	2.11436
BBC3	21.232	24.7664
BBIP1	9.76406	9.08439
BBOF1	1.29341	1.50409
BBOX1	0	0
BBOX1-AS1	0.575362	0.849952
BBS1	5.15965	6.7112
BBS10	2.966	3.05176
BBS12	1.33882	1.44337
BBS2	13.7491	12.504
BBS4	3.90037	4.35744
BBS5	1.49168	1.68408
BBS7	5.17601	6.41248
BBS9	1.71058	1.68063
BBX	5.7527	5.66313
BCAM	41.8786	37.368
BCAN	2.65068	2.89827
BCAP29	3.35247	3.97293
BCAP31	104.787	97.2465
BCAR1	11.967	16.4859
BCAR3	2.19072	2.81087
BCAR4	0	0
BCAS1	0	0.0193773
BCAS2	41.4404	56.9627
BCAS3	4.2134	3.56982
BCAS4	18.9493	19.3403
BCAT1	0	0.0110352
BCAT2	36.3029	30.831
BCCIP	32.1281	28.2374
BCDIN3D	3.10691	3.79063
BCDIN3D-AS1	0.411334	0.115722
BCHE	0	0
BCKDHA	47.8486	41.206
BCKDHB	5.63597	3.02678
BCKDK	26.5783	23.6725
BCL10	4.67111	6.95712
BCL11A	0.388254	0.29262
BCL11B	0.015715	0.038044
BCL2	0.561761	0.460809
BCL2A1	0	0
BCL2L1	68.8189	108.1
BCL2L10	0.095157	0
BCL2L11	1.25414	1.1683
BCL2L12	46.1842	46.8812
BCL2L13	9.8351	12.1208
BCL2L14	3.02232	3.20266
BCL2L15	0.52722	1.28026
BCL2L2	0.627566	12.724
BCL2L2-PABPN1	10.0758	2.42587
BCL3	14.2933	19.0427
BCL6	2.21257	3.61564
BCL6B	0	0
BCL7A	8.06591	8.00017
BCL7B	39.5608	48.8868
BCL7C	39.5412	40.2098
BCL9	3.52932	3.80796
BCL9L	7.65588	9.40891
BCLAF1	17.0916	11.9956
BCLAF3	0.990405	1.58475
BCO1	0.511585	0.294847
BCO2	0.322482	0.390933
BCOR	5.53254	6.15394
BCORL1	3.02776	2.15651
BCORP1	0	0
BCR	9.11575	7.82694
BCRP2	0.221477	0.089363
BCRP3	0.772415	0.643618
BCS1L	24.8839	25.9152
BCYRN1	86.1586	90.6384
BDH1	12.8601	9.1662
BDH2	13.0585	10.2467
BDKRB1	0.148464	0.198487
BDKRB2	0.732651	0.919571
BDNF	0.149293	0.0810879
BDNF-AS	0.35915	0.47674
BDP1	4.47761	4.71464
BEAN1	0.234585	0.103534
BEAN1-AS1	0.083004	0.305268
BECN1	31.6622	33.2169
BECN2	0	0
BEGAIN	2.80476	2.11943
BEND2	0	0
BEND3	1.19575	1.01488
BEND3P3	0.468229	0.424652
BEND4	0	0
BEND5	0	0
BEND6	0.00753848	0
BEND7	0.783577	0.454775
BEST1	0.264451	0.609326
BEST2	0.06867	0.065053
BEST3	0.0208446	0.0450384
BEST4	0.170028	0.087418
BET1	3.88078	4.37005
BET1L	26.7665	25.0522
BEX1	0	0.155067
BEX2	0.0700501	0
BEX3	93.118	89.677
BEX4	0	0.156488
BEX5	0	0
BFAR	24.35	29.9162
BFSP1	1.71364	1.86056
BFSP2	0	0
BFSP2-AS1	0	0
BGLAP	0.217739	1.03023
BGLT3	0	0
BGN	0.353224	0.182221
BHLHA15	7.72527	3.66851
BHLHA9	0.635845	1.00587
BHLHB9	0.274813	0
BHLHE22	0.047127	0.073563
BHLHE23	0.141325	0.050755
BHLHE40	6.77726	5.94412
BHLHE40-AS1	0.0358652	0.061208
BHLHE41	0.930166	1.48278
BHMG1	0.062916	0
BHMT	0.009806	0
BHMT2	0	0
BICC1	0.011268	0
BICD1	1.48704	1.59846
BICD2	5.21638	4.24963
BICDL1	6.11817	5.12989
BICDL2	1.93984	1.39061
BICRA	2.4352	2.31322
BICRAL	3.01903	2.92826
BID	26.6688	24.4945
BIK	19.2501	24.4302
BIN1	27.0167	38.244
BIN2	0.107257	0.0935801
BIN3	12.9759	13.087
BIN3-IT1	0.066745	0.086685
BIRC2	11.3807	14.1757
BIRC3	0.450695	0.723255
BIRC5	58.7259	41.0743
BIRC6	6.42841	6.42706
BIRC6-AS2	0	0
BIRC7	0.191896	0.255717
BIRC8	0	0
BISPR	0	0.157785
BIVM	7.55902	7.35795
BIVM-ERCC5	0	0.523677
BLACAT1	1.2742	1.44584
BLACE	0	0
BLCAP	22.1271	26.0407
BLID	0	0
BLK	0	0
BLM	5.31097	5.57272
BLMH	16.1156	15.3991
BLNK	0	0
BLOC1S1	92.9566	89.322
BLOC1S1-RDH5	2.42706	2.5113
BLOC1S2	7.42459	9.43864
BLOC1S3	5.9043	3.65339
BLOC1S4	14.5533	11.1555
BLOC1S5	5.26639	5.41886
BLOC1S5-TXNDC5	0.652787	0
BLOC1S6	7.73023	8.42965
BLVRA	37.7652	45.4295
BLVRB	137.628	119.357
BLZF1	4.13036	3.93207
BMERB1	0.131428	0.183517
BMF	0.554426	0.515193
BMI1	37.0225	37.8987
BMP1	14.1254	13.9945
BMP10	0	0
BMP15	0	0
BMP2	0.829329	1.65875
BMP2K	4.16633	5.42363
BMP3	0	0
BMP4	162.769	154.498
BMP5	0	0
BMP6	0	0
BMP7	0.042739	0.032421
BMP7-AS1	0	0
BMP8A	0.579645	0.375264
BMP8B	3.93788	2.5372
BMPER	0	0
BMPR1A	6.62702	7.83885
BMPR1B	0.292868	0.19295
BMPR1B-DT	0	0
BMPR2	1.63344	1.70091
BMS1	15.6658	14.66
BMS1P1	0.319742	0.453252
BMS1P14	0.114309	0.119187
BMS1P17	0.232223	0.399729
BMS1P18	0	0
BMS1P2	0.2276	0.43685
BMS1P2-AGAP9	0.73606	0.62979
BMS1P20	6.5047	7.36591
BMS1P21	0	0
BMS1P22	0.115019	0.245194
BMS1P4	2.12683	1.33691
BMS1P4-AGAP5	0.112086	0.554484
BMT2	1.06005	1.74541
BMX	0	0
BNC1	0	0
BNC2	0	0
BNC2-AS1	0	0
BNIP1	15.0916	18.3269
BNIP2	6.27547	8.6853
BNIP3	0.158452	0.189952
BNIP3L	8.91883	8.66781
BNIPL	0	0.084992
BOC	0.688447	0.582936
BOD1	71.053	84.1901
BOD1L1	3.47137	3.31348
BOD1L2	0	0
BOK	20.1266	15.7814
BOK-AS1	0.372874	0.105953
BOLA1	7.92861	7.3122
BOLA2	23.226	15.4611
BOLA2-SMG1P6	7.46756	6.9918
BOLA2B	0.353115	1.34801
BOLA3	79.2693	84.5325
BOLA3-AS1	0.326632	0.418609
BOLL	0	0
BOP1	57.0163	49.5558
BORA	15.6061	22.1357
BORCS5	3.39167	3.64954
BORCS6	10.7294	12.1636
BORCS7	4.19293	6.75032
BORCS7-ASMT	0.039968	0.095116
BORCS8	3.60343	3.46668
BORCS8-MEF2B	7.43589	7.32764
BPESC1	0	0
BPGM	5.85525	5.53023
BPHL	9.59382	9.26916
BPI	0	0
BPIFA1	0	0
BPIFA2	0.0964718	0
BPIFA3	0	0
BPIFA4P	0	0
BPIFB1	1.06844	0.731526
BPIFB2	0	0
BPIFB3	0	0
BPIFB4	0	0
BPIFB6	0	0
BPIFC	0	0
BPNT1	7.92049	8.67419
BPTF	6.04006	6.88023
BPY2	0	0
BPY2B	0	0
BPY2C	0	0
BRAF	1.35056	1.78575
BRAP	8.11622	10.4456
BRAT1	27.6608	22.8716
BRCA1	8.45357	10.6387
BRCA2	3.03035	3.29581
BRCC3	10.7776	7.80194
BRD1	6.87536	8.6055
BRD2	8.87906	10.1767
BRD3	7.25939	6.14977
BRD3OS	5.05873	3.79869
BRD4	5.85516	7.27794
BRD7	46.6778	41.3074
BRD7P3	0.016848	0
BRD8	12.9787	11.2699
BRD9	8.33648	7.52244
BRDT	0	0
BRDTP1	0	0
BREA2	0.669693	0.562924
BRF1	8.27021	7.43659
BRF2	9.35483	11.0199
BRI3	85.773	96.872
BRI3BP	9.17959	7.18608
BRICD5	3.30957	1.74805
BRINP1	0	0.013193
BRINP2	0	0.020354
BRINP3	0	0
BRIP1	2.46657	3.07781
BRIX1	71.1828	61.1511
BRK1	107.585	117.056
BRMS1	59.0205	58.0647
BRMS1L	4.35695	4.7011
BROX	5.88993	6.68738
BRPF1	7.64988	8.81677
BRPF3	8.4044	10.4924
BRS3	0	0
BRSK1	2.23365	1.87011
BRSK2	4.74391	3.22619
BRWD1	3.3845	2.94159
BRWD1-AS1	0	0.056968
BRWD1-AS2	0.83141	1.06834
BRWD3	1.74297	1.44769
BSCL2	25.4457	22.4588
BSDC1	12.0716	11.2894
BSG	337.815	399.904
BSN	0.139479	0.167567
BSN-DT	0.046417	0.051899
BSND	0	0
BSPH1	0	0
BSPRY	0.845404	0.890131
BST1	0.102887	0.035255
BST2	1.19467	0.430419
BSX	0	0
BTAF1	12.503	12.9435
BTBD1	37.906	43.0304
BTBD10	13.0248	10.9857
BTBD11	0.136584	0.0854803
BTBD16	0.192169	0.343246
BTBD17	0	0
BTBD18	0.04937	0.020246
BTBD19	1.00791	1.26794
BTBD2	64.905	49.7436
BTBD3	2.74125	3.56302
BTBD6	22.9119	21.4806
BTBD7	1.82417	2.00188
BTBD8	0.405161	0.307935
BTBD9	0.863805	0.839465
BTBD9-AS1	0	0
BTC	0.83613	1.2004
BTD	1.52669	1.44263
BTF3	344.917	311.152
BTF3L4	13.4475	21.6916
BTF3P11	0	0
BTG1	6.10057	9.76424
BTG2	24.8762	14.7192
BTG3	40.859	46.4475
BTG3-AS1	0.411262	0.52539
BTG4	0	0
BTK	0.02573	0
BTLA	0	0
BTN1A1	0.05177	0.110953
BTN2A1	10.3496	12.3657
BTN2A2	2.49064	1.97998
BTN2A3P	2.30681	2.32416
BTN3A1	2.51172	1.38143
BTN3A2	4.01064	2.46798
BTN3A3	1.63505	1.29475
BTNL10	0	0
BTNL2	0	0
BTNL3	0.166165	0.06841
BTNL8	0.0121679	0
BTNL9	0.0851622	0.0395065
BTRC	4.79432	4.99167
BUB1	32.2466	21.7263
BUB1B	30.2393	23.4911
BUB1B-PAK6	0	2.31911
BUB3	25.8828	25.1935
BUD13	19.5658	19.3833
BUD23	60.6622	56.9406
BUD31	64.9765	86.4673
BVES	0	0
BVES-AS1	0	0
BYSL	29.1822	33.4112
BZW1	34.0897	34.1814
BZW2	63.1299	60.252
C10orf105	0	0.0199386
C10orf113	0	0
C10orf120	0	0
C10orf126	0	0
C10orf142	0	0
C10orf143	1.80694	2.50585
C10orf25	0.24494	0.276815
C10orf53	0	0
C10orf55	0.032009	0.038034
C10orf62	0	0
C10orf67	0	0
[truncated: 26,194 more rows]

## Sheet: Transcript_FPKM
t_name	gene_id	SW480-con-Input	SW480-shM14-2-Input
NR_148357	LOC102725121	0	0
NR_046018	DDX11L1	0	0
NR_024540	WASH7P	15.1865	16.467
NR_106918	MIR6859-1	0.232783	0.209022
NR_107062	MIR6859-2	0.239766	0.214248
NR_107063	MIR6859-3	0.246959	0.219604
NR_128720	MIR6859-4	0.254368	0.225094
NR_036051	MIR1302-2	0	0.000194
NR_036266	MIR1302-9	0	0.002546
NR_036267	MIR1302-10	0	0.03346
NR_036268	MIR1302-11	0	0.439702
NR_026818	FAM138A	0	0
NR_026820	FAM138F	0	0
NR_026822	FAM138C	0	0
NM_001005484	OR4F5	0	0
NR_039983	LOC729737	2.82044	2.73508
NR_028322	LOC100132287	0.159496	0.001693
NR_028325	LOC100132062	0.956514	1.11509
NM_001005221	OR4F29	0	0
NM_001005224	OR4F3	0	0
NM_001005277	OR4F16	0	0.017206
NR_125957	LOC101928626	0	0
NM_001005221	OR4F29	0	0
NM_001005224	OR4F3	0	0
NM_001005277	OR4F16	0	0.017206
NR_028327	LOC100133331	1.84733	2.03279
NR_033908	LOC100288069	1.04402	1.25003
NR_103536	FAM87B	0.042238	0
NR_024321	LINC00115	1.36746	1.56114
NR_047526	LINC01128	0.735255	0.768671
NR_047519	LINC01128	0.790326	0.69844
NR_047521	LINC01128	0.240991	0.361281
NR_047523	LINC01128	0	0
NR_047524	LINC01128	0	0
NR_047525	LINC01128	0.0011	0
NR_027055	FAM41C	0	0
NR_026874	LINC02593	0.46834	0.153076
NR_122045	LINC02593	0	0
NM_152486	SAMD11	0.012907	0
NM_015658	NOC2L	77.212	52.4454
NM_198317	KLHL17	12.3082	7.74306
NM_001160184	PLEKHN1	0.962271	0.986746
NM_001367552	PLEKHN1	2.33956	1.40328
NM_032129	PLEKHN1	0	0
NM_001291366	PERM1	0.034079	0.066055
NM_001291367	PERM1	0	0
NM_021170	HES4	101.513	115.623
NM_001142467	HES4	50.9555	64.4569
NM_005101	ISG15	216.309	162.275
NM_001305275	AGRN	0.094415	0.13807
NM_198576	AGRN	70.9867	51.3324
NM_001364727	AGRN	0.028092	0.083326
NR_148960	LOC100288175	16.7003	15.9977
NM_001205252	RNF223	3.90094	3.18763
NM_001330306	C1orf159	2.41153	2.18499
NM_001363525	C1orf159	0	0
NM_017891	C1orf159	6.4328	6.11709
NR_038869	LINC01342	0	0.065311
NR_029639	MIR200B	0.79055	0.277968
NR_029834	MIR200A	0.028985	0.112731
NR_029957	MIR429	0.759276	2.62562
NM_001130045	TTLL10	0.050811	0
NM_153254	TTLL10	0	0
NM_004195	TNFRSF18	16.4026	13.7978
NM_148901	TNFRSF18	0.422631	0.14821
NM_148902	TNFRSF18	0.357072	0.426309
NM_003327	TNFRSF4	0	0
NM_016176	SDF4	133.238	114.036
NM_016547	SDF4	6.14556	4.81775
NM_080605	B3GALT6	25.4584	21.9744
NM_001014980	C1QTNF12	1.77812	1.45098
NM_058167	UBE2J2	21.2628	21.9146
NM_194315	UBE2J2	0.776054	0.86772
NM_194457	UBE2J2	1.39226	1.11949
NM_194458	UBE2J2	1.18644	2.30141
NM_001130413	SCNN1D	2.69203	1.6961
NR_037668	SCNN1D	1.01295	1.58971
NM_030649	ACAP3	15.3974	12.0785
NR_106784	MIR6726	0	0.211893
NR_145806	SNORD167	1.48413	1.7009
NM_001346116	PUSL1	1.96154	1.79737
NR_144369	PUSL1	2.64027	1.55714
NM_153339	PUSL1	34.6874	28.102
NM_001256456	INTS11	0.056507	0.075286
NM_001256460	INTS11	0	0
NM_001256462	INTS11	0	0
NM_001256463	INTS11	0	0
NM_017871	INTS11	43.1467	37.9062
NR_106785	MIR6727	3.48949	2.10507
NM_001029885	CPTP	11.8429	10.8323
NM_152228	TAS1R3	0.062119	0.12781
NM_004421	DVL1	28.9016	25.2293
NM_001330311	DVL1	20.2388	22.4638
NR_106866	MIR6808	0.006981	0.148799
NM_001282585	MXRA8	0	0
NM_001282584	MXRA8	0	0
NM_032348	MXRA8	0.119962	0.12242
NM_001282583	MXRA8	1.98171	2.37668
NM_001282582	MXRA8	0	0
NM_001127229	AURKAIP1	40.6468	32.2716
NM_017900	AURKAIP1	60.2302	54.6516
NM_001127230	AURKAIP1	89.5683	74.5304
NM_001350497	CCNL2	0	1.09867
NM_030937	CCNL2	13.3334	12.4731
NR_135154	CCNL2	8.52311	6.3949
NM_001320153	CCNL2	0.963444	1.41486
NM_001320155	CCNL2	2.3602	2.12551
NM_001350498	CCNL2	6.95511	3.56275
NM_001350499	CCNL2	0.835615	1.05507
NM_001350500	CCNL2	0.632146	1.50122
NR_146722	CCNL2	1.39947	1.63392
NR_146723	CCNL2	3.67884	1.06506
NM_001039577	CCNL2	0.348168	2.44248
NR_015434	MRPL20-AS1	11.1776	8.89177
NM_017971	MRPL20	158.341	140.073
NM_001318485	MRPL20	3.08043	3.08482
NM_001145210	ANKRD65	0.029815	0.084625
NM_001243535	ANKRD65	0	0
NM_001243536	ANKRD65	0	0
NM_001146685	TMEM88B	0.190878	0.084464
NR_125994	LINC01770	0.494838	0.10092
NR_125995	LINC01770	0	0
NR_125996	LINC01770	0	0
NM_199121	VWA1	2.15771	1.80251
NM_022834	VWA1	18.211	8.48199
NM_001039211	ATAD3C	1.53715	2.18855
NM_031921	ATAD3B	11.732	14.7231
NM_001317238	ATAD3B	8.64814	5.10699
NM_001170535	ATAD3A	34.5845	30.8468
NM_018188	ATAD3A	0.232862	0.187458
NM_001170536	ATAD3A	0.229577	0.774989
NM_001114748	TMEM240	0.103674	0.097017
NM_014188	SSU72	121.549	115.217
NM_001242659	FNDC10	0.213963	0.071586
NR_147951	LOC105378586	0	0
NM_001170688	MIB2	0.370804	0.767281
NM_001170686	MIB2	0	1.37826
NM_001170687	MIB2	20.9578	12.6266
NM_080875	MIB2	7.52798	9.0857
NR_033183	MIB2	0.719426	4.33392
NR_146324	MIB2	0.388798	2.26597
NM_001170689	MIB2	1.46619	4.8207
NM_006983	MMP23B	0.392083	0.601262
NR_002946	MMP23A	0.190044	0
NM_001291345	CDK11B	0.010143	0
NM_001787	CDK11B	2.35914	3.66749
NM_033486	CDK11B	0	0
NM_033487	CDK11B	0	0
NM_033489	CDK11B	8.25156	6.19326
NM_033490	CDK11B	6.57222	3.6146
NM_001110781	SLC35E2B	9.44157	10.0674
NM_001290264	SLC35E2B	1.5577	0.448251
NM_024011	CDK11A	0.006551	2.2881
NM_001313896	CDK11A	5.16858	3.02449
NM_001313982	CDK11A	1.84715	1.54024
NM_033529	CDK11A	4.56411	5.24081
NR_132739	CDK11A	1.88567	0.82473
NR_132740	CDK11A	2.90022	0.853488
NM_001199787	SLC35E2A	1.46053	0.934173
NM_182838	SLC35E2A	3.28049	3.41801
NM_001198995	NADK	2.65513	0.061874
NM_023018	NADK	7.75834	24.8166
NM_001353642	NADK	2.67542	0.180669
NM_001198993	NADK	4.00545	1.27951
NM_001198994	NADK	0.582064	0.100565
NM_001353641	NADK	1.50035	0.357258
NM_001282538	GNB1	0.179074	0.149047
NM_001282539	GNB1	2.32719	1.412
NM_002074	GNB1	141.101	107.177
NM_001330313	CALML6	0.315668	0
NM_138705	CALML6	0.218297	0.644511
NM_178545	TMEM52	17.2855	12.9576
NM_001304360	CFAP74	0.147406	0.1407
NM_000815	GABRD	1.82993	0.980366
NR_135509	LOC105378591	0.071745	0.283176
NM_002744	PRKCZ	23.75	22.5396
NM_001033581	PRKCZ	0	2.3e-05
NM_001350803	PRKCZ	0	0
NM_001350804	PRKCZ	0.074845	0.049682
NM_001350806	PRKCZ	0	0.031509
NR_146911	PRKCZ	0.01507	0.090748
NM_001242874	PRKCZ	0	0
NM_001350805	PRKCZ	0	0
NM_001033582	PRKCZ	0	0.156334
NR_146290	PRKCZ-AS1	0.796916	0.664113
NM_001256945	FAAP20	2.36117	3.0155
NM_001282671	FAAP20	1.18122	0.765368
NM_001282672	FAAP20	0.47434	0.471313
NM_001282673	FAAP20	0.526261	0.726761
NM_001146310	FAAP20	0.558605	0.702672
NM_182533	FAAP20	84.973	78.3813
NM_001256947	FAAP20	0.947754	0.33884
NR_046427	FAAP20	1.02053	0
NM_001282670	FAAP20	0.460006	0.537702
NM_001256946	FAAP20	1.88382	1.42645
NM_003036	SKI	7.94245	7.20378
NM_024848	MORN1	0.664628	0.709599
NR_024489	LOC100129534	1.27265	1.63583
NM_001301060	MORN1	1.64864	1.80188
NR_125361	MORN1	0.86425	0.581407
NM_007033	RER1	48.3004	46.1044
NM_002617	PEX10	15.1552	15.9552
NM_153818	PEX10	1.77464	0.203725
NM_001303012	PLCH2	0.083467	0.151684
NM_014638	PLCH2	0.312787	0.273428
NM_001303013	PLCH2	0.343286	0.240641
NM_018216	PANK4	14.162	10.6918
NM_001010926	HES5	0.199726	0.21152
NR_037844	TNFRSF14-AS1	1.77814	1.56924
NM_001297605	TNFRSF14	0	0
NM_003820	TNFRSF14	5.2279	5.37826
NR_121638	LOC100996583	0.094024	0
NR_036637	PRXL2B	1.8638	1.00305
NR_036638	PRXL2B	1.14579	0.915584
NM_001195736	PRXL2B	1.20137	1.05572
NM_001195737	PRXL2B	1.23006	1.4226
NM_001195738	PRXL2B	8.00583	6.17005
NM_001195740	PRXL2B	1.22598	1.18265
NM_001195741	PRXL2B	0	0.413244
NM_152371	PRXL2B	12.317	9.54221
NM_033467	MMEL1	0	0.043731
NM_001242672	TTC34	0	0.021966
NM_080431	ACTRT2	0	0
NR_015440	PRDM16-DT	0.534751	0.293051
NR_024371	PRDM16-DT	0.76774	0.998104
NM_199454	PRDM16	0.687157	0.46759
NM_022114	PRDM16	0	0.008696
NR_036215	MIR4251	0	0
NM_014448	ARHGEF16	25.8754	18.4841
NM_001409	MEGF6	4.57325	3.35923
NR_030277	MIR551A	0	0
NM_182752	TPRG1L	32.1309	26.2214
NM_017818	WRAP73	32.5589	28.4921
NM_005427	TP73	0.570574	1.20807
NM_001204184	TP73	0	0
NM_001204185	TP73	2.02358	0
NM_001204186	TP73	0.376223	0
NM_001204187	TP73	0	0
NM_001204188	TP73	0	0
NM_001126240	TP73	0.004022	0.723145
NM_001126241	TP73	0	0
NM_001126242	TP73	0	0
NM_001204189	TP73	0	0
NM_001204190	TP73	0	0
NM_001204191	TP73	0	0
NM_001204192	TP73	0	0
NR_033712	TP73-AS1	0	0
NR_033708	TP73-AS1	0	0
NR_033709	TP73-AS1	0	0
NR_033710	TP73-AS1	0	0
NR_033711	TP73-AS1	0	0
NM_152492	CCDC27	0.023274	0.008625
NM_001288583	SMIM1	14.1922	11.0201
NM_001163724	SMIM1	6.1668	2.50402
NM_020710	LRRC47	13.6674	13.0844
NM_014704	CEP104	6.42787	5.42726
NM_001282669	DFFB	0.304365	0
NM_001320132	DFFB	0.013603	0.022015
NM_001320136	DFFB	0.241117	0.656384
NM_004402	DFFB	4.2272	4.29809
NR_104222	DFFB	0.013541	0.195959
NR_135150	DFFB	0.168434	0
NR_135151	DFFB	0.006141	0.020362
NR_135152	DFFB	0	0.185477
NM_207356	C1orf174	14.5358	12.4449
NR_024455	LINC01134	0.053118	0.076968
NR_040065	LINC01346	0	0
NR_147024	LINC01345	0	0
NR_027088	LINC01777	0	0
NR_147025	LINC01646	0	0
NM_001042478	AJAP1	0.122708	0.079536
NM_018836	AJAP1	0.573712	0.373369
NR_039838	MIR4689	0	0
NM_001291593	NPHP4	0.085326	0.032048
NM_001291594	NPHP4	0.048301	0.042944
NR_111987	NPHP4	0.196698	0.030866
NM_015102	NPHP4	3.74399	2.96576
NM_001199861	KCNAB2	0.929149	1.00334
NM_003636	KCNAB2	0.851693	0.963405
NM_172130	KCNAB2	11.9981	5.99117
NM_001199860	KCNAB2	0.391686	0
NM_001199862	KCNAB2	0.04719	0.071863
NM_001199863	KCNAB2	0.189175	0.13941
NM_015557	CHD5	0.107197	0.109804
NM_000983	RPL22	280.086	287.737
NR_125997	LOC102724450	0.50934	1.24975
NM_207396	RNF207	4.83821	5.94085
NM_012405	ICMT	27.9968	23.0398
NR_103534	LINC00337	1.88693	1.45552
NM_001024598	HES3	0	0
NM_207370	GPR153	2.19641	0.619851
NM_181866	ACOT7	0	0.287461
NM_181865	ACOT7	0.012866	0.528165
NM_181864	ACOT7	0.85121	1.12004
NM_007274	ACOT7	65.5789	67.1317
NM_019089	HES2	5.33053	3.79693
NM_001367473	ESPN	2.76773	0
NM_001367474	ESPN	0	0.068523
NM_031475	ESPN	1.71695	3.14742
NR_036218	MIR4252	0	0
NM_003790	TNFRSF25	6.05488	5.92952
NM_148965	TNFRSF25	0.277821	0.193736
NM_148966	TNFRSF25	0.690739	0
NM_148967	TNFRSF25	0.663638	0
NM_148970	TNFRSF25	0	0
NM_001039664	TNFRSF25	1.65087	1.27428
NM_001265593	PLEKHG5	1.16556	1.85546
NM_001042665	PLEKHG5	0.967821	0.8513
NM_001042664	PLEKHG5	2.54484	0.864702
NM_001265594	PLEKHG5	0.411863	1.52157
NM_020631	PLEKHG5	0.782696	0.675359
NM_001265592	PLEKHG5	0	0
NM_001042663	PLEKHG5	5.20902	1.40463
NM_198681	PLEKHG5	0	0.573222
NM_024654	NOL9	3.15156	3.22618
NM_177540	TAS1R1	0	0
NM_138697	TAS1R1	0	0.019963
NM_001278647	ZBTB48	4.30164	3.18396
NM_001278648	ZBTB48	2.64378	5.80907
NM_005341	ZBTB48	2.78787	1.40256
NM_014851	KLHL21	9.15768	8.77824
NM_001324309	KLHL21	0.195403	0.544532
NM_153812	PHF13	10.317	7.00881
NM_001195753	THAP3	13.944	7.84104
NM_001195752	THAP3	2.39578	8.90914
NM_138350	THAP3	0.028354	0.363265
NM_018198	DNAJC11	25.2128	24.223
NR_104620	LINC01672	0	0
NR_104621	LINC01672	0	0
NR_149049	CAMTA1-DT	2.03959	1.25585
NM_001195563	CAMTA1	27.5651	24.2085
NM_001349627	CAMTA1	0.406904	1.39365
NR_146204	CAMTA1	2.37882	2.80818
NM_001242701	CAMTA1	0.57191	1.58707
NR_038934	CAMTA1	6.46005	6.6569
NR_146202	CAMTA1	1.39811	1.10655
NR_146203	CAMTA1	0.096186	0.092392
NM_001349608	CAMTA1	0.042318	0
NM_001349609	CAMTA1	0	0
NM_001349610	CAMTA1	0	0.020184
NM_001349612	CAMTA1	0	0
NM_015215	CAMTA1	0	0
NR_146199	LOC102725193	0	0
NR_146200	LOC102725193	0	0
NR_146201	LOC102725193	0	0
NM_001349614	CAMTA1	0	0
NM_001349620	CAMTA1	0	0
NM_001349621	CAMTA1	0	0
NM_001349623	CAMTA1	0	0
NM_001349625	CAMTA1	0	0
NM_001349617	CAMTA1	0	0
NM_001349613	CAMTA1	0	0
NM_001349618	CAMTA1	0	0
NM_001349624	CAMTA1	0	0
NM_001349626	CAMTA1	0	0
NM_001349615	CAMTA1	0	0
NM_001349619	CAMTA1	0	0
NM_001349616	CAMTA1	0	0
NM_001349622	CAMTA1	0	0
NM_004781	VAMP3	39.9053	31.928
NM_001289861	PER3	1.67365	0.130812
NM_001289862	PER3	2.42325	2.66173
NM_001289863	PER3	0.928769	0
NM_001289864	PER3	0.014828	0
NM_016831	PER3	0.943798	0.308208
NM_006786	UTS2	2.72583	2.07645
NM_021995	UTS2	1.58534	1.98021
NM_001561	TNFRSF9	0.016655	0.142903
NM_001123377	PARK7	257.061	234.264
NM_007262	PARK7	57.2707	64.7657
NM_018948	ERRFI1	61.689	204.615
NR_125998	LINC01714	0.034704	0.44166
NM_001080397	SLC45A1	0.391611	0.351172
NM_001042682	RERE	0.688529	1.50502
NM_001042681	RERE	7.93486	8.23669
NM_012102	RERE	0	0.001764
NR_125999	RERE-AS1	0	0
NR_132752	SNORD128	0	0
NM_001428	ENO1	1171.53	1070.35
NM_001201483	ENO1	9.09167	8.18893
NM_001353346	ENO1	3.76985	4.07814
NR_106786	MIR6728	0	0.227996
NR_038351	ENO1-AS1	1.70733	2.13025
NM_001270500	CA6	0	0
NM_001270501	CA6	0	0
NM_001270502	CA6	0	0
NM_001215	CA6	0	0
NM_207420	SLC2A7	0	0
NM_001328620	SLC2A5	0	0
NM_001328621	SLC2A5	0	0
NM_003039	SLC2A5	0.061159	0
NM_001328619	SLC2A5	0	0
NM_001135585	SLC2A5	0	0
NM_024980	GPR157	1.66539	1.4905
NR_132742	MIR34AHG	0.017009	1.83748
NR_029610	MIR34A	0.017474	0.05054
NR_132738	LNCTAM34A	1.5268	1.09062
NM_004285	H6PD	0.836676	3.38968
NM_001282587	H6PD	0.0987	0.002367
NM_025106	SPSB1	11.284	9.32919
NR_104623	LINC02606	0	0.004578
NR_104622	LINC02606	0.118415	0.186625
NM_032315	SLC25A33	6.34606	7.88348
NM_001010866	TMEM201	1.22886	1.06876
NM_001130924	TMEM201	4.3941	2.7815
NM_005026	PIK3CD	1.23625	0
NR_027045	PIK3CD-AS1	0	0
NR_126366	PIK3CD-AS2	1.62597	0.654518
NR_126367	PIK3CD-AS2	4.92098	5.18842
NR_126368	PIK3CD-AS2	26.3511	22.7236
NM_001350234	PIK3CD	0	0.860354
NM_001350235	PIK3CD	0	0
NM_001009566	CLSTN1	0	3.12161
NM_001302883	CLSTN1	23.1807	12.2434
NM_014944	CLSTN1	6.67356	10.8161
NM_001012329	CTNNBIP1	10.5903	5.64421
NM_020248	CTNNBIP1	0.309068	0.24996
NM_001316975	LZIC	1.57031	2.23983
NM_032368	LZIC	2.84762	0.824511
NM_001316973	LZIC	0.797498	2.71742
NM_001316974	LZIC	0	0
NM_001316976	LZIC	0.37825	0.18617
NM_001297778	NMNAT1	0.03141	0.073393
NM_001297779	NMNAT1	0.562438	0.545902
NM_022787	NMNAT1	3.20913	3.41567
NR_158969	TMEM274P	0	0
NR_049882	MIR5697	0	0
NR_138250	RBP7	0	0
NM_052960	RBP7	0	0
NM_001105562	UBE4B	0.026554	0.172634
NM_006048	UBE4B	8.82811	7.32789
NM_001365951	KIF1B	2.47433	1.64185
NM_183416	KIF1B	1.29965	1.86219
NM_015074	KIF1B	3.10763	2.8545
NM_001365952	KIF1B	0	0
NM_001365953	KIF1B	0	0
NR_004394	RNU6-1	6.5e-05	0
NR_104080	RNU6-9	0.000556	0
NR_104084	RNU6-7	0.004789	0
NR_104088	RNU6-8	0.041237	0
NR_125730	RNU6-2	0.355049	0.020649
NM_001304451	PGD	0.626924	0.352328
NM_002631	PGD	140.062	143.556
NM_001304452	PGD	0	0
NM_001270517	CENPS-CORT	0.793828	0.340948
NM_198544	CENPS-CORT	0.006586	0.011738
NM_199006	CENPS-CORT	0.365923	0.139677
NM_199294	CENPS	11.7457	16.8025
NR_036462	CENPS	9.13041	7.38873
NM_001243768	CENPS-CORT	0.936323	1.4256
NR_037187	CENPS-CORT	1.74675	0.385837
NM_001302	CORT	0.61429	0.489069
NM_004401	DFFA	14.1396	13.4777
NM_213566	DFFA	2.2946	2.33165
NM_004565	PEX14	19.5308	18.4759
NM_001079843	CASZ1	1.91076	2.04759
NM_017766	CASZ1	2.1281	1.19657
NM_001366227	C1orf127	0.045264	0
NM_001170754	C1orf127	0	0.072084
NM_007375	TARDBP	53.2952	36.9093
NM_006610	MASP2	0.394004	0.464623
NM_139208	MASP2	0	0
NM_003132	SRM	62.1672	57.3602
NM_002685	EXOSC10	2.50863	0.437208
NM_001001998	EXOSC10	29.7265	29.5188
NR_135061	EXOSC10-AS1	0.159576	1.25189
NR_135062	EXOSC10-AS1	0.326778	1.04461
NR_135063	EXOSC10-AS1	0	0
NM_004958	MTOR	13.2802	11.3744
NR_046600	MTOR-AS1	0	0
NM_021146	ANGPTL7	0.026166	0
NM_013319	UBIAD1	9.92976	12.1345
NM_001330349	UBIAD1	0.247529	0.393232
NM_001330350	UBIAD1	0.390567	0.408383
NM_020780	DISP3	0.344133	0.27396
NR_104624	LINC01647	0.113667	0.10781
NM_012168	FBXO2	43.8625	33.3125
NM_001304791	FBXO44	0.602588	1.02433
NM_183412	FBXO44	0.216477	1.17963
NM_001014765	FBXO44	3.23943	1.00052
NM_001304790	FBXO44	0.578637	0.260253
NM_001330355	FBXO44	0	0
NM_183413	FBXO44	3.13554	0.01954
NR_130909	FBXO44	1.00554	0.144591
NM_033182	FBXO44	3.25715	6.36416
NM_018438	FBXO6	12.0857	11.2625
NM_006341	MAD2L2	136.894	135.145
NM_001127325	MAD2L2	2.5157	0.838681
NM_198545	DRAXIN	0.318331	0.254228
NM_001040194	AGTRAP	1.43285	1.32551
NM_001040195	AGTRAP	1.63197	1.41612
NM_001040196	AGTRAP	2.04997	3.81783
NM_001040197	AGTRAP	0.533545	0.924907
NM_020350	AGTRAP	41.2981	45.9411
NM_001010881	C1orf167	0.066814	0.064703
NR_126000	LOC102724659	0	0
NM_001330358	MTHFR	2.5878	0.040043
NM_005957	MTHFR	0	2.51817
NM_001256959	CLCN6	0	0.815683
NR_046428	CLCN6	0.202901	0.00228
NM_001286	CLCN6	3.53461	2.65176
NR_037806	NPPA-AS1	0.288047	0.10718
NM_006172	NPPA	0	0.094397
NM_002521	NPPB	0	0.105612
NR_002754	RNU5E-1	0.154605	0.219571
NM_138346	KIAA2013	47.8828	34.4789
NM_001316320	PLOD1	0.454974	0.230264
NM_000302	PLOD1	115.038	93.4471
NM_001127660	MFN2	1.53093	0.834285
NM_014874	MFN2	35.789	24.9891
NM_021933	MIIP	31.7704	41.8882
NR_106787	MIR6729	0.485825	0.692781
NM_001243	TNFRSF8	0.020595	0.052858
NM_001281430	TNFRSF8	0	0
NR_107000	MIR7846	0.091901	0.2561
NM_001066	TNFRSF1B	23.9322	19.3817
NR_039775	MIR4632	0	0.205058
NM_015378	VPS13D	2.48651	0.01583
NM_018156	VPS13D	0.017113	2.25523
NR_003022	SNORA59B	0.547533	0.03336
NR_003025	SNORA59A	0.577952	1.15806
NM_001324370	DHRS3	0	0
NM_001319225	DHRS3	0	0.723316
NM_004753	DHRS3	1.99151	1.91726
NR_106788	MIR6730	0	0
NM_001013630	AADACL4	0	0
NM_001103170	AADACL3	0	0
NR_111984	AADACL3	0	0
NM_001330361	C1orf158	0	0
NM_152290	C1orf158	0	0
NM_001080830	PRAMEF12	0	0
NM_023013	PRAMEF1	0	0
NM_001294139	PRAMEF1	0	0
NR_146629	LINC01784	0	0
NM_001146344	PRAMEF11	0	0
NM_001302551	HNRNPCL4	0	0
NM_001146181	HNRNPCL3	0.046103	0.03306
NM_001013631	HNRNPCL1	0	0
NM_023014	PRAMEF2	0	0
NM_001009611	PRAMEF4	0	0
NM_001012276	PRAMEF8	0	0
NM_001012277	PRAMEF7	0	0
NM_001010889	PRAMEF6	0	0
NM_001010890	PRAMEF9	0	0
NM_001300891	PRAMEF27	0	0
NM_001099850	PRAMEF18	0	0
NM_001310134	PRAMEF25	0	0
NM_001306072	PRAMEF26	0	0
NM_001013407	PRAMEF5	0	0
NR_111945	PRAMEF36P	0	0
NR_111947	PRAMEF34P	0	0
NM_001136561	HNRNPCL2	0	0
NR_111945	PRAMEF36P	0	0
NR_111947	PRAMEF34P	0	0
NM_001099850	PRAMEF18	0	0
NM_001100631	PRAMEF22	0	0
NM_001013407	PRAMEF5	0	0
NM_001010889	PRAMEF6	0	0
NM_001300891	PRAMEF27	0	0
NM_001012276	PRAMEF8	0	0
NM_001012277	PRAMEF7	0	0
NM_001039361	PRAMEF10	0	0
NM_001291381	PRAMEF33	0	0
NM_001098376	PRAMEF15	0	0
NM_001024661	PRAMEF14	0	0
NM_001291380	PRAMEF13	0	0
NM_001099790	PRAMEF19	0	0
NM_001099851	PRAMEF17	0	0
NM_001099852	PRAMEF20	0	0
NM_001010847	LRRC38	0.127166	0
NM_006474	PDPN	0	0
NM_198389	PDPN	0	0
NM_001006624	PDPN	0	0
NM_001006625	PDPN	0	0
NM_001135610	PRDM2	0.100796	0.547668
NM_015866	PRDM2	0	0
NM_012231	PRDM2	0.675087	0
NM_001007257	PRDM2	2.4266	2.74031
NR_149058	KAZN-AS1	0	0
NM_201628	KAZN	0.014134	0.140137
NM_015209	KAZN	0	0
NM_001018000	KAZN	1.62578	1.63295
NM_001018001	KAZN	0	0
NM_001017999	KAZN	1.29754	0
NR_027136	TMEM51-AS1	0.069329	0.091925
NM_001136216	TMEM51	1.39623	0.529391
NM_001136217	TMEM51	1.15699	0.847873
NM_001319665	TMEM51	0.434478	0.595096
NR_135082	TMEM51	1.5488	0.038294
NM_018022	TMEM51	0.00334	1.38148
NM_001136218	TMEM51	8.04032	6.03627
NM_001278502	C1orf195	0	0
NM_001278501	C1orf195	0	0
NM_052929	FHAD1	0.017423	0.066165
NR_148918	LOC101927417	0	0
NR_148919	LOC101927417	0	0
NM_024329	EFHD2	50.2777	32.5325
NM_007272	CTRC	0	0.155835
NM_033440	CELA2A	0	0
NM_015849	CELA2B	0	0
NM_001229	CASP9	3.46234	4.14263
NM_001278054	CASP9	0.349815	0.433719
NR_102732	CASP9	0	0
NR_102733	CASP9	0	0
NM_032996	CASP9	0	0
NM_001287811	DNAJC16	3.12989	2.17275
NR_109898	DNAJC16	0.277575	0.068681
NM_015291	DNAJC16	0	1.96283
NR_135613	SCARNA21B	0.195576	0
NM_024758	AGMAT	8.18768	8.79314
NM_032341	DDI2	3.77829	4.98163
NM_006511	RSC1A1	0.237145	0.194619
NM_015164	PLEKHM2	15.16	16.7915
NM_207348	SLC25A34	0.13686	0.331802
NR_149050	SLC25A34-AS1	0	0
NM_001013641	TMEM82	0.056708	0.057597
NM_001350151	FBLIM1	0	0
NM_001024216	FBLIM1	3.25737	5.40012
NM_017556	FBLIM1	0	0
NM_001024215	FBLIM1	2.33392	3.33319
NM_001089591	UQCRHL	7.73337	8.64335
NR_024279	FLJ37453	2.17917	1.97634
NM_015001	SPEN	7.58462	7.98704
NM_001242884	ZBTB17	0.677712	0.007686
NM_001287603	ZBTB17	1.22016	0.52606
NM_001287604	ZBTB17	1.64861	1.13552
NM_001324137	ZBTB17	1.61518	0
NM_001324138	ZBTB17	0.6727	0
NM_003443	ZBTB17	5.64417	10.7643
NM_178840	SRARP	0	0
NM_001349683	HSPB7	0	0
NM_001349685	HSPB7	0	0.025995
NM_001349686	HSPB7	0	0
NM_001349687	HSPB7	0	0
NM_001349688	HSPB7	0	0
NM_001349689	HSPB7	0.052189	0.003989
NM_014424	HSPB7	0	0
NM_001349682	HSPB7	0	0
NM_001042704	CLCNKA	0.066273	0
NM_001257139	CLCNKA	0	0
NM_004070	CLCNKA	0	0
NM_000085	CLCNKB	0	0.015296
NM_001165945	CLCNKB	0	0
NM_182623	FAM131C	6.38157	4.2708
NM_004431	EPHA2	50.5902	119.823
NM_001329090	EPHA2	3.12779	5.97808
NM_153213	ARHGEF19	3.50363	4.01225
NM_030907	CPLANE2	1.94922	2.95291
NM_018994	FBXO42	4.97803	6.28706
NM_001271869	SZRD1	3.22739	2.27129
NR_073500	SZRD1	0.40153	0.104276
NR_073501	SZRD1	0.004101	0.045983
NR_073502	SZRD1	6.61439	3.18831
NR_073503	SZRD1	6.70945	4.4262
NM_001114600	SZRD1	43.6865	24.2814
NR_148413	SPATA21	0.140353	0
NM_001353349	SPATA21	0	0
NM_198546	SPATA21	0	0
NM_001145277	NECAP2	1.87752	1.47646
NM_001145278	NECAP2	0	0.105844
NM_018090	NECAP2	27.86	30.5805
NR_147210	LINC01772	0.288636	0.166866
NR_147211	LINC01772	0	0
NR_023386	CROCCP3	0.787156	0.592866
NR_004400	RNVU1-18	0	0
NR_004408	RNU1-3	0	0
NR_004421	RNU1-4	0	0
NR_004427	RNU1-2	0.775365	0.554881
NR_004430	RNU1-1	0	0
NR_135765	LOC440570	0	0
NR_135764	LINC01783	0	0
NR_037446	MIR3675	0	0
NM_017940	NBPF1	5.83366	6.77388
NR_026752	CROCCP2	12.7666	11.3652
NR_027504	MST1P2	1.12523	1.05728
NR_026567	ESPNP	0.080873	0
NR_004400	RNVU1-18	0	0
NR_004408	RNU1-3	0	0
NR_004421	RNU1-4	0	0
NR_004427	RNU1-2	0.345954	0.183991
NR_004430	RNU1-1	0	0
NM_001271733	MST1L	0.22928	0.16488
NR_135824	LOC102724562	0.040545	0.026441
NR_037446	MIR3675	0	0
NR_135765	LOC440570	0	0
NR_160657	LOC112267871	0	0
NR_160658	LOC112267871	0	0
NR_135056	LOC105376805	0.080068	0
NR_135057	LOC105376805	0	0
NR_135058	LOC105376805	0	0
NR_135059	LOC105376805	0	0
NM_014675	CROCC	3.14916	2.80674
NM_001135248	MFAP2	0	0
NM_002403	MFAP2	0.391693	0.916325
NM_001135247	MFAP2	0	0
NM_017459	MFAP2	0	0
NM_022089	ATP13A2	16.6533	12.1047
NM_001141973	ATP13A2	0.544298	0.373566
NM_001141974	ATP13A2	0.229275	1.30695
NM_003000	SDHB	169.445	164.15
NM_007365	PADI2	0	0
NR_148993	LOC400743	0	0
NM_013358	PADI1	0.097494	0.279071
NM_016233	PADI3	0.06361	0.058113
NR_039768	MIR3972	0	0
NM_012387	PADI4	0.070617	0.248724
NM_207421	PADI6	0	0
NM_001136204	RCC2	0.365214	0.541158
NM_018715	RCC2	33.6212	40.0494
NM_018125	ARHGEF10L	0.039105	0.00888
NR_137287	ARHGEF10L	0.011038	0.039039
NR_137288	ARHGEF10L	1.00419	1.09437
NM_001011722	ARHGEF10L	3.93961	4.51774
NM_001319837	ARHGEF10L	1.03512	1.06037
NM_001328124	ARHGEF10L	0.001557	0.004653
NM_001319838	ARHGEF10L	0	0
NM_030812	ACTL8	0.069059	0.087271
NR_125946	LINC01654	0	0
NM_032880	IGSF21	0	0.022111
NM_152375	KLHDC7A	0.731615	0.613733
NM_001135254	PAX7	0	0
NM_002584	PAX7	0	0
NM_013945	PAX7	0	0
NM_152232	TAS1R2	0	0
NM_001161504	ALDH4A1	0	0
NM_003748	ALDH4A1	8.30737	12.1177
NM_001319218	ALDH4A1	1.02611	0.627692
NM_170726	ALDH4A1	0	0.330913
NR_039844	MIR4695	0	1.41613
NR_031622	MIR1290	0	0
NM_001136265	IFFO2	5.55797	4.14873
NM_020765	UBR4	15.1113	16.9399
NR_135115	EMC1-AS1	0.069514	0.234308
NR_135114	EMC1-AS1	1.08156	0.818632
NM_015047	EMC1	5.14264	0.002346
NM_001271427	EMC1	2.82439	4.42564
NM_001271428	EMC1	0	3.76128
NM_001271429	EMC1	0	0
NM_016183	MRTO4	39.9257	43.8257
NM_001348421	AKR7L	1.13853	0.698361
NR_040288	AKR7L	1.98709	2.07225
NR_040289	AKR7L	0.87607	0.685471
NM_012067	AKR7A3	18.3565	13.2683
NR_037847	LOC100506730	1.10087	0.744205
NM_001320979	AKR7A2	2.23209	1.33244
NM_003689	AKR7A2	24.1039	25.4712
NM_001040126	PQLC2	0.176945	0.425017
NM_001287531	PQLC2	0.721165	1.36265
NM_017765	PQLC2	0.66173	0.548767
NR_109848	PQLC2	0.184058	0.135559
NM_001040125	PQLC2	8.07994	7.98624
NM_001282162	CAPZB	15.2727	27.9026
NM_001206540	CAPZB	0.79116	0.847855
NM_001206541	CAPZB	0.497008	0.474909
NM_004930	CAPZB	42.5453	66.2411
NM_001313932	CAPZB	1.00606	1.13138
NR_135054	LOC105378614	0	0
NM_001204082	MICOS10	2.49361	1.45839
NM_001204083	MICOS10	2.1669	0.661777
NR_033757	MICOS10	2.32531	0.837004
NR_033758	MICOS10	2.26826	0.967509
NM_001204088	MICOS10-NBL1	0	0
NM_001204089	MICOS10-NBL1	0.441519	6.89997
NM_001032363	MICOS10	2.24111	6.91567
NR_077246	RPS14P3	0.723192	0.8391
NM_001278164	NBL1	0	0.429251
NM_182744	NBL1	0	1.73338
NM_001278165	NBL1	0	0
NM_001204084	NBL1	3.69236	1.08916
NM_005380	NBL1	81.0478	42.5638
NM_001204085	NBL1	0	0.773074
NM_001204086	NBL1	4.88911	2.17536
NM_001278166	NBL1	1.33354	0.438272
NM_000871	HTR6	0.272971	0.19434
NM_001349112	TMCO4	4.49409	1.70977
NM_001349113	TMCO4	0	0
NM_001349114	TMCO4	0.0534	0.06883
NM_181719	TMCO4	1.47646	2.75159
NM_001349115	TMCO4	0.772399	0.977825
NM_019062	RNF186	0.082379	0
NM_015207	OTUD3	3.27025	2.38291
NM_014589	PLA2G2E	0.05502	0.158793
NM_001161729	PLA2G2A	2.08415	0.135762
NM_000300	PLA2G2A	1.74668	0.417987
NM_001161727	PLA2G2A	3.9064	0
NM_001161728	PLA2G2A	9.39713	6.44355
NM_000929	PLA2G5	0	0
NM_001271814	PLA2G2D	0	0
NM_012400	PLA2G2D	0	0
NM_001360869	PLA2G2F	0	0
NM_022819	PLA2G2F	0.037872	0
NM_001316722	PLA2G2C	0	0
NM_001367969	PLA2G2C	0	0
NR_110078	UBXN10-AS1	0.524647	0.985174
NM_152376	UBXN10	3.16932	3.92913
NR_147205	LINC01757	0	0
NM_001039500	VWA5B1	0	0
NR_033887	LINC01141	0	0
NM_018584	CAMK2N1	6.5719	4.67448
NM_024544	MUL1	12.8719	14.3481
NM_207334	FAM43B	0	0
NM_001785	CDA	12.1148	12.6514
NM_032409	PINK1	23.6309	20.5371
NR_106732	MIR6084	0.085795	0.103985
NR_046507	PINK1-AS	7.50023	6.02601
NM_005216	DDOST	246.705	246.94
NM_001122819	KIF17	0.010305	0.423109
NM_001287212	KIF17	0.071178	0.007819
NM_020816	KIF17	0	0
NM_001103161	SH2D5	0.030115	0.036975
NM_001103160	SH2D5	0	0.006077
NM_016287	HP1BP3	34.0807	32.6359
NM_003760	EIF4G3	2.76001	1.92734
NM_001198801	EIF4G3	16.3807	16.1848
NM_001198802	EIF4G3	0.060421	0.020584
NM_001198803	EIF4G3	1.20583	0.548696
NR_031657	MIR1256	0	0
NM_001113347	ECE1	0.072196	0.030221
NM_001113349	ECE1	3.93867	0.19844
NM_001113348	ECE1	9.61418	0.55075
NM_001397	ECE1	5.64254	17.5497
NR_038404	LOC100506801	0.15384	0.157342
NM_001256416	NBPF3	0.017296	0
NM_001256417	NBPF3	0	0
NM_001330381	NBPF3	0.03655	0.860438
NM_032264	NBPF3	0	0
NR_046176	NBPF3	0.96388	0.331827
NM_001127501	ALPL	0	0
NM_001177520	ALPL	0	0
NM_000478	ALPL	0.648419	0.38083
NM_001145658	RAP1GAP	0	1.58996
NM_001145657	RAP1GAP	0	0
NM_001330383	RAP1GAP	0.064093	0.120406
NM_001350524	RAP1GAP	0	0
NM_001350525	RAP1GAP	0	0
NM_001350526	RAP1GAP	0.130417	0.265902
NM_001350527	RAP1GAP	2.04392	6.65376
NM_001350528	RAP1GAP	2.7008	3.71443
NM_002885	RAP1GAP	13.3633	2.46124
NM_001330394	USP48	0.881555	0.000447
NM_001350164	USP48	0.934378	1.51272
NM_001350166	USP48	2.20276	2.87768
NM_001350167	USP48	2.00177	3.00307
NM_001350168	USP48	3.37358	2.47573
NM_032236	USP48	2.75751	2.71854
NM_001032730	USP48	5.45015	3.82028
NM_001013693	LDLRAD2	0.03255	0.036522
NM_001291860	HSPG2	5.5899	0.77968
NM_005529	HSPG2	5.56522	8.63612
NM_007352	CELA3B	0	0.068411
NM_005747	CELA3A	0	0.106693
NR_110692	LINC01635	0.300141	0
NR_023918	LINC00339	1.30584	0
NR_023919	LINC00339	7.04556	8.84834
NR_109759	LINC00339	2.21883	4.26936
NR_109760	LINC00339	1.39568	0.968512
NR_109761	LINC00339	0	0.587825
NR_109762	LINC00339	0.852619	0
NM_001039802	CDC42	61.9527	53.2432
NM_044472	CDC42	29.7465	20.0233
NM_001791	CDC42	4.66132	4.88425
NM_030761	WNT4	0.319509	0.172977
NR_039613	MIR4418	0	0
NM_014870	ZBTB40	4.11781	4.23781
NM_001083621	ZBTB40	0.00339	0
NM_001330398	ZBTB40	0.360164	0
NM_020526	EPHA8	0.015866	0
NM_001006943	EPHA8	0	0
NR_106742	MIR6127	0	0
NM_001347465	C1QA	0	0
NM_015991	C1QA	0	0
NM_001347466	C1QA	0	0
NM_001114101	C1QC	0	0
NM_001347619	C1QC	0	0
NM_001347620	C1QC	0	0
NM_172369	C1QC	0	0
NM_000491	C1QB	0	0
NM_001309192	EPHB2	0.008168	0
NM_001309193	EPHB2	1.35822	0.8046
NM_004442	EPHB2	2.18492	1.52354
NM_017449	EPHB2	2.45483	1.78589
NR_039832	MIR4684	0	0
NR_036214	MIR4253	0	0
NM_001289974	LACTBL1	0	0
NM_001242521	TEX46	0	0.22433
NM_001009999	KDM1A	3.94631	3.1574
NM_001363654	KDM1A	0.835905	1.22579
NM_015013	KDM1A	61.908	49.3038
NR_036057	MIR3115	0	0
NM_001142546	LUZP1	4.32301	3.23823
NM_033631	LUZP1	3.46938	4.99166
NM_000864	HTR1D	0	0.010295
NR_110616	LINC01355	0.642928	0.488479
NM_005826	HNRNPR	15.401	19.1675
NM_001102397	HNRNPR	1.10292	0.787157
NM_001102398	HNRNPR	1.06576	0.763661
NM_001102399	HNRNPR	1.19729	0.962912
NM_001297620	HNRNPR	1.01891	0.717352
NM_001297621	HNRNPR	1.09424	0.88121
NM_001297622	HNRNPR	1.19243	0.87886
NM_030634	ZNF436	2.63729	3.82638
NM_001077195	ZNF436	0.49564	0.78525
NR_033690	ZNF436-AS1	0.841104	0.773546
NR_033691	ZNF436-AS1	0.284607	0
NM_003196	TCEA3	20.9799	17.9357
NM_017707	ASAP3	6.22452	4.73443
NM_001143778	ASAP3	0.013953	0.012324
NM_004091	E2F2	1.79857	2.06306
NR_110799	LOC101928163	0	0
NM_002167	ID3	79.4552	73.3653
NM_001348075	MDS2	0	0
NM_001199802	RPL11	535.85	378.696
NM_000975	RPL11	1180.52	1336.89
NM_003198	ELOA	13.9589	14.6436
NR_038280	ELOA-AS1	1.92725	4.72506
NM_020362	PITHD1	31.7089	43.2316
NM_007260	LYPLA2	79.7438	70.1634
NM_001127621	GALE	11.4446	11.8915
NM_000403	GALE	7.6137	4.33988
NM_001008216	GALE	50.1765	62.9574
NM_001166059	HMGCL	0.666641	0.689762
NM_000191	HMGCL	23.1128	26.7854
NM_000147	FUCA1	17.8437	12.5758
NM_001841	CNR2	0.022274	0
NR_039615	MIR378F	0	0
NM_017761	PNRC2	62.5911	70.9587
NM_001191005	SRSF10	2.16661	1.14563
NM_001191006	SRSF10	0.601987	0.596146
NM_001191007	SRSF10	0.916559	1.33856
NM_001191009	SRSF10	1.17939	2.30233
NM_001300936	SRSF10	0.496364	0.529761
NM_001300937	SRSF10	0.908603	0.763013
NM_006625	SRSF10	0.521609	0.544206
NM_054016	SRSF10	1.29282	2.85994
NR_034035	SRSF10	1.46601	1.63299
NM_152372	MYOM3	0.097491	0.109852
NM_021258	IL22RA1	7.44067	7.11134
NM_173064	IFNLR1	0.357794	0.037961
NM_173065	IFNLR1	0.465923	0.064993
NM_170743	IFNLR1	3.07172	4.29504
NR_027087	LOC284632	0	0.040656
NM_198173	GRHL3	3.60473	3.14894
NM_198174	GRHL3	0	0.008014
NM_001195010	GRHL3	0.006469	0.019718
NM_021180	GRHL3	0.037579	0.336337
NM_001199014	STPG1	0.418267	2.09425
NM_178122	STPG1	4.26813	1.76579
NM_001199013	STPG1	1.28529	1.51073
NM_001199012	STPG1	0.023958	0
NM_001322854	NIPAL3	0.145753	0.224851
NM_001322865	NIPAL3	0.022782	0.010844
NM_001330409	NIPAL3	0.841439	1.06883
NM_001322855	NIPAL3	0	0
NM_001322856	NIPAL3	0	0
NM_001322858	NIPAL3	0.008378	0
NM_001322859	NIPAL3	0	0
NM_001322860	NIPAL3	0	0
NM_001322861	NIPAL3	0	0
NM_001322862	NIPAL3	0.005636	0.015068
NM_001322863	NIPAL3	0.165231	0.125772
NM_001322864	NIPAL3	0.130357	0.143097
NM_001322866	NIPAL3	0	0.147732
NM_001322868	NIPAL3	0	0
NR_136506	NIPAL3	0	0
NR_136507	NIPAL3	0	0
NR_136508	NIPAL3	0	0
NM_020448	NIPAL3	6.00132	6.82882
NM_001322857	NIPAL3	0.156511	0
NR_045407	RCAN3AS	0	0
NR_045408	RCAN3AS	0	0.198773
NR_045409	RCAN3AS	0.350001	0
NR_144360	RCAN3AS	0	0
NM_001251979	RCAN3	0.443895	0.251657
NM_001251984	RCAN3	0	0
NM_001251977	RCAN3	0.435644	0.10413
NM_001251981	RCAN3	0	0.101836
NM_001251983	RCAN3	0	0
NM_013441	RCAN3	0.831734	1.17353
NM_001251978	RCAN3	0	0
NM_001251980	RCAN3	0	0
NM_001251982	RCAN3	0	0
NM_001251985	RCAN3	0	0
NR_109781	LOC100506985	0.33247	0.409524
NM_001010980	NCMAP	1.70938	0.96143
NM_001303448	SRRM1	0.886861	0.186739
NM_001366565	SRRM1	0.575929	0.192666
NM_001366566	SRRM1	0.946575	0.314147
NM_001366567	SRRM1	0.530612	0.186416
NM_001366568	SRRM1	0.590054	0
NM_001366569	SRRM1	0.982073	0.737168
NM_001366570	SRRM1	0.601631	0.222209
NM_001366571	SRRM1	0.637073	0.211184
NM_001366572	SRRM1	0.609801	0.21055
NM_001366573	SRRM1	0.530101	0
NM_001366575	SRRM1	0.949549	0.342477
NM_001366576	SRRM1	0	0.355523
NM_001366577	SRRM1	0	0.33416
NM_001366578	SRRM1	0	0.352612
NM_001366581	SRRM1	0	0.322158
NM_001366582	SRRM1	1.05906	0.602822
NM_001366584	SRRM1	0.579273	0
NM_001366585	SRRM1	0.609966	0
NM_001366586	SRRM1	0	0.21848
NM_001366587	SRRM1	0	0
NM_001366588	SRRM1	0.968063	1.79506
NM_001366589	SRRM1	0.995005	0.284823
NM_001366590	SRRM1	0.510534	0.2068
NM_001366591	SRRM1	0	0.236691
NM_001366592	SRRM1	0	0.278518
NM_001366593	SRRM1	0.638111	0.22959
NM_001366594	SRRM1	0	0.247534
NM_001366595	SRRM1	0.9961	2.31745
NM_001366599	SRRM1	0.885553	0.27604
NM_001366600	SRRM1	0.799387	0.466919
NM_005839	SRRM1	1.05448	5.16341
NR_159378	SRRM1	0.43026	3.2e-05
NR_159379	SRRM1	0.403278	0
NR_159380	SRRM1	0.642681	0
NR_159382	SRRM1	0.585467	0
NR_159383	SRRM1	0	0
NR_159384	SRRM1	0	0
NR_159385	SRRM1	0	0
NR_159386	SRRM1	0	0
NR_159387	SRRM1	0.606288	0
NR_159388	SRRM1	0	0
NR_159389	SRRM1	0.380241	0
NR_159391	SRRM1	0.438859	0
NM_001303449	SRRM1	0.583386	0.262525
NM_001366596	SRRM1	0	0.287983
NM_001366597	SRRM1	0.791957	0.279025
NM_001366598	SRRM1	0.296177	0.1808
NR_159390	SRRM1	0	0
NM_013943	CLIC4	15.2419	31.4021
NM_004350	RUNX3	0	0
NM_001031680	RUNX3	0.031952	0.027829
NM_001320672	RUNX3	0	0
NR_106789	MIR6731	0	0
NR_039623	MIR4425	0	0
NM_015484	SYF2	34.2553	22.6948
NM_207170	SYF2	0.763432	0.818702
NR_135143	RSRP1	0.257379	0.220322
NR_135144	RSRP1	0.290902	0.293048
NR_135778	RSRP1	0.399731	0.388185
NR_135780	RSRP1	0.215447	0.150059
NR_135781	RSRP1	0.288103	0.346076
NR_135782	RSRP1	0.327842	0.235324
NR_135783	RSRP1	0.390732	0.640548
NR_135784	RSRP1	0.45486	0.613012
NR_135785	RSRP1	0.227462	0.171966
NR_135786	RSRP1	0.486229	0.61164
NR_135777	RSRP1	0.498483	0.020474
NM_001321772	RSRP1	0.385289	0
NR_135787	RSRP1	0.507734	0
NR_135788	RSRP1	0	0
NR_135789	RSRP1	0.423932	0
NM_020317	RSRP1	20.9998	18.9967
NM_001127691	RHD	0	0
NM_001282867	RHD	0	0
NM_001282868	RHD	0	0
NM_001282869	RHD	0	0
NM_001282870	RHD	0	0
NM_001282871	RHD	0	0
NM_001282872	RHD	0.006402	0
NM_016124	RHD	0.039862	0.028365
NR_135790	RSRP1	0.344652	0.203947
NR_135791	RSRP1	0.262757	0.229355
NR_135792	RSRP1	0	0
NR_135793	RSRP1	0.300724	0.708277
NM_014313	TMEM50A	43.0842	43.4972
NM_001330430	RHCE	0	0
NM_020485	RHCE	0.185294	0.277382
NM_138616	RHCE	0	0
NM_138617	RHCE	0	0
NM_138618	RHCE	0	0
NM_001282564	MACO1	0.005084	0.006712
NM_018202	MACO1	10.8971	11.1688
NM_015627	LDLRAP1	13.4319	13.1435
NM_001289010	MAN1C1	0.052915	0.080687
NM_020379	MAN1C1	0.137403	0.060525
NM_206926	SELENON	3.37764	7.93119
NM_020451	SELENON	8.6378	0.738726
NM_001099627	MTFR1L	0.932637	0.740407
NR_024498	LOC646471	1.28461	1.32769
NM_001099625	MTFR1L	15.9886	9.25877
NM_019557	MTFR1L	0.240108	0.865769
NM_001099626	MTFR1L	0.169795	3.13766
NM_001287490	AUNIP	0.528394	0
NM_024037	AUNIP	6.918	10.2989
NM_178422	PAQR7	3.57257	3.89755
NM_001145454	STMN1	0.382912	0.572284
NM_203401	STMN1	13.3119	17.1623
NM_005563	STMN1	194.649	141.341
NM_203399	STMN1	1.02204	1.47481
NR_037481	MIR3917	0.00727	0.000529
NM_000437	PAFAH2	5.00481	4.37539
NM_004455	EXTL1	0.031879	0.117104
NM_001004434	SLC30A2	0	0
NM_032513	SLC30A2	0	0
NM_032588	TRIM63	0	0.070905
NM_001243532	PDIK1L	0.523675	0.676647
NM_001243533	PDIK1L	0.00551	0.024692
NM_152835	PDIK1L	0.974814	1.28974
NM_024869	FAM110D	0	0.024629
NM_001364669	C1orf232	0	0
NM_001364667	C1orf232	0	0
NM_015871	ZNF593	133.996	141.078
NM_001297647	CNKSR1	0.245198	0.558642
NM_001297648	CNKSR1	0	0
NM_006314	CNKSR1	7.76996	9.03973
NM_198137	CATSPER4	0	0
NR_110698	LOC101928303	0	0
NM_001281517	CEP85	0.161598	0
NM_001319944	CEP85	9.30665	11.0333
NM_022778	CEP85	8.64886	6.51584
NM_001281518	CEP85	0.18056	0.728998
NM_031286	SH3BGRL3	269.247	241.78
NM_001077262	UBXN11	2.62408	0.878467
NM_183008	UBXN11	14.8645	22.1356
NM_145345	UBXN11	0.905617	0.835179
NM_001803	CD52	5.28849	2.87402
NM_001039775	CRYBG2	5.57496	8.28928
NM_001114759	ZNF683	0	0
NM_001307925	ZNF683	0	0
NM_173574	ZNF683	0	0
NM_024674	LIN28A	0	0.047622
NM_001243564	DHDDS	3.07907	3.83258
NM_001243565	DHDDS	0	0.378993
NM_001319959	DHDDS	1.3224	1.80976
NM_024887	DHDDS	2.73671	3.08196
NM_205861	DHDDS	6.4872	4.5873
NR_125952	LOC101928324	0	0.184101
NR_125953	LOC101928324	0	0
NM_005517	HMGN2	189.572	179.777
NM_002953	RPS6KA1	44.8424	34.5465
NM_001330441	RPS6KA1	0	0.144706
NM_001006665	RPS6KA1	0.000902	0.140966
NR_031740	MIR1976	0	0
NR_135804	LOC101928728	0.371175	0.211728
NM_006015	ARID1A	5.02186	10.3106
NM_139135	ARID1A	6.27519	1.9526
NM_017837	PIGV	6.27846	8.85498
NM_001202554	PIGV	0.815215	0.717653
NM_032283	ZDHHC18	8.60805	7.79261
NM_006142	SFN	81.3264	106.558
NM_018066	GPN2	6.22204	6.83936
NM_022078	GPATCH3	6.05198	6.75108
NM_021969	NR0B2	0.15225	0.249677
NM_006600	NUDC	78.3674	66.4196
NM_152365	KDF1	9.37359	9.06894
NM_001013642	TRNP1	31.8268	36.3795
NM_052943	TENT5B	6.48749	6.27271
NM_003047	SLC9A1	10.6162	10.5378
NR_046474	SLC9A1	0.221188	1.44314
NM_015023	WDTC1	4.87001	0.038644
NM_001276252	WDTC1	5.51167	8.73232
NM_032125	TMEM222	2.74098	10.6922
NR_037576	TMEM222	10.6273	3.46854
NR_037577	TMEM222	0.842914	2.55816
NR_037580	TMEM222	0.680501	1.02442
NR_033926	ACTG1P20	0.232103	0.182534
NM_032872	SYTL1	1.93527	0.293732
NM_001193308	SYTL1	16.1026	23.6598
NM_001297609	MAP3K6	5.06922	4.46817
NM_004672	MAP3K6	0.887278	0.542675
NM_003665	FCN3	0.090738	0.129996
NM_173452	FCN3	0	0
NM_001330448	CD164L2	0.117956	0.080364
NM_207397	CD164L2	0	0.039349
NM_005281	GPR3	8.65616	5.78351
NM_001201404	WASF2	0.000312	0.000132
NM_006990	WASF2	20.7197	24.5506
NM_001029882	AHDC1	6.02822	4.0383
NM_005248	FGR	0	0.027407
NM_001042747	FGR	0	0
NM_001042729	FGR	0	0
NR_151722	LINC02574	0	0
NM_022872	IFI6	2.79963	1.46627
NM_022873	IFI6	0.525363	0.320753
NM_002038	IFI6	126.183	80.4008
NM_001143912	FAM76A	0.06951	0.020095
NM_001143913	FAM76A	0	0
NM_001143914	FAM76A	0.587631	0.756786
NM_001143915	FAM76A	0.96886	0.261998
NM_152660	FAM76A	1.45678	2.21108
NM_177424	STX12	9.13532	8.05393
NM_014110	PPP1R8	21.438	24.7505
NM_002713	PPP1R8	4.5825	1.16166
NM_138558	PPP1R8	3.74378	0
NR_002997	SCARNA1	0	0
NM_001039477	THEMIS2	0	0
NM_001286113	THEMIS2	0	0
NM_001286115	THEMIS2	0	0
NM_004848	THEMIS2	0	0
NM_001105556	THEMIS2	0.361743	0.166852
NM_002946	RPA2	39.4337	45.5582
NM_001286076	RPA2	0.012876	0.263818
NM_001297558	RPA2	0.445603	0
NM_001355128	RPA2	0.343062	0.375871
NM_001355129	RPA2	0.30064	0.397308
NM_001009568	SMPDL3B	4.28501	2.76034
NM_001304579	SMPDL3B	0.226501	0.274585
NM_014474	SMPDL3B	23.4329	25.2667
NM_018053	XKR8	7.06939	5.5807
NM_001990	EYA3	3.86674	3.5672
NM_001282561	EYA3	0.507648	0.611738
NM_001282562	EYA3	0.32671	0.338509
NM_001282560	EYA3	0	0
NR_104214	EYA3	0.206619	0.386728
NM_000952	PTAFR	0.052895	0.059809
NM_001164723	PTAFR	0	0
NM_001164721	PTAFR	0.449818	0.640023
NM_001164722	PTAFR	0.671625	0.680309
NM_014280	DNAJC8	117.847	37.1908
NR_159454	DNAJC8	36.5126	16.2946
NM_178190	ATP5IF1	5.50049	4.01401
NM_178191	ATP5IF1	17.0493	17.1557
NM_016311	ATP5IF1	186.155	181.687
NM_031459	SESN2	21.2976	59.3249
NM_001127350	MED18	0.014641	0.114287
NM_017638	MED18	8.81064	7.60177
NM_001350158	PHACTR4	0	0.07767
NM_001350159	PHACTR4	0	0.004722
NM_001350160	PHACTR4	0.110951	0
NM_001350161	PHACTR4	0.010706	0.093247
NM_001048183	PHACTR4	5.83172	3.44676
NM_023923	PHACTR4	0	1.5973
NR_002909	SNHG3	15.7773	62.0877
NR_036473	SNHG3	5.81642	1.66967
NM_001048199	RCC1	7.88038	9.00626
NR_030725	RCC1	48.9916	38.8822
NR_030726	RCC1	1.20284	3.62775
NR_002907	SNORA73A	6.03582	6.38721
NR_004404	SNORA73B	3.0286	7.42852
NM_001048194	RCC1	4.11132	4.26999
NM_001048195	RCC1	10.8241	16.2587
NM_001269	RCC1	45.0472	43.2198
NR_003109	TRNAU1AP	0.495546	0.485219
NM_017846	TRNAU1AP	15.7682	17.9132
NR_024127	SNHG12	18.0665	42.4557
NR_146381	SNHG12	2.37562	1.68678
NR_146383	SNHG12	12.2331	10.0798
NR_146384	SNHG12	4.07076	1.4616
NR_146385	SNHG12	1.89096	1.21726
NR_146386	SNHG12	2.69982	7.19802
NR_146387	SNHG12	0.798326	1.1389
NR_146382	SNHG12	0.600837	0.703123
NR_003077	SNORD99	4.23222	4.53608
NR_002987	SNORA61	0.080427	0.077766
NR_002976	SNORA44	2.26254	1.85709
NR_003035	SNORA16A	10.3599	7.46779
NM_152304	RAB42	0	0
NM_001193532	RAB42	0.031299	0.034746
NM_001135218	TAF12	2.72757	1.98499
NM_005644	TAF12	51.5299	60.8966
NR_146731	LINC01715	0.33311	0.374999
NR_146730	LINC01715	0.059912	0.27076
NR_004407	RNU11	5.3612	4.7437
NM_001319674	GMEB1	2.11383	2.74896
NM_006582	GMEB1	1.77708	1.09317
NM_024482	GMEB1	0.340182	0.879677
NM_001173128	YTHDF2	0.210434	0.108789
NM_001172828	YTHDF2	0.986141	0.664305
NM_016258	YTHDF2	29.2859	31.463
NM_000911	OPRD1	0.042072	0.013843
NM_001166005	EPB41	0.056444	0.126626
NM_001166007	EPB41	10.7882	8.5037
NM_004437	EPB41	0.630915	0.958188
NM_203342	EPB41	0	0
NM_203343	EPB41	0.030804	0.118979
NM_001166006	EPB41	1.32213	1.45317
NM_001171868	TMEM200B	1.30861	0.541815
NM_001003682	TMEM200B	0	0
NM_005626	SRSF4	41.9764	33.7527
NM_001024732	MECR	1.88315	3.13397
NM_001349711	MECR	0	0.011913
NM_001349712	MECR	0.141585	0.164916
NM_001349713	MECR	0.232701	0.402055
NM_001349714	MECR	0.165171	0
NM_001349715	MECR	0	0
NM_001349716	MECR	0.367439	0.723734
NM_001349717	MECR	0	0
NM_016011	MECR	6.79007	5.24292
NR_146212	MECR	0.804191	0.056229
NR_146213	MECR	0	1.06656
NR_146214	MECR	0.323833	0.72957
NR_146215	MECR	0	0.708363
NM_001195001	PTPRU	0.380624	4.87678
NM_005704	PTPRU	0.001465	0.001483
NM_133177	PTPRU	0.029833	0
NM_133178	PTPRU	14.5777	6.41184
NR_110758	LINC01756	0	0
NR_110790	LINC01648	0	0
NM_002379	MATN1	0.150227	0.048485
NR_034182	MATN1-AS1	1.49835	1.2474
NM_006762	LAPTM5	1.61718	2.4537
NR_039616	MIR4420	0	0
NR_146732	LINC01778	0	0
NM_014654	SDC3	12.2627	6.27668
NM_001020658	PUM1	10.9873	10.1211
NM_014676	PUM1	12.2467	9.16418
NR_004054	SNORD103A	0	0
NR_033295	SNORD103B	0.604665	0.498855
NR_003066	SNORD103C	0.183064	0.20199
NM_024522	NKAIN1	0.226387	0.09619
NM_004814	SNRNP40	69.0631	56.095
NM_001282566	ZCCHC17	0	0
NM_001282567	ZCCHC17	0	0.040471
NM_001282568	ZCCHC17	1.90639	2.18366
NM_001282569	ZCCHC17	3.40925	2.01886
NM_001282570	ZCCHC17	0.247176	2.47569
NM_001282571	ZCCHC17	1.58478	0.624311
NM_001282572	ZCCHC17	1.16813	1.03871
NM_001282573	ZCCHC17	0.786672	0.983314
NM_001282574	ZCCHC17	0.549568	0.250436
NM_016505	ZCCHC17	20.189	15.5301
NM_001320996	FABP3	11.2607	18.7571
NM_004102	FABP3	37.1382	40.8406
NM_001199038	SERINC2	0	0
NM_001199037	SERINC2	0	0.100911
NM_178865	SERINC2	57.4467	67.962
NM_001199039	SERINC2	0.371741	0.610733
NM_018565	SERINC2	0.195583	0.160883
NR_034112	LINC01225	0	0
NR_027085	LINC01226	0	0
NM_001204414	TINAGL1	0.50162	0.596335
NM_022164	TINAGL1	35.9554	64.2259
NM_001204415	TINAGL1	0.005912	0.09632
NM_001525	HCRTR1	0	0
NM_001359651	PEF1	0.031222	0.033981
NR_033686	PEF1	0.28501	0.096583
NM_012392	PEF1	58.9639	63.0354
NM_001856	COL16A1	1.30133	1.67683
NM_001364857	ADGRB2	2.71559	1.10926
NM_001294335	ADGRB2	0.549516	0.514884
NM_001294336	ADGRB2	1.04234	0.885094
NR_036216	MIR4254	0	0
NM_001281987	SPOCD1	0.75743	0.267894
NM_001281988	SPOCD1	0	0
NM_144569	SPOCD1	0.333858	0.632138
NM_001195100	PTP4A2	12.4264	3.16861
NM_001195101	PTP4A2	14.2866	11.6737
NM_080391	PTP4A2	23.2767	44.1854
NM_001271878	KHDRBS1	2.25891	0.3809
NR_073498	KHDRBS1	3.35334	0.49803
NR_073499	KHDRBS1	12.9121	0.898104
NM_006559	KHDRBS1	32.0759	70.3217
NM_001319677	TMEM39B	0.15525	0.306314
NM_001319678	TMEM39B	0.21032	0.226396
NM_001319679	TMEM39B	1.89505	0.962968
NM_018056	TMEM39B	11.5871	12.953
NR_049850	MIR5585	0	0
NM_012316	KPNA6	8.7658	8.22562
NM_175852	TXLNA	17.6367	18.7754
NM_001301011	CCDC28B	0.848937	1.13141
NM_024296	CCDC28B	2.38299	1.15997
NM_001160042	IQCC	1.2701	0.662065
NM_018134	IQCC	3.12961	3.06475
NM_001099434	DCDC2B	0.275919	0.220233
NR_133635	TMEM234	1.36551	0.824286
NR_133636	TMEM234	1.10719	1.48706
NM_001366191	TMEM234	2.55127	3.26423
NM_019118	TMEM234	0.243938	0.265548
NR_133634	TMEM234	0.29741	0.2315
NM_003757	EIF3I	134.043	126.097
NR_026850	MTMR9LP	1.85593	1.5753
NM_032648	FAM167B	1.05576	0.649966
NM_001330468	LCK	0.161819	0.800801
NM_005356	LCK	0	0.242877
NM_001042771	LCK	10.2143	10.0781
NM_004964	HDAC1	97.9721	75.187
NR_052852	MARCKSL1	2.74307	2.96875
NM_023009	MARCKSL1	309.665	272.568
NM_001167676	FAM229A	3.81528	2.48063
NM_052841	TSSK3	3.34812	2.28111
NM_001143888	BSDC1	0.678713	0.299973
NM_001143889	BSDC1	0.21487	0.19483
NM_001143890	BSDC1	0.164048	0
NM_001300958	BSDC1	2.04224	2.15087
NM_018045	BSDC1	14.6993	13.5048
NR_125352	BSDC1	0.227237	0.554865
NM_001145720	ZBTB8B	0	0
NM_001291496	ZBTB8A	0.190738	0.099231
NR_111980	ZBTB8A	0.140924	0.297118
NM_001040441	ZBTB8A	0.941053	0.984747
NM_001366278	ZBTB8OS	5.6441	5.35367
NM_001308135	ZBTB8OS	0.257423	0.232255
NM_001308136	ZBTB8OS	0.929075	1.00432
NM_001308137	ZBTB8OS	0.619998	0.542522
NM_001308138	ZBTB8OS	0.276747	0.253463
NM_001308139	ZBTB8OS	1.11951	0.570463
NM_001308140	ZBTB8OS	0.416999	0.287629
NM_001308141	ZBTB8OS	0.653262	0.500227
NM_001330475	ZBTB8OS	0.429146	0.337475
NM_001366255	ZBTB8OS	0.961486	0.276466
NM_001366256	ZBTB8OS	0	0.288132
NM_001366257	ZBTB8OS	0	0
NM_001366258	ZBTB8OS	0.34747	0.294591
NM_001366259	ZBTB8OS	0.675394	0.560301
NM_001366260	ZBTB8OS	0.734622	0.744158
NM_001366263	ZBTB8OS	0.366801	0.438647
NM_001366264	ZBTB8OS	0	0.427991
NM_001366265	ZBTB8OS	0.743842	0
NM_001366266	ZBTB8OS	0	0
NM_001366267	ZBTB8OS	0.277768	0.669213
NM_001366268	ZBTB8OS	0	0.608202
NM_001366269	ZBTB8OS	0.149118	0.652393
NM_001366270	ZBTB8OS	0.94479	0.747139
NM_001366271	ZBTB8OS	0.058622	0.020307
NM_178547	ZBTB8OS	0.49087	0.400372
NR_158772	ZBTB8OS	0.772284	0.597737
NR_158773	ZBTB8OS	0	0
NR_158774	ZBTB8OS	0	0
NR_158775	ZBTB8OS	0.655079	0.602751
NR_158776	ZBTB8OS	0	0
NR_158777	ZBTB8OS	0	0.616193
NR_158778	ZBTB8OS	0	1e-06
NR_158779	ZBTB8OS	0.173424	0.027614
NR_158780	ZBTB8OS	0.290915	0
NR_158781	ZBTB8OS	0.131541	0
NR_158782	ZBTB8OS	1.17039	0.816294
NM_001135255	RBBP4	0.074289	0.086402
NM_005610	RBBP4	22.5616	20.341
NM_001135256	RBBP4	0.018504	0
NM_001161708	SYNC	0.3977	0.150742
NM_030786	SYNC	0.000101	0.008697
NM_020888	KIAA1522	13.2839	13.6977
NM_001198972	KIAA1522	0	0
NM_001198973	KIAA1522	0	0
NM_003680	YARS	64.4567	112.51
NM_001256121	S100PBP	0.197225	0
NM_022753	S100PBP	3.4964	5.93389
NR_135106	S100PBP	1.07005	0.680581
NR_135107	S100PBP	0.344695	0.141672
NM_001171940	FNDC5	0	0
NM_153756	FNDC5	0	0
NM_001171941	FNDC5	0.034166	0.047526
NM_002143	HPCA	0.19107	0.210051
NM_001329722	TMEM54	1.09403	0.09215
NM_001329723	TMEM54	0.737857	0.292069
NM_001329724	TMEM54	1.60998	0.85159
NM_001329725	TMEM54	0.352288	0.369516
NM_033504	TMEM54	75.8235	55.2795
NM_001127361	RNF19B	7.58525	4.49667
NM_001300826	RNF19B	3.32375	15.3964
NM_153341	RNF19B	5.12169	4.12842
NM_001199199	AK2	3.11175	2.58412
NM_001319139	AK2	3.14812	0.019584
NM_001319141	AK2	9.33847	12.6161
NM_001319142	AK2	4.12766	5.44805
NM_013411	AK2	3.45259	0.01616
NR_134976	AK2	3.98118	0.110754
NM_001625	AK2	12.3458	13.8059
NM_001319140	AK2	2.9538	2.32749
NM_001319143	AK2	1.00424	3.61703
NM_001293562	AZIN2	0.304569	1.64915
NM_001350398	AZIN2	0	0.018397
NM_001350400	AZIN2	0	0
NM_001350401	AZIN2	0	0
NR_146649	AZIN2	0.183341	0.017695
NM_001301823	AZIN2	1.45328	0
NM_001301824	AZIN2	1.37656	1.26809
NM_001350399	AZIN2	0	0
NR_146648	AZIN2	0.120597	0.119964
NM_052998	AZIN2	0.082784	0.0359
NM_001301826	AZIN2	0.099258	0.103297
NR_126031	AZIN2	0.169998	0.186595
NM_001301825	AZIN2	0	0.003728
NM_001350402	AZIN2	0	0
NM_018207	TRIM62	2.64792	2.13388
NM_001330483	TRIM62	0	0
NM_152493	ZNF362	6.30784	7.03436
NM_001080438	A3GALT2	0	0
NM_004427	PHC2	48.6951	68.6941
NM_001330488	PHC2	0.264801	3.20821
NM_198040	PHC2	0.016162	0.105535
NR_037400	MIR3605	0.246933	0.024306
NR_125978	LOC101929464	0.293638	0.355965
NM_145238	ZSCAN20	1.1401	1.27402
NM_001281956	CSMD2	0	0.008209
NM_052896	CSMD2	0	0
NM_145205	HMGB4	0	0
NM_001352984	HMGB4	0	0
NR_038372	CSMD2-AS1	0	0
NM_032884	C1orf94	0	0
NM_001134734	C1orf94	0	0
NR_030278	MIR552	0	0
NM_005268	GJB5	1.34492	2.42878
NM_153212	GJB4	0.42378	0.510217
NM_024009	GJB3	14.7334	23.8991
NM_001005752	GJB3	0.485371	0.572152
NM_002060	GJA4	0	0
NM_001164824	SMIM12	0.11425	0.015015
NM_001164825	SMIM12	1.55816	1.45208
NM_138428	SMIM12	3.71739	4.01572
NM_001320261	SMIM12	0.478478	0.12226
NM_001080418	DLGAP3	0.058337	0.150573
NR_037869	LOC653160	0.702638	1.04119
NM_001195156	TMEM35B	12.0552	14.1561
NM_007167	ZMYM6	3.04	3.45525
NM_001289088	ZMYM1	0	0
NM_001289089	ZMYM1	0	0.782833
NM_001289090	ZMYM1	0.000974	0
NM_001289091	ZMYM1	0.000349	0.02088
NM_001319955	ZMYM1	0.419409	1.12502
NM_024772	ZMYM1	2.1726	0.785126
NR_136702	SFPQ	22.287	27.3045
NR_136703	SFPQ	1.30541	1.51367
NM_005066	SFPQ	74.3536	69.3435
NM_001350138	ZMYM4	3.30079	3.27324
NM_001350139	ZMYM4	0.001172	0.001759
NM_001350140	ZMYM4	0.756482	0.282568
NM_005095	ZMYM4	5.9034	6.62337
NR_046659	ZMYM4-AS1	0	0
NM_024874	KIAA0319L	10.2534	10.3663
NM_001014839	NCDN	0.844133	0.875279
NM_001014841	NCDN	0.006714	0.005228
NM_014284	NCDN	7.61586	9.58246
NM_178548	TFAP2E	0.252649	0.115704
NM_001199780	PSMB2	0.077672	0.635124
NM_002794	PSMB2	27.705	24.118
NM_001199779	PSMB2	0.069073	0.774849
NM_001348691	C1orf216	0.408612	6.03164
NM_152374	C1orf216	7.58936	0.96922
NM_001330490	CLSPN	4.51727	2.90424
NM_001190481	CLSPN	1.41457	0
NM_022111	CLSPN	0.536676	1.51788
NR_146062	AGO4	0.300924	0
NM_017629	AGO4	1.72761	1.54382
NM_001317123	AGO1	0	0
NM_001317122	AGO1	3.30407	0.0031
NM_012199	AGO1	0.921546	2.27807
NM_177422	AGO3	0.083103	0.096484
NM_024852	AGO3	0.859241	0.93054
NM_014466	TEKT2	0.047778	0.027983
NM_017825	ADPRHL2	19.5483	20.6913
NM_001294347	COL8A2	0	0
NM_005202	COL8A2	0.015027	0
NM_001270894	TRAPPC3	0.453714	1.78269
NM_001270896	TRAPPC3	1.37618	7.78211
NM_001270897	TRAPPC3	0.450315	1.7183
NR_073097	TRAPPC3	0.554901	4.50158
NR_073098	TRAPPC3	1.71965	1.40419
NM_001270895	TRAPPC3	0.615819	8.4947
NM_014408	TRAPPC3	64.106	47.0934
NM_001286365	MAP7D1	8.33195	6.48868
NM_001286366	MAP7D1	10.5606	7.63381
NM_018067	MAP7D1	5.83258	4.41775
NM_001321471	THRAP3	0.169185	0.032788
NM_001321473	THRAP3	5.59687	1.41119
NM_005119	THRAP3	26.6406	27.7159
NM_001162530	SH3D21	1.68187	0.716641
NM_024676	SH3D21	0.448248	0.786911
NM_001304762	EVA1B	19.5228	11.5412
NR_130899	EVA1B	1.65448	1.24937
NM_018166	EVA1B	0.257519	0.202083
NM_001282546	STK40	0.716299	2.08569
NM_001282547	STK40	24.5428	29.9997
NM_032017	STK40	2.1787	5.69583
NM_032881	LSM10	70.6451	89.5681
NM_145047	OSCP1	3.55499	4.42263
NM_001330493	OSCP1	0.004086	0.252085
NR_145725	SNORA63C	0	0.712955
NM_206837	OSCP1	0.741596	0.709999
NM_031280	MRPS15	164.378	151.809
NM_000760	CSF3R	0	0
NM_156039	CSF3R	0.011763	0
NM_172313	CSF3R	0	0
NM_000831	GRIK3	0	0
NR_036217	MIR4255	0	0
NR_038842	LINC01137	2.97351	2.5991
NM_001323550	ZC3H12A	0.367087	0
NM_001323551	ZC3H12A	0.213165	0.121015
NM_025079	ZC3H12A	7.82621	11.5931
NR_106790	MIR6732	1.51486	3.84754
NM_001270875	MEAF6	6.29838	6.65713
NM_001270876	MEAF6	0.908012	0.704392
NM_022756	MEAF6	0	0
NR_073090	MEAF6	0.427806	0
NR_073091	MEAF6	1.97189	1.98571
NR_073092	MEAF6	0	0.007279
NR_049844	MIR5581	0.745988	1.10955
NM_024700	SNIP1	3.66403	3.26502
NM_003462	DNALI1	0.296905	0.102228
NM_001323623	GNL2	0.240732	0.286805
NM_001323624	GNL2	0	0
NM_013285	GNL2	41.3663	46.4308
NM_001242908	RSPO1	0	0
NM_001038633	RSPO1	0	0
NM_001242909	RSPO1	0	0
NM_001242910	RSPO1	0	0
NM_001303030	C1orf109	1.15612	1.2681
NM_001303031	C1orf109	1.21239	0.812429
NM_001350755	C1orf109	0.296481	0.270251
NM_001350756	C1orf109	0.297231	0.289624
NM_001350760	C1orf109	0.215834	0.304251
NM_001350761	C1orf109	0.268538	0.261791
NM_001350764	C1orf109	0.292701	0.276747
NM_001350769	C1orf109	1.27508	1.35551
NM_001350770	C1orf109	0.812312	2.22502
NM_001350771	C1orf109	0.661429	0.338995
NM_017850	C1orf109	1.24055	2.07083
NM_001350757	C1orf109	0.463856	0.460822
NM_001350758	C1orf109	0.01026	0.251607
NM_001350759	C1orf109	0.469705	0.465356
NM_001350762	C1orf109	0	0.229949
NM_001350763	C1orf109	0	0.200796
NM_001350765	C1orf109	0	0.34907
NM_001350766	C1orf109	0.322138	1.19362
NM_001350767	C1orf109	0	0.272287
NM_001350768	C1orf109	0.331738	0.557944
NM_018101	CDCA8	0.458797	0.566126
NM_001256875	CDCA8	25.4259	24.2938
NM_001099439	EPHA10	0.230889	0.200495
NM_173641	EPHA10	0	0
NM_001031740	MANEAL	6.98622	4.63451
NM_001113482	MANEAL	9.58894	7.26619
NM_152496	MANEAL	0.042814	0.100406
NM_024640	YRDC	20.5692	28.1993
NM_198446	C1orf122	0.259841	0.350443
NM_001142726	C1orf122	67.0268	72.7019
NM_005955	MTF1	2.72756	3.16357
NM_001297434	INPP5B	3.60907	3.10533
NM_001350227	INPP5B	0	0.805322
NR_158631	INPP5B	0	0
NM_001350228	INPP5B	0	0
NM_001365820	INPP5B	0.035596	0
NM_001365822	INPP5B	0	0
NM_005540	INPP5B	0	0
NM_001365821	INPP5B	0	0
NM_001365823	INPP5B	0	0
NM_001365824	INPP5B	0	0
NM_001365825	INPP5B	0	0
NR_158628	INPP5B	0.016596	0.04045
NR_158629	INPP5B	0	0
NR_158630	INPP5B	0.025996	0.027503
NM_006802	SF3A3	51.8392	56.662
NM_001320830	SF3A3	0.467464	0.506314
NM_004468	FHL3	13.2428	22.53
NM_001243878	FHL3	0.210505	0.222346
NM_016037	UTP11	27.816	24.8519
NM_002699	POU3F1	0.522465	0.084587
NR_037432	MIR3659	0	0
NR_038928	LINC01343	0	0.018324
NR_146761	LINC01685	0	0
NM_001271851	RRAGC	0	0.000264
NM_022157	RRAGC	7.83692	10.0956
NR_037632	MYCBP	0.764218	0.467982
NR_037633	GJA9-MYCBP	0.004446	0.028589
NR_037634	GJA9-MYCBP	0	0
NR_037635	GJA9-MYCBP	0	0
NR_037636	GJA9-MYCBP	0.025307	0
NR_037637	GJA9-MYCBP	0	0.140578
NM_012333	MYCBP	13.3848	11.6667
NR_135048	LOC105378663	0	0
NM_030772	GJA9	0	0
NM_001304746	RHBDL2	0	0
NM_017821	RHBDL2	0.236252	0.252806
NM_001136275	AKIRIN1	0.697514	0.593568
NM_024595	AKIRIN1	32.7103	41.6873
NM_001184979	NDUFS5	77.2588	78.6813
NM_004552	NDUFS5	246.585	204.303
NM_012090	MACF1	5.94172	5.27097
NM_015038	KIAA0754	2.20379	1.5247
NM_181809	BMP8A	0.579645	0.375264
NR_132962	OXCT2P1	0.181707	0.156626
NR_003929	PPIEL	0.044842	0
NR_144354	PPIEL	0.012411	0
NR_144355	PPIEL	0	0
NR_144356	PPIEL	0.032457	0.175655
NR_144357	PPIEL	0.209492	0.070884
NM_001135654	PABPC4	1.13543	0.709201
NM_003819	PABPC4	1.63112	1.34028
NM_001135653	PABPC4	59.0547	52.6988
NR_125979	PABPC4-AS1	0.441549	1.08928
NR_002983	SNORA55	1.13046	0.657383
NM_014571	HEYL	2.76533	2.00915
NM_032526	NT5C1A	0	0
NM_016257	HPCAL4	0.51033	0
NM_001282396	HPCAL4	0.027444	0.18169
NM_001282397	HPCAL4	0	0
NM_006112	PPIE	2.65442	2.80346
NR_036543	PPIE	3.84191	4.731
NR_036544	PPIE	5.43247	6.91267
NM_001195007	PPIE	13.9862	12.1827
NM_001319293	PPIE	1.97232	1.60085
NM_203456	PPIE	3.11862	7.71603
NM_001720	BMP8B	3.93788	2.5372
NM_022120	OXCT2	0.382802	0.247946
NR_135805	LOC101929536	1.3779	0.774937
NM_001312691	TRIT1	0	1.50947
NM_001312692	TRIT1	0.33102	4.63554
NM_017646	TRIT1	8.88883	6.13047
NR_132401	TRIT1	2.18757	3.39359
NR_132402	TRIT1	0.288218	0
NR_132403	TRIT1	0.246056	0
NR_132404	TRIT1	0.356458	0.029217
NR_132405	TRIT1	0.275212	0
NR_132406	TRIT1	0.249748	0
NR_132407	TRIT1	0.361716	0
NR_132408	TRIT1	0.248283	0
NR_132409	TRIT1	0.626112	2.5556
NR_132410	TRIT1	0.248988	0
NR_132412	TRIT1	0.266425	1.75702
NR_132413	TRIT1	0.609319	0
NR_132414	TRIT1	0.393461	0.594083
NR_132415	TRIT1	0.043379	0.72283
NM_001033082	MYCL	0.48589	0.270905
NM_001033081	MYCL	1.77548	1.59115
NM_005376	MYCL	0.605235	0.356062
NM_001136493	MFSD2A	0	0.005819
NM_001287808	MFSD2A	0	0
NM_001287809	MFSD2A	0.000965	0.014026
NM_001349821	MFSD2A	0.225625	0
NM_001349822	MFSD2A	0.589127	0
NM_001349823	MFSD2A	0.118938	0.337854
NM_032793	MFSD2A	7.93128	5.69696
NR_109896	MFSD2A	0	0
NM_001350479	CAP1	1.78643	3.74921
NM_001350480	CAP1	4.69433	0
NM_001105530	CAP1	2.24036	1.20775
NM_001330502	CAP1	0.857871	1.22598
NM_001350475	CAP1	0	0.096521
NM_001350476	CAP1	0.628668	0.570918
NM_001350478	CAP1	1.34569	0.849638
NM_001350482	CAP1	0.482765	0.250888
NM_001350483	CAP1	0.27231	0.08259
NM_001350484	CAP1	2.444	1.66331
NM_001350485	CAP1	0.877095	0.107108
NM_006367	CAP1	3.52984	3.36136
NM_001350477	CAP1	91.9784	71.0936
NM_001350481	CAP1	2.41021	9.1404
NM_000310	PPT1	68.2852	55.6684
NM_001142604	PPT1	4.09062	0.631695
NM_001363695	PPT1	10.0355	1.42274
NM_012421	RLF	4.46161	3.89023
NM_001008740	TMCO2	0	0
NM_005857	ZMPSTE24	11.6236	17.5135
NM_001852	COL9A2	0.088548	0.119954
NM_022733	SMAP2	11.7107	9.86288
NM_001198978	SMAP2	0.181467	0
NM_001198979	SMAP2	0	0
NM_001198980	SMAP2	0	0
NM_023070	ZFP69B	2.20235	6.98884
NM_001320179	ZFP69	4.34818	2.27499
NM_001320178	ZFP69	0.051781	1.88354
NM_198494	ZFP69	0	2.3316
NM_001346946	EXO5	0	0.121322
NM_001346947	EXO5	0	0
NM_001346948	EXO5	0	0
NM_001346949	EXO5	0	0
NM_001346950	EXO5	0	0
NM_001346951	EXO5	0	0
NM_001346952	EXO5	0	0
NM_001346953	EXO5	0.033361	0
NM_001346954	EXO5	0	0
NM_001346955	EXO5	0	0
NM_001346956	EXO5	0	0
NM_022774	EXO5	0	0
NM_152373	ZNF684	2.56479	3.16075
NM_014747	RIMS3	2.14105	1.30905
NR_024567	NFYC-AS1	0.616446	0.848479
NM_001142587	NFYC	3.55519	4.20273
NM_001142588	NFYC	2.97737	3.66531
NM_001142589	NFYC	4.59004	5.09275
NM_014223	NFYC	2.73308	2.23346
NM_001142590	NFYC	0.533603	0.47149
NM_001308115	NFYC	0.236069	4.57714
NM_001308114	NFYC	3.44549	3.67829
NR_029846	MIR30E	0	0
NR_029833	MIR30C1	0	0
NM_004700	KCNQ4	0.929362	0.567506
NM_172163	KCNQ4	0.088005	0
NM_133467	CITED4	5.12534	2.97206
NR_125440	CTPS1	0.140378	0.163993
NM_001905	CTPS1	15.9247	15.7423
NM_001301237	CTPS1	0.324717	0.389324
NR_037868	SLFNL1-AS1	0.151038	0.169032
NM_001168247	SLFNL1	0.16286	0
NM_001300859	SLFNL1	0	0
NM_144990	SLFNL1	0	0
NM_001031694	SCMH1	1.1874	0.656425
NM_001172222	SCMH1	0	0.184086
NM_001350668	SCMH1	0.237061	0.304168
NR_135092	SCMH1	0	0.013135
NM_001172221	SCMH1	0.782493	1.83044
NM_001172218	SCMH1	0.559739	0.510775
NM_001172219	SCMH1	2.62642	1.84617
NM_001172220	SCMH1	1.22078	1.68115
NM_001350667	SCMH1	0.652909	0.567896
NM_012236	SCMH1	1.12982	0.445048
NM_001291281	FOXO6	3.24449	1.70272
NR_135817	LOC101929901	0	0
NM_001302269	EDN2	0	0.177885
NM_001956	EDN2	0.487831	0.273531
NR_126098	EDN2	0	0
NM_001127714	HIVEP3	0.162977	0.138487
NM_024503	HIVEP3	0	0
NR_038260	HIVEP3	0.457903	0.250687
NR_038261	HIVEP3	0	0
NM_007102	GUCA2B	0	0
NM_033553	GUCA2A	0.94085	0.976612
NM_001198851	FOXJ3	0.031509	0.001195
NM_001198852	FOXJ3	0.073447	1.17263
NM_001198850	FOXJ3	0.025327	0.025146
NM_014947	FOXJ3	7.65793	7.09527
NM_173642	RIMKLA	1.30676	1.14906
NM_032257	ZMYND12	0.041648	0
NM_001146192	ZMYND12	0.441632	0.431001
NM_001355226	CCDC30	0.049868	0.037797
NM_001287506	PPCS	0.096109	0.857033
NM_001287507	PPCS	1.60178	3.55513
NM_001077447	PPCS	1.23256	1.91824
NM_001287508	PPCS	0.133787	0.545447
NM_001287509	PPCS	0.073165	0.70815
NM_001287510	PPCS	0.39864	2.49714
NM_001287511	PPCS	0.714087	0.414065
NM_024664	PPCS	16.4109	5.14848
NM_001355224	CCDC30	0.136691	0.30794
NM_001355227	CCDC30	0.094038	0.098827
NM_001080850	CCDC30	0	0
NM_001330510	PPIH	1.27235	1.33754
NM_006347	PPIH	109.475	100.321
NM_004559	YBX1	477.081	432.366
NR_132737	YBX1	8.83004	10.0198
NM_001123395	CLDN19	0.141758	0.038817
NM_001185117	CLDN19	0	0
NM_148960	CLDN19	0	0
NM_001146289	P3H1	3.55522	3.57592
NM_001243246	P3H1	1.36824	0.509778
NM_022356	P3H1	17.8365	18.9385
NR_040733	C1orf50	3.19976	1.08944
NM_024097	C1orf50	1.79821	2.79294
NR_133055	LOC105378683	0	0.375564
NM_001354602	TMEM269	0.205966	0.175864
NM_199342	SVBP	24.2981	26.2695
NM_001017922	ERMAP	1.78354	1.86754
NM_018538	ERMAP	0	0.273874
NM_015911	ZNF691	3.90149	4.68879
NM_001242739	ZNF691	3.65414	3.1667
NR_104171	LOC339539	0	0
NM_006516	SLC2A1	204.76	383.409
NR_033967	SLC2A1-AS1	2.04518	2.70425
NM_001101376	FAM183A	0.969798	0.164831
NM_006824	EBNA1BP2	100.182	95.4742
NM_001159936	EBNA1BP2	8.64193	9.54561
NR_106791	MIR6733	1.64758	1.83869
NM_001167965	CFAP57	0.025794	0.29009
NM_152498	CFAP57	0	0
NM_001195831	CFAP57	0.349107	0.099249
NM_144626	TMEM125	0	0.068178
NM_001320244	TMEM125	6.3512	5.99036
NM_182517	C1orf210	0.966178	6.03986
NM_001164829	C1orf210	0.542499	0
NM_001253357	TIE1	0	0
NM_005424	TIE1	0	0
NM_005373	MPL	0.175041	0.196064
NM_001255	CDC20	144.225	115.768
NM_001256399	ELOVL1	2.71369	3.14526
NM_001256401	ELOVL1	0.167892	0.164988
NM_001256402	ELOVL1	0.474269	0.558609
NR_046117	ELOVL1	0.353089	0.608441
NM_022821	ELOVL1	55.1787	64.3903
NR_106792	MIR6734	0	0.277968
NM_001001653	MED8	0.182734	0.495409
NM_052877	MED8	0.79049	0.513776
NM_201542	MED8	16.4575	24.798
NM_015284	SZT2	0	0
NM_001365999	SZT2	2.57139	2.33862
NR_046744	SZT2-AS1	0	0
NR_106793	MIR6735	0	0
NM_001190880	HYI	1.16582	1.17862
NM_001243526	HYI	1.54695	2.40689
NM_001330526	HYI	1.50256	1.27672
NM_031207	HYI	2.19612	2.25441
NM_001329137	PTPRF	0	0.005845
NM_001329138	PTPRF	0.070914	0.109472
NM_001329139	PTPRF	0	0
NM_001329140	PTPRF	0	0
NM_130440	PTPRF	26.5616	3.79948
NM_002840	PTPRF	0.488587	13.6645
NM_014663	KDM4A	14.9072	21.0287
NR_033827	KDM4A-AS1	1.14997	1.22259
NM_001270461	ST3GAL3	0	0
NM_001270462	ST3GAL3	0	0
NM_001270463	ST3GAL3	0.31347	0
NM_001270464	ST3GAL3	0.367032	0
NM_001270465	ST3GAL3	0	0
NM_001270466	ST3GAL3	0	0
NM_001350619	ST3GAL3	0	0
NM_001350620	ST3GAL3	0	0
NM_001350621	ST3GAL3	0.022716	0.101997
NM_001363573	ST3GAL3	0	0
NM_006279	ST3GAL3	1.3782	1.3474
NM_174963	ST3GAL3	0	0.203119
NM_174964	ST3GAL3	0	0.138538
NM_174965	ST3GAL3	0	0.2096
NM_174966	ST3GAL3	0	0
NM_174967	ST3GAL3	0	0.249528
NM_174968	ST3GAL3	0.475373	0.358779
NM_174969	ST3GAL3	0.823718	0.302978
NM_174970	ST3GAL3	0	0.220517
NM_174971	ST3GAL3	0.179075	0.181314
NR_073016	ST3GAL3	0.286131	0
NR_073017	ST3GAL3	0	0
NR_073018	ST3GAL3	0.032478	0.074817
NR_073019	ST3GAL3	0	0
NR_073020	ST3GAL3	0	0.225279
NR_073021	ST3GAL3	0.447947	0
NR_073023	ST3GAL3	0	0
NR_146867	ST3GAL3	0	0
NM_001270459	ST3GAL3	0	0
NM_001270460	ST3GAL3	0	0
NR_125986	LOC101929592	0	0
NR_106727	MIR6079	0	0
NM_001136215	ARTN	0.166976	0
NM_057090	ARTN	0.042329	0.300069
NM_057091	ARTN	0	0
NM_014652	IPO13	9.2225	9.38393
NM_001039589	DPH2	0	0
NM_001319165	DPH2	0	0.116198
NM_001319166	DPH2	0.236835	0
NM_001319167	DPH2	0.512386	0.363904
NM_001319168	DPH2	0.004038	0.007738
NM_001319169	DPH2	0.069638	0
NM_001319170	DPH2	0.514473	0.269476
NM_001319171	DPH2	0.218031	0.185035
NM_001384	DPH2	21.3136	23.2705
NM_001039457	ATP6V0B	4.23511	3.88487
NM_001294333	ATP6V0B	3.44028	2.50656
NM_004047	ATP6V0B	124.139	145.863
NM_003780	B4GALT2	27.1867	19.5911
NM_030587	B4GALT2	0.06927	0.065877
NM_001005417	B4GALT2	5.21637	6.79116
NM_001349127	CCDC24	3.29803	3.19587
NM_152499	CCDC24	0.490622	0.372737
NR_146064	CCDC24	0.348696	0.369603
NM_001349128	CCDC24	3.49821	0.689952
NM_001349129	CCDC24	1.36586	3.41962
NM_001261380	SLC6A9	0	0
NM_001328627	SLC6A9	0	0.68906
NM_001328628	SLC6A9	0	0
NM_006934	SLC6A9	0	0
NM_201649	SLC6A9	0.010516	0.08852
NR_048548	SLC6A9	0.027714	0.048004
NM_001328629	SLC6A9	0	0.000225
NM_001024845	SLC6A9	3.41849	11.9243
NM_001328626	SLC6A9	0	0
NM_001328630	SLC6A9	0	0
NM_173484	KLF17	0	0
NM_001358438	KLF18	0	0
NM_001034023	DMAP1	0.806935	0.653284
NM_001034024	DMAP1	0.293583	0.198281
NM_019100	DMAP1	14.9723	12.7561
NM_001301698	ERI3	6.73638	4.3049
NM_001301699	ERI3	4.36651	3.09356
NM_001301700	ERI3	1.26691	1.85993
NM_001301701	ERI3	0.624544	1.15878
NM_024066	ERI3	43.1468	45.9024
NR_110056	ERI3-IT1	0.30142	0.298467
NR_046817	ERI3-IT1	0.087052	0
NR_132966	SNORA110	0	0
NM_001319956	RNF220	3.1676	21.8093
NM_018150	RNF220	0	0
NM_001319957	RNF220	37.8767	8.84076
NR_049849	MIR5584	0	0
NM_024587	TMEM53	2.96317	1.89823
NM_001300746	TMEM53	0.29043	0
NM_001300747	TMEM53	0.771614	1.79344
NM_001300748	TMEM53	0	0.428596
NR_145816	SNORD145	0	0
NM_001145636	ARMH1	0.357613	0.217601
NR_002753	RNU5F-1	0.859298	0.654182
NR_002755	RNU5D-1	0.777108	1.42319
NM_001297655	KIF2C	0.705353	0.192683
NM_006845	KIF2C	37.9522	33.4823
NM_001297656	KIF2C	2.27208	0
NM_001297657	KIF2C	0	0
NR_145793	SNORD160	0.137298	0.281775
NM_001012	RPS8	2115.38	2276.93
NR_000015	SNORD55	8.17482	4.05682
NR_000024	SNORD46	4.73959	3.57954
NR_001456	SNORD38A	4.07447	3.6312
NR_001457	SNORD38B	8.32943	7.93013
NM_153274	BEST4	0.170028	0.087418
NM_004073	PLK3	15.8525	18.951
NM_001013632	TCTEX1D4	0.661479	0.890478
NM_001136537	BTBD19	1.00791	1.26794
NM_001166292	PTCH2	0.401405	0.119737
NM_003738	PTCH2	0	0.018941
NM_001261418	EIF2B3	1.27765	1.05755
NM_020365	EIF2B3	12.1893	13.2106
NM_001166588	EIF2B3	1.57676	4.48313
NM_024602	HECTD3	19.9151	14.2541
NR_036510	UROD	0.819293	0.477429
NM_000374	UROD	89.2888	100.528
NR_158184	UROD	10.0578	4.71589
NR_158185	UROD	9.76043	3.64509
NM_020883	ZSWIM5	1.99672	1.33963
NR_024270	LINC01144	0.951373	0.516028
[truncated: 70,702 more rows]

## Sheet: Transcript_TPM
transcript_ID	gene_ID	SW480-con-Input	SW480-shM14-2-Input
NM_001281971	KIR2DS4	0	0
NM_021107	MRPS12	30.5651	26.7554
NM_001317207	CXXC5	0	0.369194
NR_073207	SEL1L2	0	0
NM_173803	MPV17L	0	0
NR_036579	APTX	1.25793	0.380934
NM_001354270	ANK2	0	0
NM_001354988	CSK	0.020304	0.032029
NM_001253902	MEST	59.0164	43.1097
NM_001031696	PLD3	7.35831	12.0963
NM_017722	TRMT1	2.77543	2.66558
NM_001301039	C1orf54	0.156799	1.12588
NM_014068	PSORS1C1	0.076988	0.348732
NR_132775	SNORA93	0	0
NR_146224	ZIC5	0.877057	0.161134
NM_001199672	CALU	0.009401	0.121778
NM_001301022	NUDT4	0.523412	0.761465
NM_002115	HK3	0	0
NR_136601	ARL6	0	0
NM_001303272	NOL11	0.658605	3.74383
NM_022114	PRDM16	0	0.015452
NM_032125	TMEM222	4.90773	18.9987
NM_001011666	CREB5	0.153541	0
NR_160728	LOC105376917	0	0
NM_001144994	C2orf72	5.13769	3.08836
NM_182626	C2orf48	0.651654	0.358141
NR_149009	LOC100506282	0.426776	1.10453
NM_001204466	RBM10	1.74999	6.12243
NM_145272	C17orf50	0	0
NM_014423	AFF4	15.2226	18.906
NR_026580	TFDP1	32.2593	30.9012
NM_207355	POTEB3	0	0
NM_001271036	FCGR3B	0	0
NM_001349239	DMXL1	0	0.778036
NM_001004124	OR4P4	0	0
NM_001242464	PPP1R1B	0.000217	0.486622
NM_001321295	TAMM41	0	0.955157
NM_078480	PUF60	43.6345	57.5808
NM_001122870	PPM1M	0.45601	2.9316
NM_001349956	CHEK2	0.67502	0.067454
NM_006526	ZNF217	26.2276	26.9405
NM_145894	KLK12	0	0
NM_139353	TAF1C	1.10497	2.02121
NR_160681	LOC101927824	0	0
NR_046422	IDNK	0.240692	0.234708
NR_146525	TEX15	0	0
NM_001198906	YY1AP1	0.290624	1.47252
NR_039774	MIR3978	0	0
NM_001286474	TSBP1	0	0
NR_031665	MIR1263	0	0
NM_001206992	NR1H4	0	0
NM_001354855	ZNF215	1.39763	0.021025
NM_001286754	SYNPO2	0	0
NM_001363595	NR1H3	0	0
NR_036515	LOC284454	1.20763	1.038
NR_073021	ST3GAL3	0.802051	0
NR_120451	LINC02411	0	0
NM_001689	ATP5MC3	65.9793	49.813
NM_000181	GUSB	41.0693	31.4736
NM_001348269	SERPINB13	0	0
NM_004821	HAND1	0	0
NM_001248005	ARNTL2	0.242925	0
NM_001205301	EGFLAM	0	0
NR_028000	RDM1	0.163452	0.205272
NR_102404	NBPF8	4.20445	4.25981
NM_001013845	CXorf40B	31.2371	35.2362
NM_001256460	INTS11	0	0
NM_001136196	TNPO2	13.3997	16.8916
NM_002520	NPM1	1676.02	106.08
NM_016579	CD320	131.915	253.077
NM_152226	PPEF1	0	0
NM_001032394	ADGRG6	0	0.6146
NM_031294	DRC3	0	0
NR_106892	MIR6834	0.280735	0.271958
NM_001170716	BCAR1	1.88467	0
NM_001142429	MORF4L2	1.65992	1.34804
NM_003610	RAE1	35.8515	46.7157
NM_001321587	CAMK2D	0	0
NM_001998	FBLN2	0	0
NR_109860	LINC01729	0	0
NM_001293213	TUBB	10.1815	8.20418
NR_106845	MIR6787	0.253893	0.894715
NM_001103167	ZGLP1	3.77931	4.97706
NR_134623	LOC105373021	1.87496	1.38801
NM_001040624	NCALD	0	0
NR_038224	ZNF503-AS1	0	0
NM_001348027	RASAL3	0	0
NM_001352193	ANKS1B	0	0
NM_004070	CLCNKA	0	0
NR_029677	MIR135A1	0	0
NR_134475	NDUFS4	0.012487	0.181547
NM_020360	PLSCR3	31.4291	37.4775
NM_001278405	LILRB2	0	0
NM_002497	NEK2	49.1922	42.9119
NM_005990	STK10	9.99362	8.66352
NM_001323980	SLC16A9	0	2.32058
NM_001039141	TRIOBP	2.24953	0.438493
NM_001366577	SRRM1	0	0.593762
NR_106809	MIR6751	0	1.35239
NR_037439	MIR3666	0	0
NM_001366600	SRRM1	1.43131	0.829658
NM_004178	TARBP2	0.289499	0.236624
NM_001270837	CRIP2	0	0
NR_146543	LINC02332	0	0
NM_002733	PRKAG1	49.385	98.3631
NM_205859	OR2K2	0	0
NM_144697	CIART	0.106161	0.139328
NR_073560	STXBP2	0.460371	2.90369
NM_001335	CTSW	0	0.07899
NR_146463	PAQR3	0	0.198178
NM_001145639	GPSM1	0.046732	0.040698
NR_110808	LOC101927557	0	0
NM_001080950	MYO1C	19.8914	1.87635
NM_001351148	TESPA1	0	0
NM_001205293	CACNA1E	0	0
NM_001193612	TUBD1	0.032701	0.011608
NM_001185181	PFDN6	14.3224	13.8158
NR_033964	LINC02483	0	0
NR_038898	DSCAM-AS1	0	0
NM_212476	FN1	0	0
NM_001330441	RPS6KA1	0	0.257125
NM_000742	CHRNA2	0	0
NM_002223	ITPR2	2.63382	2.17789
NR_037175	PSMB8-AS1	0	0
NM_001145191	FAM200B	4.57896	4.46284
NM_006973	ZNF32	39.7105	4.40529
NM_001048226	DBNDD2	0.560287	0.80687
NM_001367788	ATP6V0E2	0	0
NM_004701	CCNB2	147.918	149.35
NM_001297640	C1RL	3.60699	3.7613
NM_001077691	ALG9	0	0
NM_001261406	MPDZ	0	0
NR_002569	SCARNA9	4.50299	3.19506
NM_001505	GPER1	1.99067	1.14521
NM_005298	GPR25	0	0
NM_013376	SERTAD1	27.2319	36.5412
NM_016476	ANAPC11	8.8599	9.35647
NM_003825	SNAP23	36.1842	37.6929
NM_001324283	STAM	0.732651	0
NM_001349490	PXK	0	0.198094
NM_001029874	REP15	0.933753	1.05908
NM_003532	HIST1H3E	2.12736	3.46809
NM_144705	TEKT4	0	0
NM_001163437	TBCK	0	0
NM_001025089	CELF4	0	0
NM_001081563	DMPK	1.5367	2.37952
NR_146206	PIBF1	4.37515	2.519
NM_006809	TOMM34	158.308	127.042
NR_126421	C10orf25	0	0
NM_001282410	PPP1R7	1.61158	3.6067
NM_001287582	CDC25C	0.981384	0.410954
NM_022051	EGLN1	18.4841	18.7132
NR_104592	CLYBL	0.04729	0.080685
NM_016233	PADI3	0.113894	0.10326
NM_001145160	TPM4	111.307	133.51
NM_175735	LYG2	0	0.185135
NM_001367364	GSG1	0	0
NR_158567	LCORL	0.168135	0
NM_001318335	CCDC157	1.75939	1.97835
NR_136539	FKBP1B	0	0
NM_001351239	SMUG1	1.56613	1.16087
NM_016252	BIRC6	11.5101	11.4201
NM_018087	NDC1	24.1476	19.2099
NR_106960	MIR7110	0.491666	0.867223
NM_015474	SAMHD1	11.1636	6.33647
NM_080831	DEFB129	0	0
NM_001164721	PTAFR	0.8054	1.13724
NR_049885	MIR5700	0	0
NR_023386	CROCCP3	1.40941	1.05345
NM_001244015	PIANP	0	0
NR_157151	MGAT1	0	0.184691
NM_001145272	ADAMDEC1	0	0
NR_030174	MIR494	0	0
NM_002163	IRF8	43.1665	36.1809
NR_104345	PRR36	0	0
NM_198398	ERGIC3	1.48219	2.87427
NM_198382	CACNA1G	0	0
NM_001357321	ABCG8	0	0
NR_036062	MIR3118-2	0	0
NM_001353521	INTS10	0.024971	0.033405
NM_031882	PCDHAC1	0	0.024731
NM_001363101	ZNF250	0	0
NR_130728	EML2-AS1	5.05036	3.30285
NR_024490	GABPB1-AS1	6.86473	7.49849
NR_036640	YIPF1	4.65143	5.02664
NM_001353711	CELF4	0	0
NR_029970	MIR451A	0	0
NM_001366058	OTUD4	0.130317	0.595299
NR_046690	HDAC11-AS1	0.515815	0.72714
NM_198696	KRTAP10-3	0	0
NR_024484	LINC00909	6.27653	8.46082
NM_001364356	MEF2C	0	0
NM_018397	CHDH	8.71139	6.31054
NM_001161728	PLA2G2A	16.8256	11.4494
NM_001366647	SUMF2	0	0
NM_002267	KPNA3	22.612	23.581
NM_001278727	RFXANK	2.09111	4.87305
NM_001323370	CCN5	0	0
NR_148392	POMT1	0.543759	0.38394
NR_038393	LOC100506178	2.24037	2.84666
NM_001306144	MTMR1	4.72053	0
NM_080823	SRMS	9.8837	7.26053
NM_001367497	ANKRD44	0.018147	0.027029
NM_012470	TNPO3	36.3908	27.9935
NR_047494	LINC00564	0	0
NR_125359	LINC01711	0.024405	0.147868
NR_146800	TRMT11	0.10049	0
NM_001204506	DGKH	0	0
NM_181485	ZGPAT	17.431	10.6811
NR_003592	TTTY7B	0	0
NM_001202517	CFLAR	0.005049	0.008823
NM_001330393	VEZF1	0.335836	1.08066
NM_001351738	RPUSD3	0.061564	0.037362
NM_001321243	VOPP1	0.24869	0.004115
NM_001037671	C12orf74	0	0
NR_110669	LOC101927143	0	0
NR_104159	EPC1	0.792838	2.32526
NM_022843	PCDH20	0	0
NR_106859	MIR6801	0	0
NM_032283	ZDHHC18	15.4127	13.8465
NR_134529	LAMTOR4	1.1458	2.28574
NM_032717	GPAT3	13.5503	16.1771
NR_026052	CENPBD1P1	17.6861	11.6419
NM_001352396	STK33	0	0
NM_001289059	STK33	0	0
NM_001351291	MGAT4C	0	0
NM_001365638	TASOR	0.334355	0.260174
NM_174897	BPIFB6	0	0
NM_001286095	TMEM9B	1.30101	1.69586
NM_001363885	PCBP4	6.14492	9.63567
NM_033204	ZNF101	3.92708	3.18161
NM_133458	ZFP90	0.61878	0.412625
NM_205840	LST1	0	0
NM_080632	UPF3B	3.94806	4.14689
NM_001349222	ARIH2	0.356647	2e-05
NM_014752	SPCS2	40.5855	32.7731
NM_001318950	SLC30A3	0.323936	0.754862
NR_157849	CASC4	0.029152	0.057001
NM_001135191	ASAP2	10.8807	4.92074
NM_001321227	HDAC6	4.38415	4.75103
NM_001287757	DCUN1D4	0.162573	0.190965
NM_001271168	PCED1A	2.24566	1.29005
NM_001080424	KDM6B	2.32306	1.72255
NR_136503	LOC105371907	0.481384	0.461598
NR_002922	SNORA13	4.35476	5.57233
NM_001350531	LARP1B	1.27129	0.377983
NM_001271816	DCLRE1A	6.69427	4.94987
NM_014347	ZNF324	5.91858	5.67328
NM_001321145	ZIK1	0	0
NM_001100176	HOOK2	22.1804	15.9324
NM_013334	GMPPB	1.15689	2.73857
NM_001258238	TMEM218	0	0.100567
NM_017684	VPS13C	3.2319	0
NM_005002	NDUFA9	24.0232	21.2114
NM_001159651	BOD1	1.80363	4.15487
NM_022757	CCDC14	2.82825	2.327
NM_001242474	ZNF345	0	0
NR_104125	IFNG-AS1	0	0
NR_146592	LINC00630	0	0.008969
NM_001316994	SPACA6	1.66316	0.991445
NR_029950	MIR20B	0	0
NR_027283	ARHGAP27P2	0.109824	0.141591
NR_073417	SPINK2	0	0
NM_001304473	CHRD	1.64471	0
NM_001284351	SLC9A3	0	0.059103
NR_024049	BCAR4	0	0
NR_033323	NSUN5P2	14.4696	16.0172
NM_001145212	SLCO2B1	0.105629	0.02109
NR_131032	ALG14	0.253444	0
NM_001142544	CTF1	0	0
NM_005646	TARBP1	2.29712	2.36334
NM_001142798	C17orf49	39.2339	40.1993
NM_001270407	JAM2	0	0
NM_017892	PRPF40A	0.188989	0.086355
NR_104257	PRDM15	0	0
NM_015179	RRP12	28.9882	38.0673
NM_138571	HINT3	5.71458	12.9164
NM_001164278	SLC37A4	1.52102	0.399303
NM_016299	HSPA14	42.6678	48.7725
NM_003545	HIST1H4E	5.47549	5.813
NM_001242312	FAM124A	0	0
NM_001301059	MEIS3	33.9023	23.9948
NR_110813	LINC01476	0	0
NM_005899	NBR1	35.3806	11.7188
NM_021147	CCNO	2.47701	6.93189
NM_033168	B3GALNT1	0.677768	0.406828
NR_148045	ENDOV	0.468751	0
NR_033769	ASB9P1	0.012708	0.055318
NR_001542	TTTY10	0	0
NM_145815	CACNG6	0	0
NM_001331041	C22orf15	0.100164	0
NR_026950	LOC283922	3.69446	2.93591
NM_001321721	SLC28A1	0	0
NR_104662	LOC102467081	0	0
NM_001330314	SLC35F5	0.400691	0.458701
NM_001195545	LRRC3C	0	0
NM_001320810	CTNNA2	0	0
NM_002986	CCL11	0	0
NM_004221	IL32	3.18586	3.81738
NM_014879	P2RY14	0	0
NR_040724	RBM39	16.3078	44.415
NM_001368063	LDB3	0	0
NM_001006939	LRRC18	0	0
NM_014550	CARD10	13.985	13.7354
NR_103764	LOC100507506	0.24742	0.301903
NM_006918	SC5D	7.21583	6.23075
NR_110757	LOC101927314	0.054968	0
NM_001083962	TCF4	0.972848	2.30653
NM_001145318	DSN1	3.14957	2.24852
NM_198445	RINL	0	0
NM_032121	MAGT1	16.3832	15.8043
NM_032094	PCDHGA12	0.27432	0.083132
NM_021947	SRR	5.18956	4.84908
NM_001357943	GAPDH	1.66537	1.92499
NM_001100595	SKA2	4.79238	3.67477
NR_049725	NAV2-AS5	0	0
NM_001367919	ACHE	0	0
NM_001040179	MCHR2	0	0
NM_001282647	SLC35A2	3.9812	2.6659
NR_120661	LOC101929574	1.26	1.04203
NM_001204513	RBAK-RBAKDN	0.663696	0.096046
NM_001142930	API5	43.4157	40.3928
NM_018666	SAGE1	0	0
NR_110472	LINC-PINT	0	0
NR_075080	LZTFL1	1.31628	3.64127
NM_001910	CTSE	88.4426	103.694
NM_001199288	PHOSPHO2	0	0
NM_001199535	TGIF2-RAB5IF	4.29561	0.71257
NM_001330373	FGD4	0.374153	0.661923
NM_006962	ZNF182	2.25722	2.91713
NR_148555	MOK	0	0
NM_032636	PSRC1	5.65507	4.2227
NM_013235	DROSHA	10.9872	11.709
NM_001300772	LYPLAL1	0	0
NM_001111309	PDE4A	0	0
NM_001352644	PCM1	1.70947	1.08743
NM_001282571	ZCCHC17	2.83755	1.10932
NM_033142	CGB7	4.0389	2.35401
NM_001321741	TTC26	0	0.063686
NM_020150	SAR1A	21.9023	13.2705
NM_001004431	METRNL	27.3766	24.5672
NM_001358699	RNF227	1.54216	2.06114
NM_001168316	UGT3A2	0	0
NM_001172418	BTBD9	1.52929	0
NM_001367232	HEPH	0.002201	0
NM_001083909	ADGRA1	0	0.017589
NM_178353	LCE1E	0	0
NM_182532	TMEM61	0.442734	0.214724
NM_001030060	SAMD5	10.5939	16.1165
NM_001367555	NUDT1	0	0
NR_109942	LINC01523	0	0
NR_052013	NBAS	0.692957	1.13551
NM_001367987	SCARB1	0	0
NM_001278717	FXYD1	0.115821	0.233783
NM_000207	INS	0	0
NR_031756	MIR711	0	0.083132
NM_032687	CYHR1	20.8114	28.1723
NM_001354684	ZBTB25	0	0.374975
NM_016161	A4GNT	0	0
NR_108035	LINC00866	0	0
NM_001256348	SEMA5B	0	0
NM_004482	GALNT3	0.29068	0.362386
NM_001291379	AGAP4	1.00496	0.436597
NM_178812	MTDH	3.41135	3.50738
NM_001329112	BABAM2	0	0
NR_135665	LOC105370941	0.74022	0.766379
NM_001353454	TMEM150C	0	0
NR_121610	BMPR1B-DT	0	0
NR_146410	NDUFAF7	0.470785	2.82455
NM_020198	CCDC47	53.1462	57.8261
NR_049846	MIR5582	0	0
NM_001318023	ZDHHC12	0.556765	0.548886
NM_181702	GEM	7.21033	9.50426
NR_037502	MIR3938	0	0
NR_148977	ZEB1-AS1	3.66503	2.97729
NM_001288954	IFI27	1.32982	0.838733
NR_146716	LINC02041	0	0
NM_006487	FBLN1	0	0
NM_018638	ETNK1	7.61046	7.8179
NM_003427	ZNF76	17.2545	20.7516
NM_001098817	INO80C	3.65732	5.1017
NM_001039690	CHTF8	51.6639	53.6212
NM_001014437	CARS	12.7074	17.2742
NM_014827	ZC3H11A	2.70148	4.47277
NM_001270364	ALDH1L1	0.086224	2.46099
NR_046435	PCGF5	1.44503	1.29921
NM_006714	SMPDL3A	6.05918	6.99005
NR_152238	LINC00461	0	0
NR_038945	HTR5A-AS1	0	0
NM_001322280	DHRS7	0	5.65088
NR_026973	HLA-F-AS1	0.969503	0.692235
NR_034182	MATN1-AS1	2.6828	2.21649
NM_001366993	IFI27	0	0
NM_001320274	ST6GALNAC5	0	0
NM_203291	RBBP8	14.6239	21.8234
NR_039738	MIR4513	0	0.149323
NM_001321357	NRBP1	3.63998	1.41211
NR_134907	LOC105372397	0	0
NM_001178074	GRIP1	0	0
NM_170679	SKP1	180.309	177.463
NR_046186	PDLIM5	0.365727	0.501933
NM_001172218	SCMH1	1.00222	0.907586
NM_001098406	GAGE12J	0	0
NR_133662	KCNK4-TEX40	7.84247	0.0088
NM_001364185	NR3C1	0	0
NM_031939	MRO	0.160548	0.023936
NM_001329431	TP53INP2	0	0
NM_005333	HCCS	26.3287	28.0163
NM_001330565	ZC3H13	5.10446	5.97413
NM_001349389	PEX5L	0	0
NM_018348	CMTR2	3.6875	3.48108
NM_139348	BIN1	39.1094	35.5175
NR_126447	WARS2-IT1	0	0
NM_001290008	BIN2	0	0
NR_027000	LINC00965	0	0
NM_001348017	ZNF83	0.605733	0.162005
NM_001933	DLST	93.9251	93.0545
NR_039681	MIR4471	0	0
NM_024898	DENND1C	4.58124	0
NM_001314018	CPNE5	0	0
NM_001288960	IFI27	5.53744	1.19647
NM_001143959	C2orf74	0	0
NM_001354574	LINGO2	0	0
NM_001320984	IL1R1	0	0
NM_001352233	LMNTD1	0	0
NM_001300862	MPND	17.0507	11.2243
NR_001575	RNF138P1	0.030616	0.016331
NM_020167	NMUR2	0	0
NM_152912	MTIF3	79.5676	86.8944
NM_001349510	PXK	0	0.177276
NM_001348328	TRIP12	3.64559	2.16329
NM_001838	CCR7	0	0
NM_001302461	KLF13	0.353942	0.179751
NM_001195259	TGFBR3L	0.890648	0.626112
NM_001177676	GPR68	0.310177	0.170026
NM_001364000	CANX	0	0
NM_001351406	LPAR1	0	0
NR_031642	MIR548F1	0	0
NM_001194986	TRABD2B	1.18813	1.6948
NM_001145303	TMC4	0.19439	1.4843
NM_007056	CLASRP	45.0148	37.5259
NM_001319941	TMEM88	0	1.54804
NM_001330158	PID1	0	0
NM_001318092	SWI5	0	0.627576
NM_001318781	ADAMTS9	0	0
NM_207189	BRDT	0	0
NM_017935	BANK1	0.089727	0.034723
NM_001321121	LTF	0	0
NM_014212	HOXC11	4.61195	3.1488
NM_001322397	ENTPD6	1.67585	1.64595
NR_073577	USP10	2.16594	3.06327
NM_001351090	IKZF4	0	0.933113
NR_146508	LINC01748	0.703213	1.15984
NM_001252618	LCN1	0	0
NM_001323012	PMVK	0.014077	0.019856
NM_001204424	RGS6	0.152765	0.078623
NM_001322007	PMS2	0	0.440606
NR_104316	MYRIP	0	0
NM_001007533	PPP1R27	1.01933	0.379863
NM_001198868	CAPN1	4.41581	4.88681
NR_024217	SNAR-C2	0	0
NM_001267723	CCDC61	12.4735	9.5782
NM_001349268	TMCC1	0.576568	1.54806
NM_001354455	SLC4A10	0	0
NM_001243535	ANKRD65	0	0
NR_130642	ZNF280B	0.034001	0.001453
NM_001330472	NUP85	0.571428	0.606948
NM_018653	GPRC5C	0.333067	0.89883
NM_004698	PRPF3	48.5497	49.2684
NM_014701	SECISBP2L	2.65385	0.533369
NM_001184971	PACSIN2	1.49749	1.39517
NM_001351776	ZNF320	0	6.55871
NM_052997	ANKRD30A	0	0
NM_001352692	SLC39A11	1.4326	0.853399
NM_199160	LHX6	0.638627	0.849153
NM_001364120	AP3S1	0	0
NR_146938	GSAP	0	0
NR_039618	MIR4422	0	0
NR_004430	RNU1-1	1.88623	1.64243
NM_001324394	HMBOX1	0.222438	0
NM_181846	ZSCAN22	0.67731	0.00178
NR_146982	FAM185A	0.081334	0.047124
NM_001206744	TPO	0	0
NR_003686	SNORD125	2.88086	1.13703
NM_000902	MME	0	0
NM_001349650	RPS6KC1	0	0
NM_001353354	CYB5RL	0	0.654468
NM_014940	MON1B	12.0277	11.7337
NM_001348745	KIDINS220	0.012819	0
NR_103471	C11orf49	1.91039	1.06197
NR_026793	FAM238A	0	0
NM_001323993	CTNNA1	0	0
NM_001347848	FAM13C	0	0
NM_001347827	PDGFRA	0	0
NM_004443	EPHB3	19.1566	15.308
NM_006398	UBD	0	0
NM_016505	ZCCHC17	36.1484	27.5952
NR_147139	RIC8B	0	0
NR_147167	LINC02105	0	0
NM_017554	PARP14	13.7646	11.8195
NM_001270979	IST1	0	2.51507
NM_001256321	THTPA	1.5976	1.36083
NM_020764	CASKIN1	2.0338	1.51966
NM_001330614	DOCK7	0	0
NM_001351285	MGAT4C	0	0
NM_021871	FGA	0	0
NM_000848	GSTM2	7.53571	8.67886
NM_014640	TTLL4	10.1875	9.08337
NM_147128	ZNRF2	12.5431	10.7268
NR_110214	FSIP2-AS2	0	0
NM_006660	CLPX	20.2871	22.0123
NM_001033930	UBA52	125.441	115.208
NM_031964	KRTAP17-1	0	0
NM_033035	TSLP	0	0
NM_014866	SEC16A	15.487	15.5046
NM_001351304	GGT2	0.125076	0.040357
NM_015603	CCDC9	15.7833	14.974
NM_001354940	CUL4A	0.107529	0.50243
NM_001350393	TMEM126B	0.197889	0.266581
NM_001271995	CREB3L3	4.60801	5.96267
NM_001287337	CAB39L	0	1.27868
NM_001300923	MYEOV	0.004119	1.14997
NM_001181	ASGR2	0.036807	0
NR_136640	CT75	0	0
NM_001712	CEACAM1	5.19103	7.3764
NM_005539	INPP5A	14.0726	6.82482
NM_001363000	THEM6	4.3936	6.795
NM_001986	ETV4	0.415083	2.74587
NM_001317056	ATG9B	0.312856	1.45971
NM_001349980	RASGRP3	0	0
NM_001318944	VPS26A	4.8816	6.90224
NM_005434	MALL	1.74071	1.74968
NM_001367728	RABGEF1	0	0
NR_102267	MGRN1	1.829	0.247047
NM_001170723	TEX35	0	0
NM_015008	TMCC1	0	1.00463
NM_001309427	FAM205C	0	0
NM_001319184	RNPEP	0.005473	0.055556
NM_001320523	SYNGR2	35.7149	31.9251
NM_001242823	C4B_2	0.033082	0.078959
NM_203399	STMN1	1.82996	2.62056
NR_146524	HSD17B3-AS1	0	0
NM_001171906	NUDT16	3.04262	5.67584
NM_001130982	DYSF	0	0
NM_006416	SLC35A1	18.5927	22.7997
NM_001321887	HDAC9	0	0
NR_024267	PRNT	0	0
NM_018106	ZDHHC4	3.85737	11.0972
NM_024876	COQ8B	23.9805	23.418
NM_001099756	SYBU	0	0
NM_001142470	C6orf203	4.82669	5.14137
NM_006242	PPP1R3D	3.92382	3.01894
NM_001286349	KIRREL1	0.060579	1.87002
NR_147951	LOC105378586	0	0
NR_003201	SNORD114-9	0	0
NM_001321988	ENTPD5	2.64473	2.9497
NR_031751	MIR2117	0	0
NM_000438	PAX3	0	0
NM_001081976	TMIGD3	0	0
NM_002144	HOXB1	0	0
NM_172004	CLECL1	0	0
NM_001364829	PPHLN1	2.59338	2.70378
NM_001004720	NCK2	1.00789	0.97175
NM_021822	APOBEC3G	0	0
NM_001315533	PDE9A	0	0.507095
NM_001366307	KPNA5	0	0.003566
NR_102367	TM7SF2	6.25454	11.1875
NM_001268285	LRRC8E	0	2.05534
NR_136685	PIAS2	0.744842	0.523234
NM_005149	TBX19	0.974932	0.599399
NM_001282763	CDV3	0	0
NM_001317917	FAM91A1	12.1546	3.27183
NM_001098514	C16orf89	0	0
NM_001015000	SLX1A	0	0.048534
NR_148237	MFSD11	0.879264	0.318412
NM_005157	ABL1	6.58566	15.2715
NM_001531	MR1	0.589801	0.594603
NM_001331097	ZNF114	0.544957	0.238438
NM_183079	PRNP	1.88879	22.012
NM_001076778	FAM107A	0	0
NM_024513	FYCO1	5.28987	4.78098
NM_005663	NELFA	55.0028	54.6131
NM_001284252	GUCD1	4.24305	0.98863
NR_031590	MIR1179	0	0
NM_001184898	PHF8	0.005521	0.060993
NM_033082	SARNP	162.419	164.267
NM_001350046	SGSM3	6.09051	0.122528
NM_178469	LCN8	0	0
NR_000020	SNORD33	9.50456	7.15284
NM_001347851	FAM13C	0	0
NR_026955	LINC00284	0	0
NR_130732	TGDS	0.751055	1.0148
NR_134934	EEF1AKMT1	13.2644	15.6574
NM_001302623	DHX8	3.61844	1.32413
NM_001077475	NR1I3	0	0
NM_001318388	TP53I11	0	0
NM_022807	SNRPN	0	0
NR_110145	VNN2	0	0
NM_001193379	UCKL1	0.94454	0.952787
NM_000582	SPP1	0	0
NM_001615	ACTG2	0	0
NR_027162	SNHG29	173.741	222.169
NR_134262	LINC02110	0	0
NR_004404	SNORA73B	5.42272	13.1996
NM_001167929	IL1RAP	0	0.083107
NM_001365597	PRPF40A	4.38611	3.43488
NM_001161368	SEC14L4	0	0
NR_033946	LINC01704	0	0
NR_038210	SAMD12-AS1	0.909386	0.751793
NM_001297645	CWC27	0.545788	0.140652
NM_153213	ARHGEF19	6.27326	7.12928
NR_125842	LOC101927189	0.030574	0.03773
NM_001029840	TCAIM	4.84052	8.49135
NM_002559	P2RX3	0	0
NR_073468	EXTL3	0.347052	0.623292
NM_174921	SMIM14	9.29771	7.74463
NM_001159773	CANT1	40.1537	13.205
NM_001281806	FSD2	0	0
NM_001346356	ATG13	1.26476	0.758408
NR_038194	LINC00583	0	0
NM_019036	HMGCLL1	0	0
NM_001353509	INTS10	0	0.016288
NM_001320852	ARHGEF7	0	0
NM_001297757	HELQ	0.655427	0
NM_001190880	HYI	2.08739	2.09426
NM_001363912	HAGH	0	1.3975
NM_001308129	ZCCHC10	0	0.32963
NM_001301822	ASZ1	0	0
NM_001271282	DICER1	0	0
NM_174951	FAM9A	0	0
NM_001278125	ADAM29	0	0
NM_001348119	TRIM16	19.6332	23.0304
NR_110772	NDUFV2-AS1	0	0
NR_144536	LOC101927974	3.56164	5.76746
NM_001085382	PSAPL1	5.53585	6.06018
NM_001352603	LIG4	0	0
NM_015902	UBR5	3.56615	3.69551
NR_027982	RASAL2-AS1	0.146154	0.204389
NM_174894	TRAPPC5	82.2949	56.639
NM_005949	MT1F	25.3679	31.0706
NM_001184996	RNF32	1.06159	1.08647
NM_001146284	TCF7L2	1.38326	1.06981
NR_103456	ZSCAN16-AS1	3.59888	3.37477
NR_148401	TRIM59-IFT80	0.046838	0.084456
NM_001358	DHX15	165.045	155.495
NM_018325	C9orf72	4.99233	3.28459
NR_024111	SBDSP1	14.1107	11.903
NM_178471	GPR119	0	0
NM_133265	AMOT	0.132551	0.081199
NM_001271953	TPGS2	3.63475	5.38242
NM_001323932	SNAP47	1.20863	1.29525
NR_136624	LOC729815	0	0
NM_003151	STAT4	0	0
NR_002944	HNRNPA1P10	41.8878	37.9249
NM_001322932	STAU1	0.674755	0
NM_001161454	CYB561A3	4.52431	5.53941
NM_015702	MMADHC	150.472	212.304
NR_135237	LOC730100	0	0
NM_001018057	DKK3	0	2.74517
NM_013997	TAC1	0	0
NR_046288	ATP2A1-AS1	2.06231	2.52683
NR_138069	ZNF25	0	0
NM_001177383	CPEB2	0	0
NM_001351787	CARD8	0.52593	0.236943
NR_039848	MIR4699	0	0
NM_001305134	TMEFF2	0.051732	0
NM_001328620	SLC2A5	0	0
NM_001308467	CYSLTR2	0	0
NM_001365307	LOC112694756	49.5644	29.7797
NM_007329	DMBT1	0	0
NM_001286072	MOV10	1.67664	1.62809
NR_132371	LINC00430	0	0
NR_046417	OR4F13P	0	0
NM_144595	SLAIN1	0	0
NM_033215	PPP1R3F	3.28402	4.79241
NR_152756	SNHG17	4.36724	5.33131
NM_001308185	CCNL1	0	0
NM_001094	ASIC2	0	0
NM_001367386	KMT5A	0.193777	0.000695
NM_004143	CITED1	6.32323	6.72129
NR_027098	LINC00486	0	0
NR_145728	SNORA40C	0	0
NM_020805	KLHL14	0	0
NM_007320	RANBP3	8.15675	3.40995
NM_001008491	SEPT2	0.462099	0.769935
NM_001351275	DLG2	0.148204	0.188282
NM_019591	ZNF26	0.625218	0.393434
NM_001363568	UCK2	2.3119	6.7973
NR_040008	CAPN1	1.17653	1.37754
NM_001303263	ATP1B2	0	0
NM_001352721	PTK2	0	0
NM_001323263	KLHL32	0	0
NM_001040202	PAQR3	3.21743	7.8278
NR_138120	ZNF875	0.021263	0
NR_125821	LOC102723701	0	0.096368
NR_135738	GTF2IP23	0.49155	1.04695
NM_000834	GRIN2B	0.0951	0.11456
NM_001355128	RPA2	0.614254	0.667878
NM_001320467	ZDHHC23	2.88709	1.29372
NM_147169	C9orf24	0	0
NM_001144942	RAB34	0.041696	0
NM_000239	LYZ	0.193618	1.06704
NM_000291	PGK1	147.067	129.855
NR_135309	RBM11	0	0
NM_001353068	GSN	0	0
NM_001330633	CAST	0.202542	0
NM_001009186	CCT6A	0.804701	0.663301
NM_018023	YEATS2	17.9283	0.450416
NR_073394	THADA	0	0
NR_148482	UPF3A	0.329605	0.72662
NR_027017	PGAP2	0.311503	0.288621
NM_001351428	INPP4A	0	0
NR_028103	DCAF8	22.3207	6.44185
NR_036151	MIR3065	0	0
NM_001042529	COASY	5.7764	6.84842
NR_147156	LINC02266	0	0
NM_006483	DYRK1B	0	0.823534
NM_001321630	FAM83A	0.165088	0
NM_001242810	BRDT	0	0
NM_001199942	DOP1A	1.49042	0.911662
NM_001308229	C3orf33	4.9011	4.46119
NM_014042	ANAPC15	43.741	41.6549
NR_026785	RHPN1-AS1	0.845822	0.535504
NM_001349521	PXK	0.128846	0
NM_001166419	HDAC8	1.67716	3.27706
NM_014602	PIK3R4	14.0344	11.1915
NM_148912	ABHD11	36.2148	29.1338
NM_001114091	CDC27	3.2976	3.2078
NM_001257963	PDLIM3	0	0
NM_001286640	MON1B	0	0
NM_001289414	ANAPC11	0	0.407177
NM_001302647	COLCA1	0	0
NM_001242559	MAP4K4	4.59551	4.18316
NM_001352130	ZNF415	0	0
NM_031226	CYP19A1	0	0
NR_132311	ATXN2	3.91849	3.80086
NM_001281433	ZNHIT3	0.100964	2.82603
NM_001257391	CD63	258.476	244.783
NR_108080	CD81-AS1	0.427578	0.282718
NM_033262	SLC8A3	0	0
NM_001242417	WDR20	1.10761	0
NM_001352545	PTPN20	0	0
NM_033426	CIPC	9.52542	8.66886
NR_034122	CKMT2-AS1	0.02831	0.739501
NM_001206789	TMPRSS13	0	0
NM_003114	SPAG1	7.13775	9.14047
NM_000088	COL1A1	1.44853	0.717479
NM_006463	STAMBP	0.809529	3.93077
NM_001127702	SERPINA1	0	0.474142
NM_001348065	DCTN2	0.074958	0.296617
NM_001323087	JAKMIP3	0	0
NM_152586	USP54	9.25235	8.97117
NM_001136129	APP	0.860549	0.825646
NM_001347866	KNDC1	0.596165	0
NM_001352518	HLCS	0.014773	0.736109
NM_004905	PRDX6	163.196	159.036
NR_027777	PMS2P5	0.747738	0.670339
NM_003537	HIST1H3B	1.71927	1.48593
NM_199363	TPD52L2	0	0.648815
NR_037894	ZNF670-ZNF695	0.90816	0.741667
NM_006449	CDC42EP3	4.59162	10.5288
NR_046780	HAO2-IT1	0	0
NM_001164313	ZBTB24	0.689875	2.53041
NM_030645	SH3BP5L	6.96666	6.70268
NR_110793	LINC01350	0	0
NR_148028	PCCA	0	0
NM_031861	PCDHA11	0	0.036246
NM_001348911	SLC35A5	0	0
NM_014937	INPP5F	7.94123	7.82329
NM_001349408	PEX5L	0	0
NR_001291	SNORD115-1	0	0
NM_001001920	OR4C15	0	0
NM_001039569	AP1S3	7.1974	7.39332
NM_021067	GINS1	9.90421	7.65207
NR_159391	SRRM1	0.785778	0
NM_001353516	INTS10	0.03901	0.033214
NM_001320047	C1orf112	0.015497	0.085895
NM_212503	CDK18	3.94538	8.6768
NM_001290024	IL12RB1	0	0
NR_110198	MIR3681HG	0	0
NM_017640	CARMIL1	2.05338	1.52773
NM_001144033	STOML3	0	0
NM_001352836	ST18	0	0
NM_145733	SEPT3	2.37741	1.37086
NM_001350210	OSBPL9	0.434433	0.767065
NM_020399	GOPC	0.24349	0.120103
NR_148345	MPP3	3.65525	0.944412
NM_001025205	AP2M1	356.791	253.133
NM_001286676	PRMT2	0.497147	0.253532
NM_016129	COPS4	66.8469	78.0203
NM_001164753	ASPH	1.96799	2.06078
NM_014848	SV2B	0	0
NM_001282775	RGS7	0	0
NM_001042405	CEP170	0.826483	1.05298
NM_001195626	MLLT10	9.45789	15.4038
NR_160652	LOC732265	0	0
NR_120326	LOC101928134	0	0
NM_001270377	ANKRD46	6.09028	6.66413
NM_182577	ODF3L2	0.146979	0
NR_148414	CYB5RL	2.09747	0.552181
NR_027358	LINC00592	0	0
NM_001001994	GPM6B	0	0
NR_038280	ELOA-AS1	3.45076	8.39585
NM_001004715	OR4K17	0	0
NM_001143758	LRRC27	0	1.07564
NM_001004351	SPDYE3	0.516345	0.660698
NR_134961	MYB	0	0
NM_001003681	HMGXB4	7.18659	7.48623
NM_001305087	NAT9	0.774251	0.602669
NR_030328	MIR598	0	0
NM_001146210	SPDYE6	0.129826	0.142187
NR_134896	DGUOK	6.25893	9.94
NM_001346115	ZBTB37	0.401338	0.1189
NM_001349367	CENPK	0.678733	0.618241
NR_026752	CROCCP2	22.8587	20.1946
NM_001288708	DBNDD1	0.009646	0.004637
NM_014009	FOXP3	0.620466	0.746678
NM_001290270	LILRA2	0	0
NM_001318322	HSPA12B	0	0
NM_020940	FAM160B1	3.00019	3.71259
NR_132402	TRIT1	0.516055	0
NM_001287824	AFAP1L2	0.097235	0.062594
NR_046073	DNAJC19	0.065862	0.474507
NM_001330758	SDHA	56.1272	34.0457
NM_001270888	SLC25A10	0.833214	1.06228
NM_001363139	MTDH	13.1588	0
NM_001350786	MSTO1	0.54233	0.811742
NM_001321038	GPSM2	2.21536	4.97275
NM_001146685	TMEM88B	0.341768	0.150082
NM_199461	NANOS1	5.23795	2.93865
NR_040061	SRP14-AS1	1.38239	1.3927
NM_001352467	CREM	0.613696	2.12376
NM_001353092	PCID2	0	0.834882
NM_002886	RAP2B	5.9994	5.99209
NM_001178003	WDR66	0.069799	0.461955
NR_151716	LINC01807	0	0
NM_001352926	PUM2	8.46125	0
NM_001270696	ARHGAP12	1.38644	3.27067
NM_001355449	ZNF487	0	0
NM_001354217	EHBP1	0	0
NM_016407	RTF2	130.756	116.915
NM_031415	GSDMC	0	0
NR_038397	DNM3OS	0	0
NM_001282426	PIK3CG	0	0
NM_001346326	ATG13	0	0.036353
NM_001367634	SUN1	0	0
NM_007345	ZNF236	0	3.08769
NM_001010863	TMEM273	0	0
NM_001346500	CD164	1.32012	0.565481
NM_201429	RTN3	2.12514	0.019854
NR_110311	LONRF3	0.030296	0.086692
NM_021912	GABRB3	0	0
NM_001350804	PRKCZ	0.13401	0.088279
NM_020319	ANKMY2	23.038	26.851
NM_001143761	EIF5A	106.055	95.6202
NM_001290021	ARMC4	0	0
NR_126496	LINC01588	0.467655	0.481345
NM_007182	RASSF1	0	0
NM_001207074	FAM181A	0	0
NM_001136238	TMPPE	0	0
NM_001351568	CDC14B	0	0
NM_001324252	ZNF37A	0.363593	0.216506
NR_047575	TMEM44-AS1	0	1.14461
NR_074083	TMEM231	2.67416	3.2669
NM_001300885	ZNF562	0.94238	2.42118
NM_001199099	BAIAP3	0	0
NR_030280	MIR554	0	0
NM_001258031	SERINC4	0.80244	0.492318
NM_001012751	ABI1	0	0.163571
NM_020638	FGF23	0	0
NM_001100816	MED7	6.42298	6.12407
NM_001204186	TP73	0.673628	0
NM_001350222	SMG7	3.02466	0.991842
NM_001330599	TRPS1	0	0
NM_178584	SEPT10	2.19476	0.398761
NM_014814	PSMD6	96.8751	115.53
NM_000504	F10	27.9852	23.3167
NM_002357	MXD1	1.5334	3.21072
NM_001323512	AMFR	0.248952	0.127501
NM_001321427	TMBIM1	2.14458	0.09468
NR_027257	LOC400710	0.117523	0.298063
NM_152760	SNX32	0	0
NM_001352881	ST18	0	0
NM_001312672	CFHR2	0	0
NM_001261445	TXNRD1	0	4.17587
NM_001352978	OXNAD1	0.079081	0.187179
NM_006157	NELL1	0	0
NM_001258015	FDXR	1.67404	2.143
NM_052968	APOA5	0.099758	0
NR_152411	CCDC163	0.018227	0
NR_073050	DEDD2	0.25481	0.295252
NM_006897	HOXC9	2.10969	1.61118
NR_029392	KRT16P2	0	0.344464
NR_036223	MIR4265	0	0
NM_001290078	TEK	0	0
NM_018147	FAIM	2.86564	11.9039
NM_018193	FANCI	7.99645	9.31102
NM_001160301	DPYD	0	0
NM_017613	DONSON	31.5569	29.5279
NM_001285526	OPRM1	0	0
NR_109824	NR2F1-AS1	0	0
NM_001365225	ADPGK	21.6679	15.0016
NM_020228	PRDM10	0	0
NR_046664	NLGN1-AS1	0	0
NR_028356	MRPL30	5.01967	3.56763
NM_001267554	F7	0	0
NR_073499	KHDRBS1	23.1191	1.59582
NM_001013842	C8orf58	4.05745	5.14651
NM_001001709	C9orf170	0	0
NR_147706	LOC728196	0	0
NM_153443	KIR3DL3	0	0
NM_001135768	PVR	2.01092	5.07527
NR_033791	DOC2GP	0	0.055204
NR_160279	UNKL	1.93044	1.25365
NR_030231	MIR513A1	0	0
NM_177948	ARMCX3	0	0
NM_001307937	COMMD9	0	0
NM_001363511	MARCOL	0	0
NM_170754	TNS2	3.80015	11.2017
NR_136734	RNF217	0.018674	0.195345
NR_033860	LINC00971	0	0
NM_025184	EFHC2	0	0
NR_125765	LINC01396	0	0
NM_001301647	MFAP3L	0.570291	0.991847
NM_003916	AP1S2	2.74666	4.78445
NR_152590	DIO3OS	0	0
NM_012423	RPL13A	5495.7	5904.83
NR_148528	CELF4	0	0
NM_001008860	NIPA2	10.0979	12.3696
NR_108092	LINC01099	0	0
NM_001171252	PAGE3	0	0
NM_001366904	TSNARE1	0.011458	6.04108
NR_145468	FAM197Y8	0	0
NM_001350161	PHACTR4	0.019169	0.165688
NM_005704	PTPRU	0.002624	0.002636
NM_001282972	SEPT2	0.020721	0.166022
NM_207429	COLCA1	0	0
NM_000305	PON2	265.231	205.921
NR_136522	DSE	0	0
NM_001025253	TPD52	0	0
NR_033202	HOXB-AS3	90.1594	135.741
NM_006292	TSG101	98.1862	114.474
NM_001271775	RALGDS	0	0
NR_029632	MIR218-2	0	0
NM_001144037	TMEM25	0.688094	1.24456
NM_001329953	LTV1	0.915707	0.599475
NR_033417	GTF2H2B	4.86237	6.06624
NR_138151	SLC25A46	0.001803	0
NM_004319	ASTN1	0	0
NM_001243788	SMUG1	0.105368	0.149865
NM_001352030	PHF21A	0.18765	0.118951
NM_152613	WBP2NL	0	0
NM_001346338	ATG13	0	0
NM_001322221	DHX8	1.31993	3.84162
NM_000327	ROM1	1.95554	1.9057
NM_001267597	ZNF248	0.529033	0
NM_001001957	OR2W3	2.42737	2.45572
NM_001243137	PDE8A	0.692081	1.03703
NM_001330104	CDC16	8.09468	10.4312
NM_080753	WFDC10A	0.926487	0
NR_126516	LYRM1	0.092027	0.250979
NR_003261	CDRT15P1	1.24256	1.94751
NM_002754	MAPK13	13.4622	12.9406
NR_135132	HSPC324	0	0
NM_001004487	OR13J1	0.078541	0.090472
NM_001001961	OR13C3	0	0
NR_121670	ERICH3-AS1	0	0
NM_001201583	ASB11	0	0
NM_001366038	ABHD18	0.686282	0.057928
NM_001381	DOK1	10.9425	8.15193
NM_004573	PLCB2	0	0
NM_001177651	SLC9A6	1.49932	1.93432
NM_183360	DTNB	0	0
NM_001330998	FAM135A	1.50467	0.62739
NR_106776	MIR6718	0	0
NM_006345	SLC30A9	30.2132	30.9277
NM_002461	MVD	23.9728	21.9457
NM_001352253	CARS2	2.09382	1.84546
NM_001198614	MAP7	0	0
NM_031243	HNRNPA2B1	156.49	122.304
NM_173664	ARL10	0.090138	0.054109
NM_001256277	RAB34	0	0
NM_001024649	CANX	23.2747	20.3125
NM_001025390	AMPD3	1.88175	1.93453
NM_001330279	WDSUB1	0	0.221394
NR_110523	C22orf34	0	0
NM_016618	KRCC1	43.6328	63.5134
NM_017786	SYBU	0	0
NM_014223	NFYC	4.89358	3.96859
NR_122035	ARRDC1-AS1	17.9142	18.1623
NM_001270771	SORBS2	0	0.104554
NR_109972	LINC01483	0	0
NM_001191036	TRIQK	0	0
NM_001012331	NTRK1	0	0
NM_001079528	ABCC6	5.97855	6.89956
NM_001014442	PCOTH	5.55812	10.6816
NM_016567	BCCIP	16.0031	11.5718
NM_001352094	VEZT	0	0.082717
NM_152416	NDUFAF6	8.72704	16.7126
NR_039950	MIR4787	0	0
NR_152808	LINC01184	0.058704	0
NM_019903	ADD3	1.76196	1.16858
NM_001330491	BNIP3L	0	0
NM_005402	RALA	40.4565	49.5824
NM_000026	ADSL	19.8218	23.5447
NR_138023	AGBL5	0.002488	1.63819
NM_001277206	P2RY6	0	0
NM_006884	SHOX2	1.45406	0.823898
NM_017919	STX17	9.24816	9.8364
NM_004727	SLC24A1	0	0
NM_001282652	STIP1	3.0701	4.17303
NR_027499	BCDIN3D-AS1	0.736494	0
NM_014482	BMP10	0	0
NR_045609	KIN	0.672954	0.000698
NM_178172	GPIHBP1	0.13839	0
NM_018386	PCID2	10.1575	9.09103
NM_001199723	CRABP2	84.0512	17.1248
NM_001172303	MASTL	4.12723	3.75883
NR_125370	SH3GL3	0	0
NM_001350557	HACE1	0	0
NR_033655	AGA	0.361877	0.375735
NM_001166102	NDUFV1	2.10872	1.74142
NM_018401	STK32B	0	0
NM_001348761	C2orf42	0	0
NM_001111285	IGF1	0	0
NM_001242852	RNF146	0.009721	0.259596
NM_018903	PCDHA12	0	0.737568
NR_135262	C1orf61	0	0
NM_052889	CARD16	0.201401	0
NM_199053	TRAPPC11	0.276256	0.017202
NM_001271052	ADGRE2	0	0
NM_001145079	COG6	0.028245	0.014093
NM_001316363	EIF2S2	2.12395	0.794072
NR_028409	LINC00207	0	0
NM_001318520	RTTN	0.035113	0.017561
NR_161202	C7orf71	0	0
NM_001319164	BPIFA2	0.181146	0
NM_001367755	RABGEF1	2.11285	0.751295
NR_133926	WDYHV1	0.711554	2.55587
NR_146530	LINC02425	0	0
NR_046570	ABCC5-AS1	0	0
NM_001353390	TEX26	0	0
NM_003660	PPFIA3	10.8343	8.19562
NM_001349702	SEM1	0	0
NM_001330417	INTS2	1.85281	3.32427
NM_194302	CFAP65	0.056311	0
NM_194318	B3GLCT	4.16656	4.77625
NR_026829	LINC00852	0.681409	0.374713
NM_001328667	ARHGAP29	0	0
NM_001009924	TMEM230	1.08793	3.15485
NR_106980	MIR7158	0	0
NM_001320555	ZSCAN16	2.81863	1.39483
NR_110465	HAGLR	0.531926	1.20797
NM_152564	VPS13B	3.03164	2.40412
NM_001318519	UCK1	0	2.63879
NR_110567	MCM3AP-AS1	1.17298	0.267257
NM_001352677	CARF	0	0.039156
NM_001308196	SIMC1	0	0.030516
NM_030809	CSRNP2	11.3692	19.3263
NM_001322810	DOCK5	0.650291	2.09448
NM_001251852	PIK3R5	0	0
NR_046659	ZMYM4-AS1	0	0
NR_134303	LOC101927752	0.745823	3.37059
NM_001300933	NPSR1	0	0
NM_001257317	DCSTAMP	0	0
NM_001347723	DYRK1A	0	8.00112
NM_001367620	TTLL9	0	0
NM_001351761	TRMT1	5.71417	5.37464
NM_012110	CHIC2	16.6427	39.5558
NR_033263	MIR1-1HG-AS1	0.029476	0
NM_001083600	NAA60	18.9132	19.5686
NR_036488	LINC00673	6.00021	3.51461
NM_001281449	RBPJL	0	0
NR_109982	TARID	0	0.210558
NM_001353219	TRIM16L	0.356306	0.410661
NM_001174150	ARL13B	5.66647	10.1071
NM_001287497	TMEM168	0.321765	0.551527
NM_001184787	PARD3	1.09902	0.742418
NM_001363460	CALN1	0	0
NM_002938	RNF4	75.2033	64.139
NM_003327	TNFRSF4	0	0
NR_130765	BISPR	0	0.297879
NR_130938	OXLD1	18.3606	12.8084
NM_001280798	GLS2	0.709538	1.20398
NR_108042	CYMP-AS1	0	0
NM_006512	SAA4	0	0
NR_046680	ARHGAP26-AS1	0	0
NM_001002901	FCRLB	1.18164	2.87212
NR_132754	SCARNA28	1.5713	0.246957
NM_001320878	SULT1C3	0	0
NM_182643	DLC1	0.718395	1.12685
NR_136717	DDX3Y	0	0
NM_032348	MXRA8	0.214792	0.217526
NM_014465	SULT1B1	0	0
NR_147107	LETMD1	0.228169	0.326537
NM_032860	LTV1	48.0358	52.3266
NR_029522	MIR105-2	0	0
NM_001349108	ST6GALNAC3	0	0
NR_160943	HIST2H3DP1	0.024537	0
NM_001018074	NR3C1	0	0
NM_175721	TPO	0	0
NR_021487	PSMG3-AS1	1.7694	1.70514
NM_001005283	OR9Q2	0	0
NM_001330343	AICDA	0	0
NM_014384	ACAD8	16.7353	15.9116
NR_159807	RPGR	0	0.63254
NM_001345856	SPATA5	0.064335	1.27366
NM_024828	CAAP1	14.618	21.8022
NM_001308203	SGIP1	0	0
NM_001360171	LOC102725023	0	0
NM_133642	LARGE1	1.09752	3.31066
NM_001178055	PARP8	0	0
NM_018273	TMEM143	2.75819	4.90948
NM_198993	STAC2	0	0
NM_005252	FOS	195.975	149.933
NM_001281748	SIK3	0.021795	1.37451
NR_072985	TMEM254	0	0.987231
NR_002929	LOC148709	0.870222	0.9408
NM_001346946	EXO5	0	0.215574
NR_033927	LINC00184	0	0
NM_001347839	ARID2	0.909508	0.809398
NM_203295	TRIM7	0	0
NM_001366589	SRRM1	1.78156	0.506095
NM_001286423	GLB1L	5.69318	0.922531
NR_110240	LOC101929231	0.475388	0.792846
NM_005568	LHX1	1.34545	0.881008
NM_198920	UBE3D	0.011607	5.40196
NM_152925	CPNE1	4.19576	16.7977
NM_007108	ELOB	540.356	503.537
NM_001346246	RALGAPA1	0	0
NR_022011	PWARSN	0	0
NM_001318726	ZNF532	0	0
NR_039844	MIR4695	0	2.5163
NM_147150	PALM2-AKAP2	0	0
NM_002088	GRIK5	0.828742	0.789797
NM_001291543	CT45A7	0	0
NM_033486	CDK11B	0	0
NR_158610	L3MBTL4	0	0
NM_001348239	PCBP3	0.926522	0
NM_001144070	ABCC3	1.04924	1.61356
NM_001321904	RTN4	0	0
NR_103500	UBE2F	2.2673	0.099284
NM_001347511	ADNP	0	1.35829
NM_001352588	ACBD5	0.43856	0.225093
NM_001166116	TMOD1	0	0
NR_146344	COL24A1	0	0
NM_003673	TCAP	0.38011	0.138994
NM_001302825	GHRL	0	0
NM_001363674	ELOF1	58.8126	57.4568
NR_145761	SNORA21B	5.34459	8.12764
NM_001324009	CTNNA1	0	0
NR_145835	C16orf87	0.013506	0.005586
NR_004390	SNORA57	13.732	16.6406
NM_001291307	NOP16	1.86727	2.16491
NM_022458	LMBR1	0.101995	0.856421
NM_001308163	SP140L	0	0
NM_001287759	COL4A6	0	0
NM_001184745	PPP1R3F	0.388642	0.198865
NM_001136266	DAZAP2	0.040604	0
NM_001244959	FRMD3	0	0.808219
NM_001316313	PEX6	0.654513	0.527448
NM_001193427	SUV39H2	0.393469	0.45821
NM_001282720	LDAH	1.40725	1.5212
NM_016301	GPN3	50.4816	29.2262
NR_045562	GULP1	4.06795	3.32541
NM_001300783	PRR16	0	0
NR_073082	CRIP2	0	0
NM_006725	CD6	0.306578	0.020843
NM_001352687	SMIM30	3.43771	4.52131
NM_003820	TNFRSF14	9.36058	9.55651
NM_001164529	ZNF135	0	0
NM_001353130	PBX1	0	0
NR_030363	MIR633	0	0
NR_038360	SPTY2D1OS	0	0.047643
NR_134935	MAK	0	0
NM_033549	TRIM41	14.001	15.9679
NM_001281781	ZMYND8	0	0.284313
NM_004773	ZNHIT3	112.941	127.744
NM_001352569	ACBD5	0.34379	0.230624
NM_001198777	CUL2	11.9407	13.4537
NR_046539	DIAPH3-AS1	0	0
NM_015975	TAF9B	11.1791	12.6052
NM_001282797	ZNF7	1.5036	0
NM_001353893	SH3KBP1	0	0
NM_005392	PHF2	12.0621	13.2877
NM_003060	SLC22A5	7.69373	6.14807
NM_207293	MBNL1	9.73864	1.02671
NM_001349022	NME9	0	0
NM_153254	TTLL10	0	0
NM_001258	CDK3	0.702656	1.31372
NM_001098413	GAGE10	0	0
NM_001256197	ARAF	1.05254	1.84038
NM_001270528	RNF111	1.32126	1.05005
NM_001367967	FAM180B	0	0
NR_027129	LINC01547	0.954029	3.53086
NM_001317117	ZNF331	0	0
NM_152334	TARSL2	5.90918	5.6314
NM_174943	C14orf178	0.406649	0.440022
NR_147079	USP15	0.652606	0
NM_024830	LPCAT1	64.1256	39.1008
NM_001281853	GCSAML	0	0
NM_001282575	UBE2V1	0.676795	1.69475
NM_016025	METTL9	48.0433	48.8086
NM_001366627	TMEM196	0	0
NR_104583	CALML4	1.06653	0
NM_207644	LRRC75B	19.6308	15.1894
NR_136412	LOC105371592	2.46111	0.727493
NR_158560	ABHD5	0	0
NM_001203245	RPS10	279.033	247.135
NM_001195250	APTX	0.93129	0.41885
NR_110788	DSG1-AS1	0	0
NM_018713	SLC30A10	0	0
NM_014578	RHOD	125.302	139.789
NR_038238	LOC151484	0	0
NM_007099	ACP1	6.02997	12.0289
NR_135141	LOC105376194	0	0
NM_001282620	GNAI2	14.5917	5.85412
NM_004658	RASAL1	0	0
NM_001353282	FAM49B	0.21825	0.508004
NM_003601	SMARCA5	31.027	25.8693
NM_001171818	PPARD	0.025484	0.011895
NR_134247	LOC105379183	0.305661	0.878261
NR_038892	CBR3-AS1	0.501121	0.673961
NM_005247	FGF3	0	0.086665
NR_002948	KLKP1	0	0
NM_001146206	RASGRP4	0	0
NM_182523	CMC1	39.2715	30.8589
NM_002732	PRKACG	0	0
NM_004931	CD8B	0	0
NM_024771	NAA40	16.7289	18.2355
NM_001366655	ATP10B	0	0
NM_001321875	HDAC9	0	0
NR_145421	LINC01931	0	0
NM_001318718	KBTBD4	0	0
NR_047525	LINC01128	0.00197	0
NM_001099405	SCN5A	0	0
NM_004673	ANGPTL1	0	0.034433
NM_005161	APLNR	0	0.019109
NM_003559	PIP4K2B	22.4475	21.4502
NR_046876	ZNF385D-AS2	0	0
NM_203304	MEX3D	38.9775	19.6988
NM_001082486	ACD	67.0087	64.7388
NM_001303138	C1QTNF9	0	0
NM_001330628	CAST	2.32742	3.57945
NM_001322148	TANGO2	0.122511	0
NM_173358	SSX7	0	0
NM_001352922	SGSH	0.171581	0.098938
NM_031429	RTBDN	0	0
NM_001321808	CBLB	0	0
NM_001278689	EOGT	4.72309	4.54775
NM_001302770	CSN2	0	0
NM_001243202	RANBP6	0	0
NM_001271098	PUF60	12.8961	11.2008
NM_001345924	THADA	1.16736	0
NM_001013836	MAD1L1	13.0105	9.60087
NR_146511	LINC01905	0	0
NR_146222	TMCO3	0.225616	0.354202
NM_001287517	CDC25B	0.107437	0.089485
NM_001197219	PDE4D	0	0
NR_003341	SNORD116-27	0	0
NR_110647	LOC101927069	0.044697	0.374343
NR_027006	LRRC74B	0	0.019126
NR_156432	CCDC25	0.987098	1.22655
NM_138691	TMC1	0	0
NM_001322039	NUTF2	0.142328	0.822447
NR_046796	SYNJ2-IT1	0	0
NM_001322474	IQCH	0.128724	0
NM_001122819	KIF17	0.018451	0.751813
NR_146215	MECR	0	1.25867
NM_001008485	SLC41A3	3.38298	7.42904
NM_001136497	BTF3L4	0.269916	0.299301
NM_020374	C12orf4	6.81032	7.60928
NM_001349928	IFT74	0.145759	0.339639
NM_001350442	RIMS1	0	0
NM_001282431	ARL4C	3.2588	2.82373
NM_001206612	CHTOP	11.184	13.6387
NM_001256533	MSTO1	1.43051	1.32855
NR_144516	LOC100996724	1.40538	0.919776
NM_001323253	KLHL32	0	0
NM_001330382	TRIM29	1.82036	0.131524
NR_110062	LOC101927620	0	0
NM_001136257	SGMS2	0	0
NM_001324151	ZNF41	0	0
NM_000386	BLMH	28.855	27.3624
NR_146192	NSMCE2	2.06352	0.293647
NR_146743	RARS2	1.0828	0.751542
NM_002968	SALL1	0	0
NM_001163813	TWNK	10.0009	9.27118
NM_003718	CDK13	0.534335	0.606286
NM_020899	ZBTB4	14.1123	1.56517
NM_001351322	LETMD1	0.247447	0.191829
NM_000554	CRX	0	0
NM_018646	TRPV6	0.302941	0.620166
NM_001329672	ARRDC3	0	0
NM_003947	KALRN	0.176386	0
NM_004345	CAMP	0.579434	1.38062
NM_001197113	IQCJ-SCHIP1	0	0
NM_001167880	LHPP	4.51396	1.61747
NM_032334	UTP23	8.51076	10.406
NM_001286761	RUBCNL	0	0
NM_015320	ARHGEF4	1.42292	1.20518
NM_021021	SNTB1	7.40064	12.9544
NM_001300959	ZMIZ2	7.12779	5.0623
NM_001166700	FAM104B	0.414752	0.556301
NM_001014449	DDX19B	6.58814	5.60012
NR_148473	ABCD4	0.386356	0.559228
NM_001267612	GPR161	0	0
NM_173627	ENDOV	0.514836	0.681053
NM_001278555	UBE2E3	0.379429	0.218293
NR_104163	LOC102031319	0	0.338364
NM_001009565	CDKL4	0	0
NM_001290333	SYT8	38.6593	45.1791
NM_001352652	PCM1	0.973971	1.45602
NM_001301229	HMGB3	0.799494	0.693755
NM_182962	BIRC3	0	0
NR_110227	UTAT33	0	0
NM_001002858	ANXA2	53.9134	52.3441
NM_017446	MRPL39	79.9378	89.2685
NR_104200	BCL2L12	21.6295	25.7286
NM_003571	BFSP2	0	0
NM_032714	INF2	12.3256	16.5253
NM_001143989	NBPF4	0	0
NM_153765	KCNJ1	0	0
NM_001363996	CANX	0	0
NM_001352410	ALG9	0.153334	0.135598
NM_006552	SCGB1D1	0	0
NM_031218	ZNF93	0.924646	0.823083
NM_001322324	RALGPS1	1.83751	0.4783
NM_001354971	MDM1	1.21399	0.050657
NM_001368904	PAX6	0	0
NM_052879	LARP4	7.59061	14.5604
NM_001286644	COP1	0	4.11121
NR_026915	AADACP1	0	0.257112
NR_002824	HERC2P2	18.645	15.272
NM_021916	ZNF70	0.799985	0.814106
NR_027241	SNHG17	4.71737	5.297
NM_001286512	SLC35B2	3.32003	2.16372
NM_001353033	NEK11	0	0
NM_001184776	SEZ6L	0	0
NR_110129	ZNF276	4.93127	3.06187
NM_001330255	TMCO5A	0	0
NM_198868	TBC1D9B	0.579626	3.47133
NR_110409	LOC101928495	0	0
NM_001286461	N4BP2L1	0	0.27876
NM_001142604	PPT1	7.32427	1.12244
NR_107032	MIR8065	0	0
NM_012218	ILF3	25.4074	15.7785
NM_001320822	RASA3	0.009608	0
NM_198480	ZNF615	0	0
NR_110865	PIK3R6	0	0
NM_001322061	ZSCAN5A	0	0
NM_012173	FBXO25	5.57505	5.14905
NM_001312891	ZCCHC12	0.292958	0
NR_144399	WDR48	0	0.512597
NM_001042453	STK26	0.825624	0.180516
NM_024741	ZNF408	13.0438	16.9908
NR_135797	SNTG1	0	0
NM_005317	GZMM	0	0
NM_001306155	CCT5	1.62648	0.117375
NR_135515	CYYR1-AS1	0	0
NM_001319038	COX7A2L	0	0.987309
NM_198827	ADGRD1	0	0
NR_003142	SNHG9	67.6864	69.7798
NM_001137608	ZNF732	0	0
NM_000520	HEXA	61.1623	85.2939
NR_136233	FAM120AOS	1.12936	1.7739
NM_001136562	AKAP2	0	2.28269
NM_001130918	TTLL6	1.0733	0.664288
NR_103864	ZNRD1	0.227124	0.457761
NM_001004063	OR4K1	0	0
NM_001204421	RGS6	0	0
NM_001145474	TEX38	0	0.262048
NM_001168340	TTC39B	0.008949	0.659736
NM_001353709	CELF4	0	0
NR_103773	LOC100288866	0.092615	0.159784
NM_181079	IL21R	0	0.098486
NM_020340	ARFGEF3	0.874379	0.66806
NM_001354906	APC	0	0
NM_001354568	NDRG2	0.055666	0.020785
NM_001097640	FUT3	0	0
NM_001329097	GALNT14	0	0
NM_002109	HARS	79.4573	90.9777
NM_000607	ORM1	0	0
NM_001185022	CLDN7	2.73977	5.18068
NM_138771	CCDC126	3.73069	3.69306
NR_133636	TMEM234	1.98243	2.64232
NM_001168378	ZIC4	0	0
NM_153036	CALHM4	0	0
NM_001286176	C2CD5	8.0447	2.22602
NM_000771	CYP2C9	0	0
NM_001039783	TXNRD3NB	0.159473	0
NM_001354712	THRB	0	0
NM_001256796	P2RX4	5.16967	2.28104
NM_014820	TOMM70	31.3284	33.6552
NM_001004719	OR4M2	0	0
NM_022437	ABCG8	0	0.018642
NM_001321728	HTRA2	1.50575	2.38224
NM_001139501	FGF13	0	0.030079
NR_135203	FAM201B	0	0
NM_006986	MAGED1	42.2185	33.4959
NM_001135005	DNAJB5	0.020208	0.100495
NM_001282130	SSH2	0.73579	2.0728
NM_001190738	NFIB	0	0
NM_001348321	TRIP12	1.17718	0.622692
NR_131754	STARD4	0	0
NR_126412	SCEL-AS1	0	0
NM_032449	CC2D1B	0.549736	0.943115
NM_030791	SGPP1	10.6055	13.9132
NM_003100	SNX2	13.7738	15.1864
NR_125859	LOC101928540	0	0
NM_004622	TSN	58.353	71.4387
NM_014567	BCAR1	4.81108	13.7781
NM_000299	PKP1	0	0
NM_003420	ZNF35	5.72917	5.96925
NM_001320748	CCNT2	0.538927	1.42378
NM_001663	ARF6	40.4215	51.7147
NM_001040021	CD14	0	0
NM_001349087	TBC1D5	0	0.911312
NM_152250	DEFB105A	0	0
NM_018135	MRPS18A	154.208	150.19
NR_144483	ADARB1	0	0.433939
NM_001352872	ST18	0	0
NM_001034077	HIST2H4B	0	0
NM_001258039	SPRY1	2.95165	7.7115
NR_148367	CCDC66	0.403815	0.329431
NR_029628	MIR215	0	0
NM_001278243	ZFAND5	1.36755	0.106994
NM_144626	TMEM125	0	0.121144
NR_046207	SLC12A2	6.02776	0.143769
NR_024603	MPDU1	1.66122	1.038
NM_001330712	ZNF131	1.00218	0.895287
NM_001168215	TMEM92	0	0
NR_027053	LOC646214	0.03879	0.048154
NM_001305	CLDN4	115.556	99.8146
NM_001170783	FAM122C	0	0.288174
NM_202470	GIPC1	9.54377	5.80445
NM_001171933	CDH23	0	0
NM_015997	RRNAD1	8.3703	9.78371
NM_001350339	LATS1	0.008253	1.60988
NM_001350128	PPOX	0.285921	0.427092
NM_032620	GTPBP3	30.0373	28.9856
NM_001145945	SLCO1C1	0	0
NM_001080955	PLAGL1	0	0
NM_030760	S1PR5	7.20877	1.73338
NM_001364667	C1orf232	0	0
NM_001322080	MFSD9	0.87631	0
NR_003224	SNORD114-31	0	0
NR_136246	TSBP1-AS1	0	0
NM_001352577	ACBD5	0	0.753087
NM_001324449	ADAT1	0.426942	0.35174
NM_013980	BNIP1	0.762276	0.322249
NR_134518	MPP7	0.022671	0
NM_001320351	TRPM2	4.50025	5.51685
NM_001368369	IQCF6	0	0
NM_144570	JPT2	68.0384	56.9437
NM_032853	PWWP3A	20.8493	19.4283
NM_020890	CIP2A	18.3591	18.4765
NM_013430	GGT1	2.99429	0
NM_001243925	MAPKAPK3	60.7549	53.6961
NM_001039693	TYW5	4.50021	6.50115
NM_005467	NAALAD2	0.33003	0.234294
NM_153281	HYAL1	0.008664	0.070196
NR_073552	LOC101059948	0.736365	0.647008
NM_001193348	MEF2C	0	0
NM_172373	ELF1	19.9798	25.7486
NM_001308108	SNCAIP	0	0
NM_001323906	GABPB2	0	0.248344
NM_001243747	API5	7.67247	6.19948
NM_001130012	SLC9A3R2	29.9174	21.6267
NM_001256010	PNPLA8	2.90533	3.67793
NM_001278176	ZNF33A	0.016104	0
NM_182704	SELENOV	0	0
NM_001367783	ZNF704	0.145318	0.052483
NM_001319119	DNPEP	4.44233	2.34627
NR_146791	HACE1	0.067312	0
NM_001297773	PSG1	0	0
NM_001111018	NAV2	0	0
NM_016422	RNF141	9.98195	11.7283
NR_033172	FRMPD2B	0.210732	0.112972
NM_005361	MAGEA2	0	0
NR_038971	LINC00641	0.744992	0.160765
NM_001168239	ABL2	0	0
NR_144444	LOC105372480	9.22832	9.68754
NM_001013253	LSP1	0	1.85705
NM_001284514	IKZF3	0	0
NM_001272044	RPS6KB1	0.093002	0.065217
NM_001322385	ENTPD6	1.34167	1.52596
NM_001364233	HNRNPH1	4.48274	1.18103
NM_015346	ZFYVE26	4.48946	4.05983
NM_001277115	DNAH11	0.021184	0.052845
NM_001039395	SPATA6L	0.011481	0
NM_022773	LMF1	6.29655	0.762448
NM_153689	C2orf69	13.1796	12.2669
NM_001077397	IRF2BP2	12.7666	11.8732
NR_144686	OGDHL	0	0
NM_004279	PMPCB	30.8284	33.0498
NM_001360452	PCMT1	51.9909	73.194
NM_001320219	U2SURP	13.2493	13.1153
NM_001291468	CCL4L2	0	0
NR_033742	FRMD8P1	0	0.016464
NM_016834	MAPT	0.188033	0.340718
NR_046368	LINC01023	3.37753	4.86229
NR_134900	PRRT3	1.03845	1.48397
NR_027472	LOC642929	0	0
NM_001174087	NCOA3	0.440588	3.13877
NR_135775	SLCO3A1	0	0
NM_001199041	STRA6	0	0.008303
NM_173490	TMEM171	1.16306	1.92132
NM_000537	REN	0.458709	0.503374
NR_049834	MIR4524B	0	0
NR_105042	LINC02039	0	0
NR_027307	BORCS8-MEF2B	8.95353	9.33112
NR_110841	LOC101927730	0	0
NM_001364390	MGAT1	0.048376	0.014293
NM_145699	APOBEC3A	0	0
NR_033954	P2RX7	0	0
NM_016931	NOX4	0	0
NM_001014812	CIAO2A	15.471	16.1927
NM_181873	MTMR11	0.679986	0.433133
NR_126480	SALRNA1	0	0
NM_197977	ZNF189	1.46715	1.76816
NM_015523	REXO2	127.988	136.917
NM_006595	API5	0.826358	1.63386
NR_126532	PKD1L2	0.188172	0.218692
NR_046409	POLD3	0	0
NR_029892	MIR151A	0	0
NM_001083308	PYDC2	0	0
NR_023915	IPW	0	0
NM_001367693	SUN1	0	0
NM_001242	CD27	0.325828	0.086244
NM_001190730	RALGPS1	0	0
NM_001267056	CASP7	9.70232	5.49426
NR_135259	RPL22L1	11.5287	7.31623
NM_176875	CCKBR	0	0
NM_001242792	SNAP91	0	0
NM_001033032	FAIM	35.5047	29.8962
NM_001185081	FMR1	0	0
NM_030917	FIP1L1	2.07538	3.7204
NM_001160331	NFASC	0	0
NM_022063	FAM204A	2.6424	2.55877
NM_001365575	CCDC142	2.72487	1.29462
NR_111923	KPTN	0.306599	0.255441
NM_001350562	TJAP1	0	0
NM_001320698	ANXA4	15.8163	15.8011
NM_017938	TMEM255A	0	0
NM_020999	NEUROG3	0	0
NR_147939	SLC5A11	0.075159	0
NM_018313	PBRM1	0.147143	0.607514
NM_178497	ODAPH	0	0
NM_001161566	TNIK	0	0
NR_030383	MIR661	0	0
NM_001364782	CES4A	0	0
NR_027286	FLVCR1-DT	1.03815	0.156818
NM_001142521	FAM111A	1.55066	0
NM_001366213	DLG1	0.661651	1.03922
NM_001303545	VBP1	0	0
NM_001292030	TTC39C	0	0
NM_001364610	MAPK9	0.00146	0.546347
NR_046852	TMEM212-AS1	0	0
NR_146763	RHBG	0.136741	0.04098
NM_024061	ZNF655	1.46991	1.06226
NM_001253912	TBC1D1	0.060351	0.056011
NR_121587	LOC101929331	0	0
NM_021044	DHH	0.095383	0.088806
NR_002737	SNORD59A	2.60583	2.81532
NM_001289055	PIGG	0.03526	0.620076
NM_001352514	HLCS	1.18195	0.89486
NR_123715	DGKH	0.148568	0
NM_001355024	CAPS2	0	0
NR_027407	GOLGA8DP	0	0
NR_136521	DSE	0	0
NM_013421	GGT1	1.06102	0.791011
NM_001136008	FXYD3	3.15954	1.69964
NM_001142291	MGRN1	0	0.259553
NM_001127401	YPEL5	0.860241	0.991513
NR_103541	SSBP3-AS1	0.395059	0.323089
NM_138644	CABYR	0.311783	0
NM_001267044	COL4A2-AS2	0	0
NM_001350122	ESRRG	0	0
NM_145651	SCGB1C1	0	0
NM_030821	PLA2G12A	19.4794	18.6328
NM_001300777	ZNF140	1.59252	2.25895
NM_001098802	CEP78	1.13241	1.01308
NM_017978	ANKHD1	0	1.82842
NM_177477	LYNX1	0	0
NM_172128	CAMK2D	4.17299	2.06379
NR_047666	EPS15L1	0.522954	0.731622
NR_120448	SSR1	0	0
NM_006092	NOD1	2.15169	4.53682
NM_022090	ZBED8	2.19877	1.62343
NM_030958	SLCO5A1	0.050534	0.021454
NM_001369086	ASCC1	0	0
NR_109785	CLEC17A	0	0
NM_001059	TACR3	0	0
NR_134254	APTR	0.394014	0.791683
NM_133331	NSD2	0	0
NM_001352290	RHOT2	0.836558	1.21761
NM_001741	CALCA	0	0
NM_001130447	HAUS2	0.322032	0.439416
NM_001278313	INSC	0	0
NM_012267	HSPBP1	19.878	69.2437
NM_001349921	RPL27	44.3501	48.2027
NM_022078	GPATCH3	10.8361	11.9959
NM_001352820	SLC25A29	2.4414	1.10554
NR_047590	TMEM218	0.29201	0.336927
NR_027378	NKAIN3-IT1	0	0.010487
NM_001301128	MAGI2	0	0
NM_001349744	TMCO3	0.303511	0.512054
NM_001037	SCN1B	0.53122	0.315293
NR_073103	ITGA2	0	0.374764
NM_001329458	HORMAD2	0	0
NR_130898	THAP12	13.7326	16.4632
NM_001098202	HIC1	0	0
NM_001330589	CPT2	2.32355	1.85936
NM_001159707	BTNL8	0	0
NR_023919	LINC00339	12.6151	15.7224
NM_001199527	UMODL1	0	0
NM_001351526	RGS3	1.70316	2.56396
NM_001134877	TEDC1	2.4537	3.72169
NR_147094	ABCC8	0.014377	0.107381
NM_001282166	SUV39H1	0	0
NM_005755	EBI3	4.22378	5.04395
NM_024332	BRCC3	5.8569	4.68722
NM_001007122	FSD2	0.60313	0.70935
NM_080661	GLYATL1	0	0
NR_149084	CFTR-AS1	0	0
NM_001198617	MAP7	0	0
NM_003083	SNAPC2	54.8081	48.5494
NM_007172	NUP50	56.7868	52.1556
NM_019855	CABP5	0	0
NM_001142408	CRISP2	0	0
NM_001198832	PDE4DIP	0.071623	0.058753
NM_005801	EIF1	257.056	452.097
NM_016400	HYPK	33.0785	12.4432
NM_005072	SLC12A4	8.29975	9.20011
NM_022803	UCP3	0.157469	0.071473
NM_001329801	PLEKHG1	0	0
NR_030774	UPRT	0.398612	4.56248
NM_001128306	PLSCR4	0	0
NM_014247	RAPGEF2	0	0
NM_001324391	HMBOX1	0.216933	0.266594
NM_001142339	GNAL	0.007336	0
NM_001144963	NFKBIL1	0.963938	1.26582
NM_000192	TBX5	0	0
NM_030582	COL18A1	0	0
NM_001291980	FGFR4	0.787045	1.27872
NM_001319946	DCLRE1B	3.07664	2.58935
NM_001369031	ARHGEF9	0	0
NM_001349185	RNF144A	0	0
NR_128707	MIR9500	0	0
NM_001354378	TUBGCP5	0.013585	0.559088
NR_158656	TIMM23B-AGAP6	0	0
NM_001131015	CIZ1	1.16032	0
NM_002555	SLC22A18	42.072	36.6874
NM_001293225	PLA1A	0	1.21155
NM_001201528	PCSK2	0	0
NM_001291489	ZNF285	0	0
NM_004380	CREBBP	12.4379	16.5099
NM_181784	SPRED2	12.1372	46.5728
NM_033253	NT5C1B	0	0
NM_001297743	NLRP11	0	0
NM_001136052	CPT1C	0	0
NM_001362954	NCOA1	0.6551	0.738375
NM_001199837	SNX10	0.881429	1.22072
NR_137434	LINC00987	0	0
NR_027767	TNIK	0.353878	0
NM_001319955	ZMYM1	0.750953	1.99903
NR_026887	CEBPA-DT	3.2494	3.55775
NM_001204089	MICOS10-NBL1	0.790541	12.2604
NM_001282962	HJURP	2.06141	0.056175
NM_024691	ZNF419	0	0
NM_001348212	TCF4	0	0
NM_019619	PARD3	1.10531	0.714075
NM_032326	TMEM175	16.095	14.8205
NM_001321504	SEPT10	1.20403	0.556199
NR_135165	TAC3	0	0
NM_001271592	SMIM10L1	14.3114	15.5264
NM_001256139	CAPG	19.8156	15.4422
NM_001286778	CRISPLD1	0	0
NM_206812	MOG	0	0
NR_039750	MIR4524A	0	0
NR_155746	LINC02669	0	0
NM_181443	BTBD3	0.9099	4.14468
NM_001001659	OR2A14	0	0
NM_014266	HCST	1.61533	1.18153
NM_152594	SPRED1	4.34605	6.36556
NM_013402	FADS1	18.0041	18.648
NM_001077476	NR1I3	0	0
NM_001042782	TNNT3	0	0
NM_032557	USP38	11.8683	15.0433
NM_001170633	C12orf56	0.035764	0
NM_000332	ATXN1	0	1.02706
NM_000743	CHRNA3	0	0.288984
NM_001291715	PRAME	0	0
NM_001278488	ANAPC15	0	0.918418
NR_160978	C6orf99	0	0
NM_001348277	ZNF141	0.129494	0.021984
NM_017481	UBQLN3	0	0
NM_001353535	ZNF532	0	0
NM_020843	SCAPER	3.59094	2.94995
NM_001351582	ODF2	0.888552	2.21489
NR_103509	PHYKPL	4.29934	5.96861
NR_039723	MIR4501	0	0
NM_020211	RGMA	0	0
NM_001160393	TRPT1	3.37294	2.8517
NR_102272	GAGE1	0	0
NM_030652	EGFL8	0.052871	0.266924
NM_017542	POGK	18.1888	20.9065
NM_001351037	DGKA	0.010875	0
NR_145721	SNORA74C-1	0	0
NM_001258355	HNF4A	0.003882	0.697962
NM_001287258	XKR9	0.338399	0
NM_001322482	HPS1	0.7238	0.721174
NR_134296	BRD9	0.69458	0.940414
NM_001256760	HTR2C	0	0
NM_001258211	FBXO16	1.96202	2.14867
NM_001321865	IZUMO1	0	0
NM_001364582	PAM	0	0
NR_132366	GRPEL2-AS1	0	0.4731
NM_001005336	DNM1	7.59612	5.41491
NM_001244390	NUDT2	0.577023	0.223878
NM_002000	FCAR	0	0
NR_046689	MAGI2-AS2	0	0
NR_110919	LOC101928530	0	0
NM_001166292	PTCH2	0.718717	0.212758
NM_001282151	VPS29	9.99683	8.06663
NM_002569	FURIN	8.34677	13.4837
NM_003317	NKX2-1	5.94494	4.36996
NM_001099219	KRTAP19-8	0	0
NM_001323623	GNL2	0.431031	0.509618
NM_001159391	GUK1	3.52993	2.27666
NR_135624	SLC47A2	0.318776	0.34949
NR_138081	RRP36	1.04531	0.546095
NM_001127242	BBC3	0.701332	0.198299
NR_003040	RPL23AP64	0.998867	0.561799
NM_001159560	BEX5	0	0
NM_198318	PRMT1	469.281	199.959
NR_146297	LNCSRLR	0	0
NM_001145023	SCRN2	11.2024	2.80024
NR_030370	MIR640	0	0
NR_135076	LOC102723838	0	0
NR_001284	TNXA	0	0.802921
NM_001354519	NDUFAF6	0.011446	0
NM_001242500	MIF4GD	0.632003	1.56828
NR_104248	SLC2A11	2.23964	2.48677
NM_152265	BTF3L4	22.0661	35.7165
NR_110456	KANTR	0.201851	0.51798
NM_001300794	EML3	2.0601	1.07184
NM_001243328	RAET1E	0.8478	2.75094
NM_207170	SYF2	1.36693	1.45473
NM_001137601	ZBTB42	5.91041	4.34856
NM_021216	ZNF71	7.09905	5.51536
NM_001351574	EXOC1L	0	0
NM_003333	UBA52	224.589	201.169
NM_001320833	SGPP2	0.191554	0.356398
NM_020828	ZFP28	0.100932	0.148364
NM_176895	PLPP1	0.214408	0.271769
NR_135232	PCNP	0.071126	0.106536
NM_001366317	TCP10	0	0
NM_001270392	RASSF6	0	0
NM_001330644	CCDC149	0	0
NR_027311	LOC153910	0	0
NR_109954	BAALC-AS1	0	0
NM_001535	PRMT2	0.111665	0.020443
NM_001146336	TMEM114	0	0
NM_013365	GGA1	11.8713	17.2595
NR_030714	MIR629	0	0
NM_006359	SLC9A6	0	0
NM_001329473	TMEM243	1.2264	0.800072
NM_001347895	TMX2	0.488855	0.589279
NM_001113528	METTL15	5.2474	8.09361
NM_001204099	CKLF-CMTM1	0.825735	0.618918
NM_004900	APOBEC3B	53.2744	51.9251
NM_021195	CLDN6	2.25371	1.35881
NM_001278189	TPM3	5.86161	4.6398
NR_109919	LINC01718	0	0
NM_006794	GPR75	1.07572	1.12685
NM_004473	FOXE1	0	0
NM_001253881	MED27	1.86383	0.071616
NM_001260494	RDX	0	0
NM_001318770	MRPL14	2.22793	3.89419
NM_001256503	CADM2	0	0
NM_001159522	ZNF727	0	0
NM_001297750	CLEC1A	0	0
NM_032513	SLC30A2	0	0
NR_047642	UTY	0	0
NR_130125	OIT3	0	0
NR_157150	MGAT1	0	0
NM_001366344	AIG1	0	0
NR_003308	SNORD115-16	0	0
NM_001006639	TCEAL1	19.3561	15.0492
NM_001351505	NCBP1	5.32333	6.94294
NM_001324139	ZNF41	0	0.007056
NR_033849	FAM83H-AS1	8.19435	9.86596
NM_002047	GARS	170.251	338.409
NR_073118	CRLF3	0.013773	0.028467
NM_001322379	ENTPD6	1.21166	0.97533
NM_022840	METTL4	6.79021	9.5879
NR_030691	ANO1	0	0
NM_178839	LRRTM1	0	0
NR_146605	LINC01739	0	0
NM_000320	QDPR	40.5666	41.6574
NM_001256304	DTNB	4.56654	3.51111
NM_003906	MCM3AP	25.6116	24.2539
NM_001171174	CX3CR1	0	0
NM_001354199	R3HDM1	0	0
NM_001005325	OR6M1	0	0
NM_001204062	COMMD3-BMI1	1.6652	0.570792
NM_001354651	OGG1	0	0.598422
NM_002128	HMGB1	20.1817	26.9823
NM_001329477	PGPEP1	0	0
NM_001346031	RIPOR2	0	0
NM_001350584	TRMT11	0.014022	0
NM_005912	MC4R	0	0.130107
NR_036519	CYBC1	5.93282	4.33088
NM_001367547	CAMK2G	0	0
NM_012384	GMEB2	10.5407	13.8851
NM_012247	SEPHS1	10.097	6.5496
NM_001204194	SRP19	0.577859	0.633318
NM_001348184	ITSN2	1.03089	0.50662
NR_145501	TBC1D25	0	0
NM_001243249	NPRL3	10.7985	8.89232
NM_001145264	LAMTOR2	9.73192	7.39929
NR_111958	LINC01145	0	0
NR_073485	TPTE2	0	0
NM_001178092	BCAT1	0	0
NM_001039584	PICK1	4.22534	4.22368
NM_016587	CBX3	227.597	184.505
NM_001258441	BLNK	0	0
NM_052948	ARHGAP33	0.134118	0.054118
NM_001080509	TSPAN11	0.214612	0.142029
NM_001352521	PTPN20	0	0
NM_001351300	ABCF3	3.16498	1.33848
NR_031607	MIR1203	0	0
NM_013314	BLNK	0	0
NM_001323037	SV2B	0	0
NR_148021	HLCS	0.4537	0.69927
NM_001261434	AARSD1	32.9953	39.6304
NM_017844	ANKMY1	0.087839	0.386038
NR_138533	CERS5	0	0
NR_109914	SLC35B3	1.02178	0.912272
NM_001367398	WASHC2C	0	0.017976
NM_001320971	LIG1	0.327348	0.34122
NM_024663	NPEPL1	38.5482	35.2092
NM_019590	KIAA1217	5.44698	5.21094
NM_001321938	FGF14	0	0
NR_136722	DDX3Y	0	0
NM_001493	GDI1	135.492	111.874
NM_015842	LMO7	6.74523	10.3684
NM_153756	FNDC5	0	0
NR_026814	FAM167A-AS1	0	0
NM_001347823	OGDHL	0	0
NM_001256119	NAA10	10.3421	20.9888
NR_135597	LOC101928195	0	0
NM_001308431	NME6	1.06105	1.19352
NM_001289108	CIAO2A	2.64962	1.82174
NM_001317003	LYPD6B	0.670539	0.051003
NM_001024599	HIST2H2BF	1.61728	3.79653
NM_001321311	C17orf53	2.54001	0.584585
NM_001320766	LTN1	1.66779	1.37704
NM_001318090	AP3S1	1.55066	15.819
NM_015216	PPIP5K2	0.006901	0.279174
NR_104014	LINC01138	0.907666	1.85891
NR_159401	SLC25A39	78.7757	57.6295
NM_001282226	ADA2	0.034742	0.077225
NM_001306134	JAKMIP1	0	0
NM_001017396	ZNF2	2.75232	0
NM_001367536	CAMK2G	0	0
NM_004097	EMX1	7.19893	5.32584
NM_001288624	ICA1L	0	0.527525
NM_021937	EEFSEC	29.9443	28.6486
NM_001322375	CEBPZOS	9.36899	9.38654
NM_001024596	ZNF772	0.040043	0.03759
NM_015695	BRPF3	15.0481	18.6437
NM_001347009	TMEM62	0	0.187791
NR_135503	MAN2A2	2.48847	3.87448
NM_001293294	MYEOV	2.26777	2.18804
NM_001320679	SPTSSB	0.022268	0.051449
NM_001707	BCL7B	75.4354	98.1622
NR_033369	LINC01056	0	0
NM_001323363	ST3GAL6	0	0
NR_049763	CNOT1	0.237711	0.26344
NM_001354394	PPIP5K1	0	0
NM_012342	BAMBI	19.5839	28.3185
NR_125383	LINC02551	0	0
NM_001318169	PLPP4	0	0
NM_001354259	EHMT1	0.021195	1.09308
NM_001609	ACADSB	7.28419	5.80121
NM_006998	SCGN	0	0
NM_001040273	TYSND1	1.37051	1.64015
NM_000341	SLC3A1	0.029533	0.134421
NM_001286565	KIAA0513	0	0
NR_038133	CHN1	0.060644	0.352581
NM_001123067	MAPT	0.360539	0.239896
NR_135587	DPY30	2.77717	1.15751
NM_198403	MMD2	0	0
NR_026937	OXSM	2.06605	1.6454
NM_001278252	DNM3	0	0
NR_024539	POPDC3	0	0
NR_040056	IQCH-AS1	1.11265	1.04558
NR_105004	LOC101929217	0	0
NM_001350606	SRSF11	9.14378	3.4667
NM_001331158	L3HYPDH	1.68751	1.47784
NR_148544	ZNF846	0	0.220698
NR_109907	TYW5	0	0
NM_205864	CAGE1	0	0
NR_037847	LOC100506730	1.97111	1.32236
NM_017734	PALMD	0	0
NM_001297562	TNFSF4	0.051108	0
NM_001037802	SKOR2	0	0
NR_130925	LOC613266	0	0
NM_001351177	NT5C2	1.4878	1.55816
NM_001308242	IL2RA	0	0
NM_022101	CXorf56	4.68184	17.4438
NR_146188	LOC102723313	0	0.119151
NM_134440	RFXANK	1.32643	0.010727
NM_003169	SUPT5H	26.3178	36.7961
NR_137177	MIR100HG	0	0
NR_121564	LOC101927827	0	0
NM_198904	GABRG2	0	0
NM_001329723	TMEM54	1.32113	0.518971
NR_031677	MIR548H1	0	0
NM_024109	METTL22	7.95036	9.47349
NM_001128829	CA1	0	0
NM_001290084	ZNF627	0.057088	0.029292
NM_030893	CD1E	0	0
NM_001287740	STK32A	0	0
NM_001367521	CAMK2G	0.292893	0.77684
NM_139015	SPPL3	16.2026	17.4698
NM_001100619	CABLES1	7.02948	7.77981
NR_125716	OVAAL	0	0
NM_203377	MB	3.58244	2.41079
NM_001301013	EYA4	0	0
NR_130931	LINC01873	0.111751	0
NM_001320667	ZFP30	0	0
NR_073473	TWF1	0.419599	0.692464
NR_125926	CXXC4-AS1	0	0
NM_001363566	KMT5B	3.24454	4.43808
NR_136528	ZNF460-AS1	0.232658	0.848551
NM_001080478	LRRC14B	0	0
NM_001360869	PLA2G2F	0	0
NM_001032283	TMPO	27.3491	55.4608
NM_001320915	GABPB1	0.431155	1.79167
NM_001823	CKB	924.616	695.582
NM_001317899	CHMP7	3.41319	2.52052
NR_047475	NRG1-IT3	0	0
NR_136193	HAND2-AS1	0	0
NM_007082	RABL2A	0.383139	0
NR_134287	LINC02223	0	0
NR_029782	MIR181B2	0	0
NR_145491	FRG1BP	0.613566	1.53673
NM_001366555	ATF7	2.65792	0
NM_170731	BDNF	0	0
NM_001353478	UCKL1	0.052972	0
NM_022110	FKBPL	4.93609	5.3636
NM_080703	BAG6	2.91324	2.91645
NM_001349983	RBFOX2	0	0.003759
NM_001256660	TEAD2	0.01959	2.71029
NM_025076	UXS1	43.6072	46.7485
NM_001317100	DNAJB4	0	0.00782
NM_001129998	CLEC12B	0	0
NM_152751	BEND7	0.258921	0.375156
NM_020920	CHD8	0.045953	1.47469
NR_109961	LOC101928107	0	0
NM_001145056	SLC44A2	14.0638	18.5103
NM_001284233	GTDC1	0	0
NM_170743	IFNLR1	5.49992	7.63177
NM_001134296	AP3M2	0.733446	1.21132
NR_103856	SP2-AS1	2.06268	2.05646
NM_182729	TXNRD1	54.5586	45.4518
NM_001363741	ZMYND8	0	0
NM_001144756	NPFFR2	0	0
NM_024430	PSTPIP2	0.78265	0.380067
NM_181471	RFC2	57.2727	66.5689
NM_001319107	IQCB1	2.90812	1.2867
NM_001278196	ZBTB18	2.094	1.82439
NM_001288971	ACSF2	0	0
NR_033350	GOLGA8EP	0	0
NR_134492	LOC105376398	0	0
NM_001080849	DNLZ	7.75351	7.68637
NR_120360	LOC101929439	0.049083	0
NM_001312686	LRIG2	0	0.104678
NM_005699	IL18BP	0.305445	1.1988
NM_138297	MUC4	0	0
NM_001354781	CASP3	0.88827	0.62314
NM_001272050	TK2	0.061751	0
NM_001014989	LAT	0.597867	0.256233
NM_001270546	AKAP13	2.02918	4.74318
NM_002862	PYGB	52.9393	78.0016
NM_005274	GNG5	148.195	171.227
NR_031716	MIR1470	0	0
NM_207411	XKR5	0	0
NR_027260	RN7SL2	1380.85	1311.71
NM_001316888	PLAC1	0	1.35058
NM_001349942	BRD1	0	0.402453
NM_019084	CCNJ	0.098303	0
NR_003064	PYY2	0.118781	0
NM_014671	UBE3C	42.4237	38.8407
NR_144355	PPIEL	0	0
[truncated: 66,899 more rows]
