# Supplementary material for: TCF4 and HuR mediated-METTL14 suppresses dissemination of colorectal cancer via N6-methyladenosine-dependent silencing of ARRDC4
Source: Cell Death Dis. 2021 Dec 17;13(1):3. doi: 10.1038/s41419-021-04459-0 (PMC8677753; doi:10.1038/s41419-021-04459-0)
Supplement: Supplementary file 3 — Supplementary material [file 41419_2021_4459_MOESM3_ESM.xlsx]

## Sheet: SW480-sh2_vs_SW480-con
peak_id	chr	chromStart	chromEnd	location	name	motif	m6A_sites	Classification	overlap_with_SW480-con	overlap_with_SW480-shM14-2	peak_type	score	strand	thickStart	thickEnd	itemRgb	blockCount	blockSizes	blockStarts	lg.p	lg.fdr	fold_enrchment	diff.lg.fdr	diff.lg.p	diff.log2.fc	type
peak_1	chr1	949745	949919	exonic	ISG15	MTGKA	13	m6A site (Moderate confidence)	SW480-con_peak_1	SW480-sh2_peak_1		1e-24	+	949745	949919	0	1	174,	0	-24	-21.9	1.93	-0.27	-0.399	0.0366	Not DE
peak_2	chr1	987141	988853	exonic	AGRN		20,58,86	m6A site (Moderate confidence),m6A site (High confidence),m6A site (Low confidence)				4.7e-05	+	987141	988853	0	3	54,24,13,	0,231,1699	-4.33	-3.21	1.26	-0.278	-0.47	-0.113	Not DE
peak_3	chr1	990421	990602	UTR3	AGRN	MTGKA	39,106,155	m6A site (Moderate confidence),m6A site (Moderate confidence),m6A site (Moderate confidence)	SW480-con_peak_2	SW480-sh2_peak_2		4e-13	+	990421	990602	0	1	181,	0	-12.4	-10.7	1.31	-0.271	-0.403	-0.0325	Not DE
peak_4	chr1	1001213	1001361	ncRNA_exonic	LOC100288175		48,64,72,107	m6A site (High confidence),m6A site (High confidence),m6A site (Moderate confidence),m6A site (High confidence)	SW480-con_peak_3			1.1e-09	+	1001213	1001361	0	1	148,	0	-8.94	-7.46	1.65	-0.332	-0.74	-0.263	Not DE
peak_5	chr1	1169107	1169555	UTR3	B3GALT6	GVAGVAG,HTHCAG,MTGKA	49,63,116,183,245,316,321,396,437	m6A site (Low confidence),m6A site (Low confidence),m6A site (Very high confidence),m6A site (Low confidence),m6A site (Moderate confidence),m6A site (Very high confidence),m6A site (Very high confidence),m6A site (Low confidence),m6A site (High confidence)	SW480-con_peak_4	SW480-sh2_peak_4		4.3e-10	+	1169107	1169555	0	1	448,	0	-9.37	-7.85	1.68	-0.285	-0.509	0.0929	Not DE
peak_6	chr1	1169763	1170003	UTR3	B3GALT6	HTHCAG,MTGKA	111,174,214	m6A site (Moderate confidence),m6A site (High confidence),m6A site (High confidence)		SW480-sh2_peak_5		9.3e-07	+	1169763	1170003	0	1	240,	0	-6.03	-4.76	1.95	-0.884	-2.1	0.87	Up
peak_7	chr1	1170061	1170420	UTR3	B3GALT6	HTHCAG,MTGKA	135,168,250,336	m6A site (Very high confidence),m6A site (High confidence),m6A site (Low confidence),m6A site (Low confidence)		SW480-sh2_peak_6	con_sig	5.1e-09	+	1170061	1170420	0	1	359,	0	-8.29	-6.85	5.38	-1.35	-2.95	0.834	Up
peak_8	chr1	1260271	1260421	UTR5	CPTP							0.00014	+	1260271	1260421	0	1	150,	0	-3.84	-2.77	1.91	-0.266	-0.362	-0.155	Not DE
peak_9	chr1	1263169	1263349	UTR3	CPTP		125	m6A site (Very high confidence)		SW480-sh2_peak_8		1.6e-06	+	1263169	1263349	0	1	180,	0	-5.79	-4.55	1.81	-0.834	-2.01	0.879	Up
peak_10	chr1	1263797	1264067	UTR3	CPTP	GVAGVAG,MTGKA	26,144,252	m6A site (High confidence),m6A site (High confidence),m6A site (Moderate confidence)	SW480-con_peak_5			4.5e-07	+	1263797	1264067	0	1	270,	0	-6.35	-5.06	1.79	-0.368	-0.876	-0.316	Not DE
peak_11	chr1	1336152	1336212	ncRNA_exonic	MRPL20-AS1		27,46	m6A site (Low confidence),m6A site (Very high confidence)		SW480-sh2_peak_9		0.00054	+	1336152	1336212	0	1	60,	0	-3.27	-2.26	1.37	-0.518	-1.31	0.771	Up
peak_12	chr1	1336329	1336567	ncRNA_exonic	MRPL20-AS1	MTGKA	34,109,121,177,195	m6A site (High confidence),m6A site (High confidence),m6A site (High confidence),m6A site (Low confidence),m6A site (Moderate confidence)	SW480-con_peak_6			9.1e-07	+	1336329	1336567	0	1	238,	0	-6.04	-4.77	1.84	-0.267	-0.366	-0.0883	Not DE
peak_13	chr1	1337247	1337426	ncRNA_exonic	MRPL20-AS1	MTGKA	78	m6A site (Low confidence)	SW480-con_peak_7,SW480-con_peak_559	SW480-sh2_peak_520		9.3e-07	+	1337247	1337426	0	1	179,	0	-6.03	-4.77	1.82	-0.27	-0.392	-0.11	Not DE
peak_14	chr1	1375514	1375873	UTR3	VWA1	GVAGVAG,HTHCAG,MTGKA	218,284,293,335,344	m6A site (Very high confidence),m6A site (High confidence),m6A site (High confidence),m6A site (High confidence),m6A site (Moderate confidence)	SW480-con_peak_8	SW480-sh2_peak_11		5e-13	+	1375514	1375873	0	1	359,	0	-12.3	-10.6	1.62	-0.281	-0.486	0.0932	Not DE
peak_15	chr1	1414099	1416311	exonic	ATAD3B	GVAGVAG	43,70	m6A site (Low confidence),m6A site (Moderate confidence)	SW480-con_peak_9			1.8e-05	+	1414099	1416311	0	3	26,60,65,	0,329,2147	-4.74	-3.59	1.83	-0.399	-0.972	-0.564	Not DE
peak_16	chr1	1454321	1455561	exonic	ATAD3A	GVAGVAG,MTGKA			SW480-con_peak_10			1e-05	+	1454321	1455561	0	2	49,41,	0,1199	-5	-3.82	1.53	-0.372	-0.887	-0.443	Not DE
peak_17	chr1	2116044	2116388	exonic	PRKCZ	HTHCAG,MTGKA	39	m6A site (High confidence)		SW480-sh2_peak_12,SW480-sh2_peak_529		2.8e-06	+	2116044	2116388	0	2	93,28,	0,316	-5.56	-4.33	1.6	-0.504	-1.27	0.52	Not DE
peak_18	chr1	2238445	2238566	UTR3	SKI	HTHCAG,MTGKA	66,78	m6A site (Low confidence),m6A site (Moderate confidence)	SW480-con_peak_11			4.7e-06	+	2238445	2238566	0	1	121,	0	-5.33	-4.12	2.07	-0.454	-1.13	-0.923	Not DE
peak_19	chr1	2239164	2239405	UTR3	SKI	HTHCAG	8,55,168,173	m6A site (Low confidence),m6A site (High confidence),m6A site (Moderate confidence),m6A site (High confidence)	SW480-con_peak_12	SW480-sh2_peak_13		2.5e-16	+	2239164	2239405	0	1	241,	0	-15.6	-13.7	2.63	-0.27	-0.399	-0.116	Not DE
peak_20	chr1	2334566	2335137	UTR3	RER1	GVAGVAG,HTHCAG,MTGKA	5,160	m6A site (High confidence),m6A site (Very high confidence)	SW480-con_peak_13	SW480-sh2_peak_14,SW480-sh2_peak_15		1.3e-15	+	2334566	2335137	0	1	571,	0	-14.9	-13	1.51	-0.261	-0.307	-0.00401	Not DE
peak_21	chr1	2336724	2336875	UTR3	RER1	HTHCAG			SW480-con_peak_571			3.9e-08	+	2336724	2336875	0	1	151,	0	-7.41	-6.03	2.01	-0.264	-0.343	0.0534	Not DE
peak_22	chr1	3379868	3383823	exonic	ARHGEF16	HTHCAG,MTGKA	81,142,181,193,199	m6A site (Low confidence),m6A site (Moderate confidence),m6A site (Low confidence),m6A site (High confidence),m6A site (Moderate confidence)	SW480-con_peak_14	SW480-sh2_peak_16	con_sig	2e-19	+	3379868	3383823	0	3	368,46,92,	0,2843,3863	-18.7	-16.7	2.27	-1.83	-3.65	0.596	Up
peak_23	chr1	3397438	3397499	UTR3	ARHGEF16	MTGKA	31	m6A site (Very high confidence)		SW480-sh2_peak_17		8.1e-05	+	3397438	3397499	0	1	61,	0	-4.09	-2.99	1.41	-0.454	-1.13	0.655	Not DE
peak_24	chr1	3546068	3546158	UTR3	TPRG1L							0.00019	+	3546068	3546158	0	1	90,	0	-3.72	-2.67	1.25	-0.261	-0.307	-0.0215	Not DE
peak_25	chr1	3546512	3546632	UTR3	TPRG1L		4,90	m6A site (High confidence),m6A site (Moderate confidence)	SW480-con_peak_15			1.4e-06	+	3546512	3546632	0	1	120,	0	-5.86	-4.6	2.12	-0.271	-0.414	-0.189	Not DE
peak_26	chr1	3800108	3800259	exonic	DFFB	MTGKA	14,34	m6A site (Low confidence),m6A site (High confidence)	SW480-con_peak_16			6.3e-07	+	3800108	3800259	0	1	151,	0	-6.2	-4.91	1.85	-0.553	-1.39	-0.794	Down
peak_27	chr1	6158583	6158644	exonic	KCNAB2	HTHCAG	38	m6A site (High confidence)				6.6e-05	+	6158583	6158644	0	1	61,	0	-4.18	-3.08	1.52	-0.274	-0.428	-0.231	Not DE
peak_28	chr1	6640900	6641109	exonic	ZBTB48	GVAGVAG,HTHCAG	121,132,185	m6A site (Low confidence),m6A site (Very high confidence),m6A site (Low confidence)		SW480-sh2_peak_18		5.4e-06	+	6640900	6641109	0	1	209,	0	-5.27	-4.06	2.16	-0.292	-0.548	0.329	Not DE
peak_29	chr1	6649101	6649281	exonic	ZBTB48	MTGKA	81,158	m6A site (High confidence),m6A site (Very high confidence)	SW480-con_peak_17			7.8e-07	+	6649101	6649281	0	1	180,	0	-6.11	-4.83	1.94	-0.295	-0.558	-0.297	Not DE
peak_30	chr1	6681738	6681858	UTR3	PHF13	MTGKA	95,115	m6A site (High confidence),m6A site (Moderate confidence)				3e-06	+	6681738	6681858	0	1	120,	0	-5.53	-4.3	2.1	-0.263	-0.328	0.146	Not DE
peak_31	chr1	6692472	6693337	exonic	THAP3	GVAGVAG,HTHCAG,MTGKA	7,28,80,153,196,218,329,341,437,456	m6A site (Very high confidence),m6A site (Very high confidence),m6A site (Moderate confidence),m6A site (High confidence),m6A site (Very high confidence),m6A site (High confidence),m6A site (Very high confidence),m6A site (Very high confidence),m6A site (High confidence),m6A site (Moderate confidence)	SW480-con_peak_18	SW480-sh2_peak_19		6.3e-21	+	6692472	6693337	0	2	83,482,	0,383	-20.2	-18.1	2.37	-0.303	-0.607	0.121	Not DE
peak_32	chr1	6845473	6880242	exonic	CAMTA1	GVAGVAG	175,217,253	m6A site (High confidence),m6A site (High confidence),m6A site (High confidence)	SW480-con_peak_19	SW480-sh2_peak_20		1.3e-19	+	6845473	6880242	0	3	162,106,2,	0,21569,34767	-18.9	-16.9	2.17	-0.276	-0.451	0.0766	Not DE
peak_33	chr1	6947856	6947947	UTR3	CAMTA1				SW480-con_peak_20			8.1e-05	+	6947856	6947947	0	1	91,	0	-4.09	-3	1.75	-0.454	-1.13	-0.906	Not DE
peak_34	chr1	7841073	7841134	UTR3	VAMP3	MTGKA	8	m6A site (High confidence)				0.0001	+	7841073	7841134	0	1	61,	0	-3.99	-2.91	1.26	-0.275	-0.437	-0.113	Not DE
peak_35	chr1	8021713	8029464	exonic	PARK7	GVAGVAG,HTHCAG,MTGKA	358	m6A site (Low confidence)	SW480-con_peak_21	SW480-sh2_peak_21		2e-44	+	8021713	8029464	0	4	140,113,102,60,	0,1109,3670,7691	-43.7	-41.1	1.56	-0.269	-0.388	0.0111	Not DE
peak_36	chr1	8045120	8045210	UTR3	PARK7		3	m6A site (High confidence)				6.5e-08	+	8045120	8045210	0	1	90,	0	-7.19	-5.83	1.19	-0.283	-0.496	0.0655	Not DE
peak_37	chr1	9416190	9416609	exonic	SPSB1	MTGKA	188,284,305,319,342,369,384	m6A site (High confidence),m6A site (Low confidence),m6A site (Very high confidence),m6A site (Very high confidence),m6A site (Very high confidence),m6A site (Very high confidence),m6A site (High confidence)	SW480-con_peak_22	SW480-sh2_peak_22,SW480-sh2_peak_23		1.3e-12	+	9416190	9416609	0	1	419,	0	-11.9	-10.3	2.58	-0.271	-0.411	0.105	Not DE
peak_38	chr1	9642414	9642625	exonic	SLC25A33	GVAGVAG	49	m6A site (High confidence)		SW480-sh2_peak_24		6.3e-09	+	9642414	9642625	0	1	211,	0	-8.2	-6.76	2.01	-0.439	-1.1	0.443	Not DE
peak_39	chr1	10035705	10041141	exonic	NMNAT1	GVAGVAG,HTHCAG	6,42,112,158,176	m6A site (Very high confidence),m6A site (Moderate confidence),m6A site (Very high confidence),m6A site (High confidence),m6A site (High confidence)		SW480-sh2_peak_25		2.5e-06	+	10035705	10041141	0	2	128,53,	0,5383	-5.61	-4.37	1.94	-0.423	-1.06	0.614	Not DE
peak_40	chr1	10093315	10093436	UTR5	UBE4B	GVAGVAG,MTGKA	77	m6A site (Very high confidence)		SW480-sh2_peak_26		8.5e-05	+	10093315	10093436	0	1	121,	0	-4.07	-2.97	2.02	-0.325	-0.712	0.604	Not DE
peak_41	chr1	10239615	10240157	exonic	UBE4B	GVAGVAG,HTHCAG	13,49,54,95	m6A site (Very high confidence),m6A site (Low confidence),m6A site (Low confidence),m6A site (Low confidence)		SW480-sh2_peak_27		3.3e-06	+	10239615	10240157	0	2	5,205,	0,337	-5.48	-4.26	1.71	-0.441	-1.1	0.477	Not DE
peak_42	chr1	10464244	10473211	exonic	PGD	GVAGVAG,MTGKA	80,139,158,224,319,329	m6A site (Low confidence),m6A site (High confidence),m6A site (High confidence),m6A site (High confidence),m6A site (Low confidence),m6A site (High confidence)	SW480-con_peak_23	SW480-sh2_peak_28		2.5e-20	+	10464244	10473211	0	4	92,70,135,93,	0,3883,7230,8874	-19.6	-17.6	1.31	-0.328	-0.727	0.0544	Not DE
peak_43	chr1	10473300	10477156	exonic	PGD	GVAGVAG,HTHCAG			SW480-con_peak_24	SW480-sh2_peak_29		5.5e-10	+	10473300	10477156	0	2	8,113,	0,3743	-9.26	-7.75	1.26	-0.261	-0.304	-0.00614	Not DE
peak_44	chr1	10490516	10490815	exonic	CENPS-CORT	GVAGVAG,MTGKA						3.9e-05	+	10490516	10490815	0	2	109,12,	0,287	-4.41	-3.29	1.88	-0.282	-0.494	0.327	Not DE
peak_45	chr1	10491232	10491382	exonic	CENPS-CORT	HTHCAG	98	m6A site (Very high confidence)	SW480-con_peak_25,SW480-con_peak_27	SW480-sh2_peak_30,SW480-sh2_peak_32		3.9e-10	+	10491232	10491382	0	1	150,	0	-9.41	-7.89	1.86	-0.262	-0.31	0.0419	Not DE
peak_46	chr1	10494000	10511463	exonic	CENPS-CORT	GVAGVAG,HTHCAG,MTGKA	7,38	m6A site (Moderate confidence),m6A site (Moderate confidence)	SW480-con_peak_26,SW480-con_peak_28	SW480-sh2_peak_31,SW480-sh2_peak_33		4e-11	+	10494000	10511463	0	5	22,34,67,177,30,	0,713,6403,8321,17433	-10.4	-8.86	1.56	-0.548	-1.38	-0.26	Down
peak_47	chr1	10491228	10491377	exonic	CENPS	HTHCAG	102	m6A site (Very high confidence)	SW480-con_peak_25,SW480-con_peak_27	SW480-sh2_peak_30,SW480-sh2_peak_32		2.3e-10	+	10491228	10491377	0	1	149,	0	-9.64	-8.1	1.88	-0.26	-0.292	-0.0249	Not DE
peak_48	chr1	10494714	10502517	exonic	CENPS	GVAGVAG,HTHCAG,MTGKA	15,117	m6A site (Moderate confidence),m6A site (Low confidence)	SW480-con_peak_26,SW480-con_peak_28	SW480-sh2_peak_31,SW480-sh2_peak_33		1e-12	+	10494714	10502517	0	3	33,67,196,	0,5689,7607	-12	-10.3	1.54	-0.495	-1.24	-0.245	Not DE
peak_49	chr1	11073979	11080497	exonic	TARDBP	GVAGVAG,MTGKA	67,161,226,326	m6A site (Low confidence),m6A site (Moderate confidence),m6A site (High confidence),m6A site (Low confidence)	SW480-con_peak_29	SW480-sh2_peak_34		1.3e-13	+	11073979	11080497	0	4	43,164,141,12,	0,2921,4810,6506	-12.9	-11.2	1.46	-0.364	-0.862	-0.118	Not DE
peak_50	chr1	11082289	11082409	exonic	TARDBP	HTHCAG	112	m6A site (Moderate confidence)	SW480-con_peak_30	SW480-sh2_peak_35		2e-14	+	11082289	11082409	0	1	120,	0	-13.7	-11.9	1.47	-0.287	-0.52	-0.102	Not DE
peak_51	chr1	11082678	11082948	exonic	TARDBP	HTHCAG,MTGKA	265	m6A site (Low confidence)	SW480-con_peak_31	SW480-sh2_peak_36		1.6e-17	+	11082678	11082948	0	1	270,	0	-16.8	-14.9	2.09	-0.538	-1.36	-0.306	Down
peak_52	chr1	11083365	11083665	UTR3	TARDBP	MTGKA	118,127	m6A site (Very high confidence),m6A site (Very high confidence)	SW480-con_peak_32	SW480-sh2_peak_37	con_sig	5e-22	+	11083365	11083665	0	1	300,	0	-21.3	-19.3	1.43	-1.37	-2.98	-0.285	Down
peak_53	chr1	11083844	11083994	UTR3	TARDBP	GVAGVAG,MTGKA	55,84	m6A site (High confidence),m6A site (Low confidence)	SW480-con_peak_33			5.5e-07	+	11083844	11083994	0	1	150,	0	-6.26	-4.97	1.47	-0.345	-0.797	-0.259	Not DE
peak_54	chr1	12008091	12010456	exonic	PLOD1	GVAGVAG,HTHCAG,MTGKA	53	m6A site (Very high confidence)	SW480-con_peak_34	SW480-sh2_peak_39		2.5e-11	+	12008091	12010456	0	3	33,134,43,	0,1738,2322	-10.6	-9.05	1.44	-0.265	-0.354	0.0309	Not DE
peak_55	chr1	12034820	12035001	exonic	PLOD1		59,69,112	m6A site (High confidence),m6A site (Moderate confidence),m6A site (Moderate confidence)	SW480-con_peak_35	SW480-sh2_peak_40		7.9e-12	+	12034820	12035001	0	1	181,	0	-11.1	-9.44	1.27	-0.388	-0.935	0.129	Not DE
peak_56	chr1	12035089	12035449	UTR3	PLOD1	HTHCAG,MTGKA	104,115,144,203,230,243,269	m6A site (Very high confidence),m6A site (Very high confidence),m6A site (Very high confidence),m6A site (Very high confidence),m6A site (Very high confidence),m6A site (Moderate confidence),m6A site (High confidence)	SW480-con_peak_36	SW480-sh2_peak_41		1.6e-63	+	12035089	12035449	0	1	360,	0	-62.8	-60	2.17	-0.838	-2.02	0.21	Up
peak_57	chr1	12049312	12052643	exonic	MFN2	GVAGVAG,HTHCAG,MTGKA	89,108,113	m6A site (Low confidence),m6A site (Very high confidence),m6A site (High confidence)	SW480-con_peak_37	SW480-sh2_peak_42		4.1e-09	+	12049312	12052643	0	2	88,32,	0,3299	-8.39	-6.94	1.5	-0.263	-0.319	0.0292	Not DE
peak_58	chr1	12071803	12071863	UTR3	MFN2	HTHCAG,MTGKA	35,57	m6A site (High confidence),m6A site (Very high confidence)		SW480-sh2_peak_43		2.2e-07	+	12071803	12071863	0	1	60,	0	-6.65	-5.33	1.4	-0.407	-0.999	0.395	Not DE
peak_59	chr1	12072222	12072343	UTR3	MFN2	GVAGVAG,MTGKA			SW480-con_peak_38			4.8e-08	+	12072222	12072343	0	1	121,	0	-7.32	-5.95	2.26	-0.273	-0.426	-0.197	Not DE
peak_60	chr1	12267538	12267629	UTR3	TNFRSF1B	GVAGVAG,HTHCAG	21	m6A site (Moderate confidence)				1.5e-05	+	12267538	12267629	0	1	91,	0	-4.81	-3.65	1.7	-0.291	-0.543	0.365	Not DE
peak_61	chr1	12268707	12269217	UTR3	TNFRSF1B	MTGKA	63,82,158,316,325,351,363,393,461	m6A site (Very high confidence),m6A site (Very high confidence),m6A site (Low confidence),m6A site (High confidence),m6A site (Very high confidence),m6A site (High confidence),m6A site (High confidence),m6A site (High confidence),m6A site (Very high confidence)	SW480-con_peak_39	SW480-sh2_peak_44		7.9e-11	+	12268707	12269217	0	1	510,	0	-10.1	-8.58	1.78	-0.785	-1.92	0.379	Up
peak_62	chr1	15545963	15546857	exonic	TMEM51	GVAGVAG,HTHCAG,MTGKA	77,86,158,179,214,331,437,748,767	m6A site (Low confidence),m6A site (Very high confidence),m6A site (Very high confidence),m6A site (Moderate confidence),m6A site (Low confidence),m6A site (Very high confidence),m6A site (High confidence),m6A site (Low confidence),m6A site (Moderate confidence)	SW480-con_peak_40,SW480-con_peak_41	SW480-sh2_peak_45		2.5e-12	+	15545963	15546857	0	1	894,	0	-11.6	-9.93	2.63	-0.401	-0.981	0.181	Not DE
peak_63	chr1	15987329	15987480	exonic	DDI2	GVAGVAG,HTHCAG	108,117	m6A site (Very high confidence),m6A site (Very high confidence)		SW480-sh2_peak_47,SW480-sh2_peak_48		3.2e-05	+	15987329	15987480	0	1	151,	0	-4.5	-3.37	2.05	-0.519	-1.31	1.04	Up
peak_64	chr1	15987808	15987989	exonic	DDI2	HTHCAG	40,86,123	m6A site (Very high confidence),m6A site (Very high confidence),m6A site (Low confidence)	SW480-con_peak_42,SW480-con_peak_43			8.5e-06	+	15987808	15987989	0	1	181,	0	-5.07	-3.89	1.88	-0.348	-0.804	-0.502	Not DE
peak_65	chr1	15987336	15987485	exonic	RSC1A1	GVAGVAG,HTHCAG	101,110	m6A site (Very high confidence),m6A site (Very high confidence)		SW480-sh2_peak_47,SW480-sh2_peak_48		8.5e-05	+	15987336	15987485	0	1	149,	0	-4.07	-2.98	1.98	-0.519	-1.31	1.04	Up
peak_66	chr1	15987752	15987990	exonic	RSC1A1	HTHCAG,MTGKA	96,130,142,179	m6A site (Very high confidence),m6A site (Low confidence),m6A site (Very high confidence),m6A site (Low confidence)	SW480-con_peak_42,SW480-con_peak_43			1.2e-05	+	15987752	15987990	0	1	238,	0	-4.91	-3.73	1.85	-0.595	-1.49	-0.771	Down
peak_67	chr1	16053526	16054096	exonic	PLEKHM2	GVAGVAG,HTHCAG,MTGKA	96,129,138,240,306,356,429	m6A site (Very high confidence),m6A site (Very high confidence),m6A site (Very high confidence),m6A site (High confidence),m6A site (Low confidence),m6A site (High confidence),m6A site (Very high confidence)	SW480-con_peak_44	SW480-sh2_peak_49		1.3e-15	+	16053526	16054096	0	1	570,	0	-14.9	-13.1	2.99	-0.532	-1.34	0.402	Up
peak_68	chr1	16054245	16054582	exonic	PLEKHM2					SW480-sh2_peak_49		1.1e-05	+	16054245	16054582	0	2	82,9,	0,328	-4.96	-3.78	1.87	-0.985	-2.31	1.53	Up
peak_69	chr1	16255043	16255344	exonic	SPEN	HTHCAG,MTGKA	20,25,63,78,142,147,151,208,260,280	m6A site (Very high confidence),m6A site (Very high confidence),m6A site (Very high confidence),m6A site (Very high confidence),m6A site (High confidence),m6A site (Low confidence),m6A site (Low confidence),m6A site (Moderate confidence),m6A site (Moderate confidence),m6A site (High confidence)	SW480-con_peak_45	SW480-sh2_peak_50		3e-07	+	16255043	16255344	0	1	301,	0	-6.53	-5.22	2.18	-0.268	-0.376	-0.113	Not DE
peak_70	chr1	16256212	16256303	exonic	SPEN	MTGKA						0.0002	+	16256212	16256303	0	1	91,	0	-3.69	-2.63	1.81	-0.272	-0.422	-0.333	Not DE
peak_71	chr1	16257472	16257652	exonic	SPEN	HTHCAG,MTGKA	65,72,153	m6A site (Low confidence),m6A site (Very high confidence),m6A site (Very high confidence)				7.8e-07	+	16257472	16257652	0	1	180,	0	-6.11	-4.83	2.27	-0.27	-0.399	0.21	Not DE
peak_72	chr1	16259600	16259871	exonic	SPEN	MTGKA	121,252	m6A site (Low confidence),m6A site (Moderate confidence)	SW480-con_peak_46	SW480-sh2_peak_51		1.2e-09	+	16259600	16259871	0	1	271,	0	-8.91	-7.42	2.08	-0.26	-0.289	0.0208	Not DE
peak_73	chr1	16265901	16266081	exonic	SPEN	GVAGVAG	81,119,123	m6A site (Very high confidence),m6A site (Very high confidence),m6A site (High confidence)		SW480-sh2_peak_52	con_sig	1.2e-08	+	16265901	16266081	0	1	180,	0	-7.91	-6.5	2.12	-1.32	-2.9	1.17	Up
peak_74	chr1	16719890	16721954	exonic	SZRD1	GVAGVAG,MTGKA	114,271,279,302,478	m6A site (Moderate confidence),m6A site (Very high confidence),m6A site (Very high confidence),m6A site (Very high confidence),m6A site (Very high confidence)	SW480-con_peak_47	SW480-sh2_peak_53		3.2e-18	+	16719890	16721954	0	2	87,422,	0,1642	-17.5	-15.5	1.61	-0.387	-0.933	0.0958	Not DE
peak_75	chr1	16785543	16785782	UTR3	NECAP2	GVAGVAG,HTHCAG,MTGKA	114,122	m6A site (High confidence),m6A site (Low confidence)	SW480-con_peak_48	SW480-sh2_peak_54		6.3e-21	+	16785543	16785782	0	1	239,	0	-20.2	-18.2	1.67	-0.264	-0.344	-0.0258	Not DE
peak_76	chr1	16786256	16786525	UTR3	NECAP2	GVAGVAG,HTHCAG	94,248	m6A site (Low confidence),m6A site (Moderate confidence)	SW480-con_peak_49	SW480-sh2_peak_55		1.6e-10	+	16786256	16786525	0	1	269,	0	-9.8	-8.25	1.6	-0.401	-0.98	-0.245	Not DE
peak_77	chr1	19578298	19583970	exonic	MRTO4	HTHCAG,MTGKA	74,135,180,195,291	m6A site (High confidence),m6A site (High confidence),m6A site (Moderate confidence),m6A site (Very high confidence),m6A site (Moderate confidence)	SW480-con_peak_50	SW480-sh2_peak_57,SW480-sh2_peak_56		3.2e-09	+	19578298	19583970	0	5	59,59,104,82,23,	0,2977,4143,5259,5649	-8.49	-7.04	1.56	-0.298	-0.572	0.0725	Not DE
peak_78	chr1	19584980	19585880	exonic	MRTO4	HTHCAG,MTGKA	198,213,223,230,266,275,328,362	m6A site (High confidence),m6A site (High confidence),m6A site (Very high confidence),m6A site (Very high confidence),m6A site (High confidence),m6A site (Very high confidence),m6A site (Low confidence),m6A site (Moderate confidence)	SW480-con_peak_51,SW480-con_peak_52	SW480-sh2_peak_58		1.3e-38	+	19584980	19585880	0	2	67,706,	0,194	-37.9	-35.4	1.93	-0.424	-1.06	0.123	Not DE
peak_79	chr1	19655239	19655598	UTR3	PQLC2	HTHCAG,MTGKA	24,114,189,196,215	m6A site (Moderate confidence),m6A site (Low confidence),m6A site (Very high confidence),m6A site (Very high confidence),m6A site (Moderate confidence)	SW480-con_peak_53	SW480-sh2_peak_59		1e-11	+	19655239	19655598	0	1	359,	0	-11	-9.42	2.57	-0.261	-0.303	0.0252	Not DE
peak_80	chr1	19923470	19927386	exonic	MICOS10	HTHCAG,MTGKA	8	m6A site (Moderate confidence)	SW480-con_peak_54,SW480-con_peak_56	SW480-sh2_peak_60,SW480-sh2_peak_61		1.3e-31	+	19923470	19927386	0	2	133,106,	0,3810	-30.9	-28.5	2.61	-0.261	-0.304	0.0104	Not DE
peak_81	chr1	19952978	19953128	UTR3	MICOS10	HTHCAG,MTGKA			SW480-con_peak_55			5.1e-08	+	19952978	19953128	0	1	150,	0	-7.29	-5.93	1.61	-0.264	-0.348	-0.0331	Not DE
peak_82	chr1	19923470	19927387	exonic	MICOS10-NBL1	HTHCAG,MTGKA	8	m6A site (Moderate confidence)	SW480-con_peak_54,SW480-con_peak_56	SW480-sh2_peak_60,SW480-sh2_peak_61		1.3e-31	+	19923470	19927387	0	2	133,107,	0,3810	-30.9	-28.5	2.61	-0.261	-0.297	0.00724	Not DE
peak_83	chr1	19983635	19983934	UTR3	MICOS10-NBL1	GVAGVAG,HTHCAG,MTGKA	93,111	m6A site (Very high confidence),m6A site (Low confidence)		SW480-sh2_peak_62,SW480-sh2_peak_63		5e-18	+	19983635	19983934	0	1	299,	0	-17.3	-15.3	3.09	-1.22	-2.73	0.452	Up
peak_84	chr1	19984232	19984322	UTR3	MICOS10-NBL1	GVAGVAG						4e-11	+	19984232	19984322	0	1	90,	0	-10.4	-8.77	1.36	-0.272	-0.419	0.0664	Not DE
peak_85	chr1	19984858	19984949	UTR3	MICOS10-NBL1	MTGKA	35,51	m6A site (Moderate confidence),m6A site (Low confidence)	SW480-con_peak_57,SW480-con_peak_58			3.7e-06	+	19984858	19984949	0	1	91,	0	-5.43	-4.21	1.3	-0.261	-0.309	-0.017	Not DE
peak_86	chr1	19983636	19983935	UTR3	NBL1	GVAGVAG,HTHCAG,MTGKA	92,110	m6A site (Very high confidence),m6A site (Low confidence)		SW480-sh2_peak_62,SW480-sh2_peak_63		5e-18	+	19983636	19983935	0	1	299,	0	-17.3	-15.4	3.22	-1.25	-2.79	0.46	Up
peak_87	chr1	19984232	19984323	UTR3	NBL1	GVAGVAG						1.1e-10	+	19984232	19984323	0	1	91,	0	-9.96	-8.41	1.35	-0.272	-0.418	0.0655	Not DE
peak_88	chr1	19984859	19984949	UTR3	NBL1	MTGKA	34,50	m6A site (Moderate confidence),m6A site (Low confidence)	SW480-con_peak_57,SW480-con_peak_58			3.7e-06	+	19984859	19984949	0	1	90,	0	-5.43	-4.21	1.3	-0.261	-0.309	-0.017	Not DE
peak_89	chr1	20512618	20517221	exonic	UBXN10	MTGKA	132,179	m6A site (Moderate confidence),m6A site (High confidence)		SW480-sh2_peak_64		1.5e-07	+	20512618	20517221	0	2	28,182,	0,4421	-6.83	-5.49	2.38	-0.3	-0.585	0.391	Not DE
peak_90	chr1	20517489	20517550	exonic	UBXN10	GVAGVAG,HTHCAG				SW480-sh2_peak_65		0.00012	+	20517489	20517550	0	1	61,	0	-3.93	-2.85	1.97	-0.332	-0.741	0.9	Not DE
peak_91	chr1	20518087	20518208	UTR3	UBXN10	HTHCAG				SW480-sh2_peak_66		0.00017	+	20518087	20518208	0	1	121,	0	-3.78	-2.71	1.88	-0.293	-0.552	0.444	Not DE
peak_92	chr1	20964423	20964573	exonic	PINK1	GVAGVAG,HTHCAG,MTGKA				SW480-sh2_peak_67		3.3e-06	+	20964423	20964573	0	1	150,	0	-5.48	-4.26	1.36	-0.375	-0.902	0.254	Not DE
peak_93	chr1	20977138	20977467	exonic	PINK1	HTHCAG,MTGKA	237,283	m6A site (Very high confidence),m6A site (Very high confidence)	SW480-con_peak_59,SW480-con_peak_623			1.1e-05	+	20977138	20977467	0	1	329,	0	-4.94	-3.76	1.41	-0.352	-0.82	-0.179	Not DE
peak_94	chr1	22148839	22148960	UTR3	LDLRAD2	HTHCAG,MTGKA				SW480-sh2_peak_68		9.1e-09	+	22148839	22148960	0	1	121,	0	-8.04	-6.61	2.08	-0.281	-0.485	0.263	Not DE
peak_95	chr1	22352080	22353969	ncRNA_exonic	LINC00339	MTGKA	109	m6A site (Moderate confidence)				8.9e-05	+	22352080	22353969	0	2	56,63,	0,1826	-4.05	-2.96	1.77	-0.293	-0.552	0.379	Not DE
peak_96	chr1	22356831	22357422	ncRNA_exonic	LINC00339	GVAGVAG,HTHCAG,MTGKA	150,162,259,284,309,505	m6A site (Very high confidence),m6A site (Very high confidence),m6A site (Very high confidence),m6A site (Very high confidence),m6A site (High confidence),m6A site (Very high confidence)	SW480-con_peak_60	SW480-sh2_peak_69		7.9e-15	+	22356831	22357422	0	1	591,	0	-14.1	-12.3	1.96	-0.278	-0.47	0.073	Not DE
peak_97	chr1	22417276	22418258	exonic	CDC42	GVAGVAG,HTHCAG,MTGKA			SW480-con_peak_61			7.2e-10	+	22417276	22418258	0	2	23,338,	0,644	-9.14	-7.64	1.59	-0.278	-0.465	-0.0519	Not DE
peak_98	chr1	22419037	22419427	UTR3	CDC42	HTHCAG,MTGKA			SW480-con_peak_62	SW480-sh2_peak_70		2e-12	+	22419037	22419427	0	1	390,	0	-11.7	-10.1	2.12	-0.884	-2.1	-0.346	Down
peak_99	chr1	23110943	23111154	exonic	EPHB2	GVAGVAG,MTGKA	38,102,171,177	m6A site (Moderate confidence),m6A site (Moderate confidence),m6A site (High confidence),m6A site (Very high confidence)	SW480-con_peak_63			2.9e-09	+	23110943	23111154	0	1	211,	0	-8.54	-7.08	2.2	-0.303	-0.603	-0.279	Not DE
peak_100	chr1	23240253	23240404	exonic	EPHB2		91	m6A site (Very high confidence)		SW480-sh2_peak_71		3.3e-07	+	23240253	23240404	0	1	151,	0	-6.48	-5.18	1.95	-0.333	-0.747	0.453	Not DE
peak_101	chr1	23240463	23240644	UTR3	EPHB2	HTHCAG,MTGKA	31,106,114,118	m6A site (Moderate confidence),m6A site (Very high confidence),m6A site (Very high confidence),m6A site (High confidence)	SW480-con_peak_64			1.9e-07	+	23240463	23240644	0	1	181,	0	-6.72	-5.39	1.84	-0.272	-0.416	-0.14	Not DE
peak_102	chr1	23346416	23370968	exonic	KDM1A	GVAGVAG,HTHCAG,MTGKA	183,204	m6A site (Low confidence),m6A site (Very high confidence)	SW480-con_peak_65	SW480-sh2_peak_72		2e-19	+	23346416	23370968	0	3	24,166,49,	0,10545,24503	-18.7	-16.7	1.57	-0.406	-0.995	-0.175	Not DE
peak_103	chr1	23382493	23399781	exonic	KDM1A	GVAGVAG,HTHCAG,MTGKA	164,209,310,407,429,449,491,641	m6A site (High confidence),m6A site (High confidence),m6A site (High confidence),m6A site (Moderate confidence),m6A site (Low confidence),m6A site (High confidence),m6A site (High confidence),m6A site (Moderate confidence)	SW480-con_peak_66	SW480-sh2_peak_73		4e-37	+	23382493	23399781	0	9	38,82,95,12,143,91,135,74,15,	0,1483,3072,10059,12538,13060,15224,16123,17273	-36.4	-33.9	1.79	-0.275	-0.443	-0.0293	Not DE
peak_104	chr1	23410004	23410154	UTR3	KDM1A				SW480-con_peak_67			1.2e-10	+	23410004	23410154	0	1	150,	0	-9.91	-8.36	1.96	-0.313	-0.655	-0.251	Not DE
peak_105	chr1	24020332	24022967	exonic	RPL11	GVAGVAG,HTHCAG,MTGKA	140,193,249,446	m6A site (Very high confidence),m6A site (High confidence),m6A site (Moderate confidence),m6A site (Low confidence)	SW480-con_peak_68	SW480-sh2_peak_74		1e-228	+	24020332	24022967	0	4	71,132,111,134,	0,817,1955,2501	-228	-225	1.88	-0.338	-0.764	-0.0153	Not DE
peak_106	chr1	24077676	24078981	exonic	ELOA	GVAGVAG,HTHCAG,MTGKA	18,78,82,171,258,279,327,384,414,435,456,530,551,695,724,738,759,765,792	m6A site (Moderate confidence),m6A site (Very high confidence),m6A site (Very high confidence),m6A site (Very high confidence),m6A site (Low confidence),m6A site (Very high confidence),m6A site (High confidence),m6A site (Low confidence),m6A site (Moderate confidence),m6A site (High confidence),m6A site (High confidence),m6A site (High confidence),m6A site (Low confidence),m6A site (Moderate conf…	SW480-con_peak_69,SW480-con_peak_70,SW480-con_peak_71	SW480-sh2_peak_75		5e-14	+	24077676	24078981	0	2	844,85,	0,1220	-13.3	-11.5	2	-0.494	-1.24	0.195	Not DE
peak_107	chr1	24086032	24086153	exonic	ELOA	HTHCAG,MTGKA	32,39,81,115	m6A site (Low confidence),m6A site (High confidence),m6A site (High confidence),m6A site (High confidence)				3.5e-07	+	24086032	24086153	0	1	121,	0	-6.45	-5.14	1.68	-0.254	-0.266	0.00336	Not DE
peak_108	chr1	24287517	24288062	exonic	PNRC2	HTHCAG	66,100,203	m6A site (Low confidence),m6A site (High confidence),m6A site (Low confidence)	SW480-con_peak_72	SW480-sh2_peak_76		1.3e-27	+	24287517	24288062	0	2	107,133,	0,412	-26.9	-24.6	1.71	-0.263	-0.331	-0.013	Not DE
peak_109	chr1	24288181	24288511	exonic	PNRC2	HTHCAG,MTGKA	41	m6A site (Moderate confidence)	SW480-con_peak_73	SW480-sh2_peak_77		3.2e-15	+	24288181	24288511	0	1	330,	0	-14.5	-12.7	2.4	-0.28	-0.482	-0.0876	Not DE
peak_110	chr1	24289619	24289949	UTR3	PNRC2	MTGKA			SW480-con_peak_74	SW480-sh2_peak_78		5e-17	+	24289619	24289949	0	1	330,	0	-16.3	-14.4	6.78	-0.292	-0.551	0.148	Not DE
peak_111	chr1	24972535	24973308	exonic	SRRM1	MTGKA	34	m6A site (Moderate confidence)	SW480-con_peak_75			1.1e-07	+	24972535	24973308	0	2	29,151,	0,622	-6.97	-5.62	2.18	-0.258	-0.279	0.0433	Not DE
peak_112	chr1	24975436	24978000	exonic	SRRM1	GVAGVAG,HTHCAG	54,81,99	m6A site (High confidence),m6A site (Moderate confidence),m6A site (High confidence)	SW480-con_peak_76	SW480-sh2_peak_79		6.3e-15	+	24975436	24978000	0	3	84,116,101,	0,1025,2463	-14.2	-12.4	1.97	-0.286	-0.514	-0.136	Not DE
peak_113	chr1	24978058	24979404	exonic	SRRM1	GVAGVAG,HTHCAG	94	m6A site (Low confidence)	SW480-con_peak_76			6e-09	+	24978058	24979404	0	3	45,195,1,	0,866,1345	-8.22	-6.79	1.64	-0.651	-1.62	-0.475	Down
peak_114	chr1	24981457	24987248	exonic	SRRM1	HTHCAG	79,151,205	m6A site (Low confidence),m6A site (High confidence),m6A site (Low confidence)	SW480-con_peak_77	SW480-sh2_peak_80		2.5e-13	+	24981457	24987248	0	3	163,39,39,	0,685,5752	-12.6	-10.9	2.08	-0.296	-0.563	-0.144	Not DE
peak_115	chr1	24996736	24998077	exonic	SRRM1	GVAGVAG,HTHCAG,MTGKA	6,117	m6A site (High confidence),m6A site (Very high confidence)				4e-05	+	24996736	24998077	0	2	70,201,	0,1140	-4.4	-3.28	1.49	-0.288	-0.527	0.113	Not DE
peak_116	chr1	25071937	25072058	exonic	CLIC4	GVAGVAG				SW480-sh2_peak_81		2.5e-07	+	25071937	25072058	0	1	121,	0	-6.61	-5.29	1.97	-0.514	-1.29	0.765	Not DE
peak_117	chr1	25140654	25153565	exonic	CLIC4	GVAGVAG,MTGKA	107	m6A site (Very high confidence)	SW480-con_peak_79			2.3e-06	+	25140654	25153565	0	2	56,65,	0,12846	-5.64	-4.41	1.37	-0.397	-0.965	-0.338	Not DE
peak_118	chr1	25166457	25167398	exonic	CLIC4	HTHCAG,MTGKA	60,121	m6A site (Low confidence),m6A site (High confidence)	SW480-con_peak_80			7.2e-08	+	25166457	25167398	0	2	75,135,	0,806	-7.14	-5.79	1.49	-0.311	-0.648	-0.178	Not DE
peak_119	chr1	25168295	25168416	UTR3	CLIC4	MTGKA			SW480-con_peak_81			2.8e-07	+	25168295	25168416	0	1	121,	0	-6.56	-5.25	1.74	-0.329	-0.729	-0.393	Not DE
peak_120	chr1	25688255	25688673	UTR3	TMEM50A	HTHCAG	47,65,86,127,185,222,334,366	m6A site (Low confidence),m6A site (Moderate confidence),m6A site (Very high confidence),m6A site (Low confidence),m6A site (Low confidence),m6A site (Moderate confidence),m6A site (Very high confidence),m6A site (Very high confidence)	SW480-con_peak_82			1.4e-06	+	25688255	25688673	0	1	418,	0	-5.84	-4.59	1.59	-0.539	-1.36	-0.273	Down
peak_121	chr1	25783266	25785035	exonic	MACO1	GVAGVAG,HTHCAG,MTGKA	130,183	m6A site (High confidence),m6A site (High confidence)	SW480-con_peak_83	SW480-sh2_peak_82		1e-05	+	25783266	25785035	0	2	56,154,	0,1615	-4.99	-3.81	1.77	-0.277	-0.46	0.119	Not DE
peak_122	chr1	25785244	25812224	exonic	MACO1	GVAGVAG,MTGKA	82,94,151,188,197,331	m6A site (Very high confidence),m6A site (Moderate confidence),m6A site (Moderate confidence),m6A site (Low confidence),m6A site (Low confidence),m6A site (Low confidence)		SW480-sh2_peak_82		5.2e-09	+	25785244	25812224	0	3	139,159,121,	0,25362,26859	-8.28	-6.84	2.04	-0.77	-1.88	0.479	Up
peak_123	chr1	25815750	25818016	exonic	MACO1	MTGKA	16,22,66,126	m6A site (High confidence),m6A site (High confidence),m6A site (High confidence),m6A site (Moderate confidence)	SW480-con_peak_84			8.9e-06	+	25815750	25818016	0	2	34,116,	0,2150	-5.05	-3.87	1.41	-0.325	-0.707	-0.232	Not DE
peak_124	chr1	25824933	25825143	exonic	MACO1	MTGKA	130	m6A site (Very high confidence)	SW480-con_peak_85	SW480-sh2_peak_83		3.5e-09	+	25824933	25825143	0	1	210,	0	-8.45	-7	1.84	-0.272	-0.416	-0.105	Not DE
peak_125	chr1	25880509	25883665	exonic	LDLRAP1	GVAGVAG,HTHCAG	80,113,117	m6A site (High confidence),m6A site (Low confidence),m6A site (High confidence)		SW480-sh2_peak_84		1.1e-07	+	25880509	25883665	0	3	46,113,22,	0,841,3134	-6.96	-5.62	1.71	-0.272	-0.42	0.11	Not DE
peak_126	chr1	25889190	25890200	exonic	LDLRAP1	MTGKA	33,78,117,126	m6A site (Very high confidence),m6A site (High confidence),m6A site (Low confidence),m6A site (Very high confidence)				5.5e-06	+	25889190	25890200	0	3	17,84,49,	0,370,961	-5.26	-4.05	1.83	-0.265	-0.353	0.116	Not DE
peak_127	chr1	25893699	25893850	UTR3	LDLRAP1	MTGKA	6,133	m6A site (Low confidence),m6A site (High confidence)	SW480-con_peak_86			1.7e-05	+	25893699	25893850	0	1	151,	0	-4.76	-3.6	1.73	-0.263	-0.322	-0.0709	Not DE
peak_128	chr1	25893969	25894090	UTR3	LDLRAP1	HTHCAG,MTGKA	67,84	m6A site (Very high confidence),m6A site (Very high confidence)				8.3e-07	+	25893969	25894090	0	1	121,	0	-6.08	-4.81	1.84	-0.272	-0.422	0.188	Not DE
peak_129	chr1	26158631	26158810	exonic	MTFR1L	GVAGVAG,HTHCAG,MTGKA	18	m6A site (High confidence)	SW480-con_peak_87			1.2e-07	+	26158631	26158810	0	1	179,	0	-6.92	-5.58	2.24	-0.303	-0.594	-0.317	Not DE
peak_130	chr1	26496951	26497364	exonic	ZNF593	GVAGVAG,HTHCAG,MTGKA	8,201,215,305,310	m6A site (Moderate confidence),m6A site (Very high confidence),m6A site (Very high confidence),m6A site (Very high confidence),m6A site (Very high confidence)	SW480-con_peak_88	SW480-sh2_peak_85		2e-45	+	26496951	26497364	0	2	20,299,	0,114	-44.7	-42.1	2.33	-0.578	-1.45	0.161	Up
peak_131	chr1	26595988	26601492	exonic	CEP85	GVAGVAG,MTGKA	8,112	m6A site (High confidence),m6A site (High confidence)	SW480-con_peak_90	SW480-sh2_peak_86,SW480-sh2_peak_87		1.5e-09	+	26595988	26601492	0	4	117,94,51,38,	0,1516,2523,5466	-8.82	-7.34	1.7	-0.274	-0.435	0.0842	Not DE
peak_132	chr1	26603655	26603895	exonic	CEP85	GVAGVAG	27,56,65,73,86,101,113	m6A site (High confidence),m6A site (High confidence),m6A site (Very high confidence),m6A site (Very high confidence),m6A site (Very high confidence),m6A site (Very high confidence),m6A site (Moderate confidence)	SW480-con_peak_91			4e-10	+	26603655	26603895	0	1	240,	0	-9.4	-7.88	2.1	-0.419	-1.04	-0.405	Not DE
peak_133	chr1	26607724	26607840	UTR3	SH3BGRL3	MTGKA			SW480-con_peak_92			1e-12	+	26607724	26607840	0	1	116,	0	-12	-10.4	1.16	-0.731	-1.79	-0.156	Down
peak_134	chr1	26795431	26795492	exonic	DHDDS	HTHCAG	7,21	m6A site (Moderate confidence),m6A site (Low confidence)				3.5e-05	+	26795431	26795492	0	1	61,	0	-4.45	-3.32	1.51	-0.263	-0.334	-0.112	Not DE
peak_135	chr1	26798930	26802208	exonic	HMGN2	GVAGVAG,HTHCAG,MTGKA	44,102,689,724,822,899	m6A site (Very high confidence),m6A site (Low confidence),m6A site (Moderate confidence),m6A site (Low confidence),m6A site (Moderate confidence),m6A site (Moderate confidence)	SW480-con_peak_93,SW480-con_peak_94	SW480-sh2_peak_88	con_sig	1e-262	+	26798930	26802208	0	6	188,45,30,51,96,605,	0,1043,1263,1645,2132,2673	-262	-258	1.72	-2.68	-4.75	0.138	Up
peak_136	chr1	26900624	26900983	exonic	RPS6KA1	GVAGVAG,MTGKA	145,249,297	m6A site (Very high confidence),m6A site (Very high confidence),m6A site (Very high confidence)	SW480-con_peak_95	SW480-sh2_peak_89	con_sig	3.2e-20	+	26900624	26900983	0	1	359,	0	-19.5	-17.5	1.89	-1.49	-3.16	0.443	Up
peak_137	chr1	27101213	27101274	exonic	ARID1A		13	m6A site (Moderate confidence)				0.0004	+	27101213	27101274	0	1	61,	0	-3.4	-2.37	1.51	-0.342	-0.785	-0.618	Not DE
peak_138	chr1	27105903	27105994	exonic	ARID1A	HTHCAG	35	m6A site (Moderate confidence)		SW480-sh2_peak_90		0.00011	+	27105903	27105994	0	1	91,	0	-3.96	-2.87	1.55	-0.375	-0.9	0.572	Not DE
peak_139	chr1	27106053	27107013	exonic	ARID1A	GVAGVAG,HTHCAG,MTGKA	7,14,39,74,103,188,251,329,424,444,449,488,551,597,684,697,708,722,734,806,869,938	m6A site (Very high confidence),m6A site (Low confidence),m6A site (Very high confidence),m6A site (Very high confidence),m6A site (Low confidence),m6A site (Moderate confidence),m6A site (Very high confidence),m6A site (Very high confidence),m6A site (Very high confidence),m6A site (Very high confidence),m6A site (High confidence),m6A site (Very high confidence),m6A site (Very high confidence),m…	SW480-con_peak_96,SW480-con_peak_97	SW480-sh2_peak_90,SW480-sh2_peak_91		2e-12	+	27106053	27107013	0	1	960,	0	-11.7	-10	2.12	-0.296	-0.561	0.0899	Not DE
peak_140	chr1	27124058	27124178	exonic	PIGV	HTHCAG,MTGKA	92	m6A site (High confidence)				3.8e-06	+	27124058	27124178	0	1	120,	0	-5.42	-4.2	1.86	-0.256	-0.27	0.0322	Not DE
peak_141	chr1	27180393	27180513	UTR3	ZDHHC18	GVAGVAG	41	m6A site (High confidence)		SW480-sh2_peak_92		4.7e-06	+	27180393	27180513	0	1	120,	0	-5.33	-4.12	1.68	-0.271	-0.411	0.154	Not DE
peak_142	chr1	27189639	27189907	exonic	SFN	GVAGVAG,HTHCAG,MTGKA	126	m6A site (Moderate confidence)		SW480-sh2_peak_93	con_sig	6.3e-16	+	27189639	27189907	0	1	268,	0	-15.2	-13.3	1.79	-1.59	-3.31	0.463	Up
peak_143	chr1	27189995	27190531	exonic	SFN	GVAGVAG,HTHCAG,MTGKA	19,85,142,175,232,340,352,382,390,512	m6A site (Very high confidence),m6A site (Moderate confidence),m6A site (High confidence),m6A site (Very high confidence),m6A site (Very high confidence),m6A site (Very high confidence),m6A site (High confidence),m6A site (Moderate confidence),m6A site (Low confidence),m6A site (Very high confidence)	SW480-con_peak_98	SW480-sh2_peak_94		6.3e-39	+	27189995	27190531	0	1	536,	0	-38.2	-35.8	1.5	-0.269	-0.386	0.0159	Not DE
peak_144	chr1	27250631	27272143	exonic	NUDC	GVAGVAG,HTHCAG,MTGKA	39,137,162,226,280,331,341,370,390,396,412,436,457,469,591,700,706,714	m6A site (Very high confidence),m6A site (High confidence),m6A site (Moderate confidence),m6A site (Low confidence),m6A site (Moderate confidence),m6A site (Very high confidence),m6A site (High confidence),m6A site (Moderate confidence),m6A site (High confidence),m6A site (Low confidence),m6A site (High confidence),m6A site (Very high confidence),m6A site (Very high confidence),m6A site (High con…	SW480-con_peak_100,SW480-con_peak_99	SW480-sh2_peak_95,SW480-sh2_peak_96		2e-29	+	27250631	27272143	0	7	26,204,66,117,195,84,85,	0,17316,17612,18519,18730,21249,21427	-28.7	-26.5	1.55	-0.264	-0.345	-0.00817	Not DE
peak_145	chr1	27326485	27326545	UTR3	TRNP1	MTGKA	21	m6A site (Moderate confidence)		SW480-sh2_peak_97		8.1e-09	+	27326485	27326545	0	1	60,	0	-8.09	-6.67	1.39	-0.268	-0.381	0.0752	Not DE
peak_146	chr1	27326901	27327139	UTR3	TRNP1	HTHCAG,MTGKA	157	m6A site (Low confidence)	SW480-con_peak_101	SW480-sh2_peak_98		1.3e-17	+	27326901	27327139	0	1	238,	0	-16.9	-15	2.11	-0.434	-1.08	-0.356	Not DE
peak_147	chr1	28081796	28086052	exonic	FAM76A	GVAGVAG,HTHCAG						0.0005	+	28081796	28086052	0	2	45,16,	0,4240	-3.3	-2.29	1.68	-0.261	-0.301	0.156	Not DE
peak_148	chr1	28116073	28144381	exonic	STX12	GVAGVAG,HTHCAG,MTGKA	35,45,166,181,207,418	m6A site (High confidence),m6A site (Very high confidence),m6A site (Moderate confidence),m6A site (Very high confidence),m6A site (High confidence),m6A site (High confidence)	SW480-con_peak_102	SW480-sh2_peak_99		6.3e-11	+	28116073	28144381	0	6	69,100,138,44,106,20,	0,3970,12115,20683,22600,28288	-10.2	-8.65	2	-0.489	-1.23	0.336	Not DE
peak_149	chr1	28167682	28177049	exonic	PPP1R8	GVAGVAG,HTHCAG,MTGKA	18,134,144,164,175,242,253,338,357,421,476,481,506	m6A site (High confidence),m6A site (Very high confidence),m6A site (Moderate confidence),m6A site (High confidence),m6A site (Moderate confidence),m6A site (Low confidence),m6A site (Low confidence),m6A site (Very high confidence),m6A site (Very high confidence),m6A site (Very high confidence),m6A site (Very high confidence),m6A site (Low confidence),m6A site (Very high confidence)	SW480-con_peak_103	SW480-sh2_peak_100		3.2e-18	+	28167682	28177049	0	4	63,145,65,446,	0,2014,5856,8921	-17.5	-15.5	2.7	-0.343	-0.791	-0.0941	Not DE
peak_150	chr1	28177796	28177887	UTR3	PPP1R8	HTHCAG			SW480-con_peak_104			2.5e-05	+	28177796	28177887	0	1	91,	0	-4.61	-3.47	1.33	-0.419	-1.04	-0.374	Not DE
peak_151	chr1	28261554	28261615	UTR5	SMPDL3B	MTGKA	9,30	m6A site (Very high confidence),m6A site (Moderate confidence)				7.9e-05	+	28261554	28261615	0	1	61,	0	-4.1	-3.01	1.75	-0.277	-0.458	-0.333	Not DE
peak_152	chr1	28282540	28282660	exonic	SMPDL3B	GVAGVAG,HTHCAG				SW480-sh2_peak_101		3.8e-07	+	28282540	28282660	0	1	120,	0	-6.42	-5.12	1.62	-0.296	-0.562	0.197	Not DE
peak_153	chr1	28285071	28285251	exonic	SMPDL3B	MTGKA	49,172	m6A site (High confidence),m6A site (Very high confidence)	SW480-con_peak_105	SW480-sh2_peak_102		7.2e-10	+	28285071	28285251	0	1	180,	0	-9.14	-7.64	1.84	-0.263	-0.321	0.0402	Not DE
peak_154	chr1	28285369	28285668	UTR3	SMPDL3B		82,93	m6A site (Very high confidence),m6A site (Very high confidence)	SW480-con_peak_106	SW480-sh2_peak_103		5e-15	+	28285369	28285668	0	1	299,	0	-14.3	-12.5	2.97	-0.419	-1.04	0.272	Not DE
peak_155	chr1	28293679	28293889	exonic	XKR8	GVAGVAG,MTGKA	87	m6A site (Moderate confidence)		SW480-sh2_peak_104		9.1e-08	+	28293679	28293889	0	1	210,	0	-7.04	-5.69	2.23	-0.327	-0.722	0.448	Not DE
peak_156	chr1	28562660	28563077	exonic	ATP5IF1	HTHCAG,MTGKA	274	m6A site (Very high confidence)	SW480-con_peak_107	SW480-sh2_peak_105		2.5e-34	+	28562660	28563077	0	2	121,206,	0,211	-33.6	-31.2	1.35	-0.369	-0.881	-0.0694	Not DE
peak_157	chr1	28564319	28564616	exonic	ATP5IF1	GVAGVAG	223,292	m6A site (High confidence),m6A site (Moderate confidence)	SW480-con_peak_108	SW480-sh2_peak_106		2.5e-34	+	28564319	28564616	0	1	297,	0	-33.6	-31.2	2.27	-0.316	-0.669	0.0791	Not DE
peak_158	chr1	28599892	28599982	exonic	SESN2	GVAGVAG,MTGKA				SW480-sh2_peak_107		4.7e-09	+	28599892	28599982	0	1	90,	0	-8.33	-6.89	1.53	-0.453	-1.13	0.476	Not DE
peak_159	chr1	28607450	28607600	UTR3	SESN2	MTGKA	30,46,104	m6A site (Very high confidence),m6A site (Very high confidence),m6A site (Very high confidence)		SW480-sh2_peak_108		1.7e-09	+	28607450	28607600	0	1	150,	0	-8.76	-7.29	1.45	-0.271	-0.413	-0.0822	Not DE
peak_160	chr1	28608762	28608942	UTR3	SESN2	GVAGVAG,HTHCAG,MTGKA				SW480-sh2_peak_109		1.1e-06	+	28608762	28608942	0	1	180,	0	-5.94	-4.68	1.48	-0.281	-0.487	-0.131	Not DE
peak_161	chr1	28661143	28661470	exonic	MED18	MTGKA	22,31,88,110,250,274,284	m6A site (Very high confidence),m6A site (Very high confidence),m6A site (High confidence),m6A site (Very high confidence),m6A site (Very high confidence),m6A site (Very high confidence),m6A site (Very high confidence)		SW480-sh2_peak_110	con_sig	7.9e-14	+	28661143	28661470	0	1	327,	0	-13.1	-11.4	2.44	-1.92	-3.79	1.07	Up
peak_162	chr1	28793264	28800500	exonic	PHACTR4	HTHCAG,MTGKA	20,191,285,391,397	m6A site (High confidence),m6A site (Low confidence),m6A site (Very high confidence),m6A site (Moderate confidence),m6A site (Very high confidence)	SW480-con_peak_110,SW480-con_peak_111	SW480-sh2_peak_111		1.1e-07	+	28793264	28800500	0	2	15,435,	0,6801	-6.97	-5.63	2.07	-0.276	-0.451	0.126	Not DE
peak_163	chr1	28802694	28817473	exonic	PHACTR4	GVAGVAG,HTHCAG	140,168,279,294,300	m6A site (High confidence),m6A site (Moderate confidence),m6A site (Moderate confidence),m6A site (High confidence),m6A site (Low confidence)		SW480-sh2_peak_112		1.2e-06	+	28802694	28817473	0	4	109,154,56,11,	0,4268,12987,14768	-5.91	-4.65	2.13	-0.776	-1.89	0.774	Up
peak_164	chr1	28843315	28857052	exonic	RCC1	MTGKA	55,142,223	m6A site (Low confidence),m6A site (Very high confidence),m6A site (High confidence)	SW480-con_peak_112	SW480-sh2_peak_113		6.3e-11	+	28843315	28857052	0	4	64,76,82,18,	0,1429,13054,13719	-10.2	-8.6	1.33	-0.402	-0.984	0.129	Not DE
peak_165	chr1	28864359	28864540	exonic	RCC1	HTHCAG,MTGKA	144,151	m6A site (Very high confidence),m6A site (Very high confidence)	SW480-con_peak_113	SW480-sh2_peak_114		1.6e-26	+	28864359	28864540	0	1	181,	0	-25.8	-23.6	1.47	-1.01	-2.35	0.27	Up
peak_166	chr1	28864958	28865498	UTR3	RCC1	MTGKA	30,109,124	m6A site (High confidence),m6A site (Very high confidence),m6A site (Very high confidence)	SW480-con_peak_114	SW480-sh2_peak_115		1.6e-46	+	28864958	28865498	0	1	540,	0	-45.8	-43.2	3.08	-0.27	-0.392	0.0183	Not DE
peak_167	chr1	28893923	28904257	exonic	TRNAU1AP	GVAGVAG,HTHCAG,MTGKA	77,223,281,302,349,384	m6A site (Low confidence),m6A site (High confidence),m6A site (Very high confidence),m6A site (High confidence),m6A site (High confidence),m6A site (Very high confidence)				8.7e-07	+	28893923	28904257	0	4	2,163,34,246,	0,3764,4455,10088	-6.06	-4.79	2.35	-0.31	-0.64	0.117	Not DE
peak_168	chr1	29040797	29040918	exonic	GMEB1	HTHCAG				SW480-sh2_peak_116		6e-06	+	29040797	29040918	0	1	121,	0	-5.22	-4.02	1.94	-0.275	-0.448	0.292	Not DE
peak_169	chr1	29063312	29063652	exonic	YTHDF2		91	m6A site (Moderate confidence)	SW480-con_peak_116	SW480-sh2_peak_117		2.5e-13	+	29063312	29063652	0	2	9,201,	0,139	-12.6	-10.9	1.74	-0.379	-0.911	0.295	Not DE
peak_170	chr1	29069100	29069340	exonic	YTHDF2	MTGKA	71,105,183	m6A site (High confidence),m6A site (Very high confidence),m6A site (Very high confidence)	SW480-con_peak_117	SW480-sh2_peak_118		1.3e-15	+	29069100	29069340	0	1	240,	0	-14.9	-13	1.82	-0.26	-0.292	0.00761	Not DE
peak_171	chr1	29069579	29069670	exonic	YTHDF2	MTGKA	32	m6A site (Very high confidence)				4.1e-05	+	29069579	29069670	0	1	91,	0	-4.39	-3.27	1.28	-0.308	-0.631	-0.187	Not DE
peak_172	chr1	29069788	29095659	exonic	YTHDF2	GVAGVAG,HTHCAG,MTGKA	61,110,184,190,205,317,389,427,460,577,661,752,796,814,835,854,887,894	m6A site (Very high confidence),m6A site (Very high confidence),m6A site (Very high confidence),m6A site (Very high confidence),m6A site (Very high confidence),m6A site (Very high confidence),m6A site (Very high confidence),m6A site (Very high confidence),m6A site (Very high confidence),m6A site (Very high confidence),m6A site (Very high confidence),m6A site (Very high confidence),m6A site (Moder…	SW480-con_peak_118	SW480-sh2_peak_119		5e-21	+	29069788	29095659	0	2	710,219,	0,25652	-20.3	-18.3	2.29	-0.308	-0.627	0.0696	Not DE
peak_173	chr1	29313988	29314409	exonic	EPB41	GVAGVAG,MTGKA	41,111,137,155,160,167,178,195,375	m6A site (Moderate confidence),m6A site (Low confidence),m6A site (Low confidence),m6A site (High confidence),m6A site (Low confidence),m6A site (Moderate confidence),m6A site (High confidence),m6A site (Very high confidence),m6A site (High confidence)	SW480-con_peak_119	SW480-sh2_peak_120		3.2e-18	+	29313988	29314409	0	1	421,	0	-17.5	-15.6	3.05	-0.271	-0.402	0.102	Not DE
peak_174	chr1	29379736	29385328	exonic	EPB41	MTGKA						5.8e-05	+	29379736	29385328	0	3	88,57,6,	0,5364,5586	-4.24	-3.13	1.7	-0.373	-0.891	0.485	Not DE
peak_175	chr1	29386956	29391543	exonic	EPB41				SW480-con_peak_120			2.6e-05	+	29386956	29391543	0	2	40,50,	0,4537	-4.59	-3.44	1.7	-0.284	-0.499	-0.326	Not DE
peak_176	chr1	29446377	29446558	UTR3	EPB41	GVAGVAG	15,176	m6A site (Low confidence),m6A site (Moderate confidence)	SW480-con_peak_121,SW480-con_peak_671			3.2e-07	+	29446377	29446558	0	1	181,	0	-6.49	-5.19	3.16	-0.976	-2.28	-1.62	Down
peak_177	chr1	31791074	31837091	exonic	ZCCHC17	GVAGVAG,HTHCAG,MTGKA	26,223,332,409,478,641	m6A site (Low confidence),m6A site (High confidence),m6A site (Low confidence),m6A site (Moderate confidence),m6A site (High confidence),m6A site (Moderate confidence)	SW480-con_peak_122	SW480-sh2_peak_121,SW480-sh2_peak_122,SW480-sh2_peak_123		5e-11	+	31791074	31837091	0	7	9,58,101,92,179,146,213,	0,881,18947,20729,28412,30601,45804	-10.3	-8.71	1.8	-0.271	-0.404	0.0356	Not DE
peak_178	chr1	32051393	32053257	exonic	TINAGL1	HTHCAG,MTGKA	62,131,255,456,554,569	m6A site (Moderate confidence),m6A site (Very high confidence),m6A site (High confidence),m6A site (High confidence),m6A site (Moderate confidence),m6A site (High confidence)	SW480-con_peak_123,SW480-con_peak_124	SW480-sh2_peak_124,SW480-sh2_peak_125		2.6e-10	+	32051393	32053257	0	3	84,46,818,	0,917,1046	-9.58	-8.05	2.62	-0.271	-0.402	-0.0253	Not DE
peak_179	chr1	32479950	32498848	exonic	KHDRBS1	HTHCAG,MTGKA	53,104,111,180,204,217,260	m6A site (High confidence),m6A site (Moderate confidence),m6A site (Moderate confidence),m6A site (Moderate confidence),m6A site (Very high confidence),m6A site (Very high confidence),m6A site (Moderate confidence)	SW480-con_peak_125	SW480-sh2_peak_126		1.3e-25	+	32479950	32498848	0	4	28,125,117,60,	0,15948,17174,18838	-24.9	-22.7	1.58	-0.311	-0.648	-0.0802	Not DE
peak_180	chr1	32503451	32503661	exonic	KHDRBS1	HTHCAG,MTGKA	67,124,200	m6A site (Very high confidence),m6A site (High confidence),m6A site (Low confidence)	SW480-con_peak_126	SW480-sh2_peak_127		2.3e-09	+	32503451	32503661	0	1	210,	0	-8.63	-7.17	1.31	-0.268	-0.374	0.0292	Not DE
peak_181	chr1	32504182	32508150	exonic	KHDRBS1	HTHCAG,MTGKA	41,56,63,118	m6A site (High confidence),m6A site (Low confidence),m6A site (High confidence),m6A site (Low confidence)		SW480-sh2_peak_128		2.2e-08	+	32504182	32508150	0	3	38,59,23,	0,933,3945	-7.66	-6.27	1.39	-0.305	-0.614	0.143	Not DE
peak_182	chr1	32508448	32508538	UTR3	KHDRBS1				SW480-con_peak_127			1.1e-09	+	32508448	32508538	0	1	90,	0	-8.97	-7.48	1.99	-0.277	-0.463	-0.164	Not DE
peak_183	chr1	32508806	32509016	UTR3	KHDRBS1				SW480-con_peak_128			2.5e-08	+	32508806	32509016	0	1	210,	0	-7.6	-6.21	1.45	-0.561	-1.41	-0.335	Down
peak_184	chr1	32636483	32636783	exonic	KPNA6	HTHCAG,MTGKA	135,147,186,190	m6A site (Very high confidence),m6A site (Very high confidence),m6A site (Very high confidence),m6A site (Very high confidence)		SW480-sh2_peak_129		1.6e-06	+	32636483	32636783	0	1	300,	0	-5.8	-4.55	1.86	-0.325	-0.712	0.288	Not DE
peak_185	chr1	32646897	32660783	exonic	TXLNA	GVAGVAG,HTHCAG,MTGKA	18,42,119,178,234,308,370,450,596,624,643,681,768,1031,1144,1202,1215,1221,1236,1269,1382	m6A site (High confidence),m6A site (Very high confidence),m6A site (Moderate confidence),m6A site (Low confidence),m6A site (Low confidence),m6A site (Moderate confidence),m6A site (High confidence),m6A site (High confidence),m6A site (Low confidence),m6A site (High confidence),m6A site (Moderate confidence),m6A site (Moderate confidence),m6A site (High confidence),m6A site (Moderate confidence)…	SW480-con_peak_129,SW480-con_peak_130,SW480-con_peak_131	SW480-sh2_peak_131,SW480-sh2_peak_130		1.7e-10	+	32646897	32660783	0	9	281,92,171,195,120,75,93,96,281,	0,3228,6657,8758,11014,11360,11911,12768,13605	-9.77	-8.23	2.16	-0.348	-0.807	0.112	Not DE
peak_186	chr1	32673067	32673216	exonic	IQCC	HTHCAG,MTGKA	61,102,137	m6A site (Moderate confidence),m6A site (High confidence),m6A site (Moderate confidence)				0.00013	+	32673067	32673216	0	1	149,	0	-3.87	-2.8	2.54	-0.303	-0.599	0.699	Not DE
peak_187	chr1	32696904	32697205	UTR3	EIF3I		254	m6A site (Very high confidence)	SW480-con_peak_132	SW480-sh2_peak_132		1.3e-35	+	32696904	32697205	0	1	301,	0	-34.9	-32.5	2.07	-0.279	-0.476	0.0531	Not DE
peak_188	chr1	32757683	32768325	exonic	HDAC1	MTGKA	55,162,199	m6A site (High confidence),m6A site (High confidence),m6A site (Low confidence)	SW480-con_peak_133	SW480-sh2_peak_133		6.3e-16	+	32757683	32768325	0	2	136,104,	0,10538	-15.2	-13.4	1.55	-0.517	-1.31	0.186	Up
peak_189	chr1	32796487	32798660	exonic	HDAC1	GVAGVAG,HTHCAG,MTGKA	38,57,94,104,149,248,341,398,497	m6A site (Moderate confidence),m6A site (Moderate confidence),m6A site (Moderate confidence),m6A site (Very high confidence),m6A site (Low confidence),m6A site (Low confidence),m6A site (Very high confidence),m6A site (Low confidence),m6A site (High confidence)	SW480-con_peak_134,SW480-con_peak_135	SW480-sh2_peak_134,SW480-sh2_peak_135		1.6e-30	+	32796487	32798660	0	6	22,109,131,153,49,43,	0,587,789,1203,1814,2130	-29.8	-27.5	1.54	-0.267	-0.368	-0.0135	Not DE
peak_190	chr1	33116838	33117564	exonic	RBBP4				SW480-con_peak_136	SW480-sh2_peak_136		4.4e-07	+	33116838	33117564	0	3	85,75,50,	0,120,676	-6.36	-5.06	1.38	-0.266	-0.362	-0.0385	Not DE
peak_191	chr1	33291924	33292374	exonic	S100PBP	GVAGVAG,MTGKA	91,104,154,215,269,295,352,387,429,440	m6A site (Moderate confidence),m6A site (Moderate confidence),m6A site (High confidence),m6A site (Low confidence),m6A site (High confidence),m6A site (High confidence),m6A site (High confidence),m6A site (Moderate confidence),m6A site (Moderate confidence),m6A site (Very high confidence)	SW480-con_peak_137,SW480-con_peak_138	SW480-sh2_peak_138		2e-16	+	33291924	33292374	0	1	450,	0	-15.7	-13.8	3.04	-0.29	-0.535	0.174	Not DE
peak_192	chr1	35250922	35251520	exonic	GJB3	HTHCAG	103,296,408,465,471,596	m6A site (High confidence),m6A site (Low confidence),m6A site (Low confidence),m6A site (High confidence),m6A site (Very high confidence),m6A site (High confidence)	SW480-con_peak_139	SW480-sh2_peak_139		1.9e-09	+	35250922	35251520	0	1	598,	0	-8.71	-7.24	1.95	-0.27	-0.392	0.0445	Not DE
peak_193	chr1	35578704	35578765	exonic	ZMYM1	MTGKA	35	m6A site (High confidence)				6.5e-05	+	35578704	35578765	0	1	61,	0	-4.19	-3.08	2.67	-0.228	-0.231	0.252	Not DE
peak_194	chr1	35579273	35579364	exonic	ZMYM1		37	m6A site (High confidence)				6.9e-05	+	35579273	35579364	0	1	91,	0	-4.16	-3.06	2.88	-0.224	-0.227	0.144	Not DE
peak_195	chr1	35824717	35825018	exonic	ZMYM4	MTGKA	19,91,133,216	m6A site (Very high confidence),m6A site (Low confidence),m6A site (Very high confidence),m6A site (Very high confidence)	SW480-con_peak_140	SW480-sh2_peak_140		4.1e-09	+	35824717	35825018	0	1	301,	0	-8.39	-6.95	3.24	-0.303	-0.595	-0.328	Not DE
peak_196	chr1	35863055	35864589	exonic	ZMYM4	GVAGVAG,HTHCAG	76,100,108,114,125,146	m6A site (High confidence),m6A site (Low confidence),m6A site (Low confidence),m6A site (Very high confidence),m6A site (Moderate confidence),m6A site (Moderate confidence)	SW480-con_peak_141	SW480-sh2_peak_141		4e-12	+	35863055	35864589	0	3	91,54,125,	0,958,1409	-11.4	-9.77	2.14	-0.4	-0.976	-0.367	Not DE
peak_197	chr1	35885327	35885687	UTR3	ZMYM4	HTHCAG,MTGKA	50,80,135,271,319	m6A site (Low confidence),m6A site (Moderate confidence),m6A site (High confidence),m6A site (High confidence),m6A site (High confidence)	SW480-con_peak_142	SW480-sh2_peak_142		8.3e-08	+	35885327	35885687	0	1	360,	0	-7.08	-5.73	2	-0.337	-0.761	0.263	Not DE
peak_198	chr1	36558707	36558944	exonic	ADPRHL2	MTGKA	98,129,135	m6A site (Very high confidence),m6A site (Very high confidence),m6A site (Low confidence)	SW480-con_peak_143	SW480-sh2_peak_143		1.6e-12	+	36558707	36558944	0	1	237,	0	-11.8	-10.2	1.82	-0.26	-0.288	0.00649	Not DE
peak_199	chr1	36559149	36559356	UTR3	ADPRHL2	MTGKA	16,87	m6A site (High confidence),m6A site (Very high confidence)		SW480-sh2_peak_144		1.9e-07	+	36559149	36559356	0	1	207,	0	-6.73	-5.4	1.54	-0.303	-0.593	0.176	Not DE
peak_200	chr1	36636845	36638989	exonic	MAP7D1	GVAGVAG,HTHCAG,MTGKA	94	m6A site (Moderate confidence)	SW480-con_peak_144	SW480-sh2_peak_145		5e-13	+	36636845	36638989	0	4	71,69,164,25,	0,268,1219,2119	-12.3	-10.6	2	-0.361	-0.846	0.228	Not DE
peak_201	chr1	36642132	36642337	exonic	MAP7D1		73	m6A site (High confidence)				0.00014	+	36642132	36642337	0	2	50,40,	0,165	-3.85	-2.78	1.34	-0.29	-0.538	0.188	Not DE
peak_202	chr1	36643545	36643725	exonic	MAP7D1	GVAGVAG	123	m6A site (Very high confidence)		SW480-sh2_peak_146		7.1e-07	+	36643545	36643725	0	1	180,	0	-6.15	-4.87	1.41	-0.401	-0.983	0.273	Not DE
peak_203	chr1	36644059	36644297	exonic	MAP7D1	GVAGVAG	36,135	m6A site (Low confidence),m6A site (High confidence)	SW480-con_peak_145			3.8e-07	+	36644059	36644297	0	2	138,12,	0,226	-6.42	-5.12	1.83	-0.253	-0.265	-0.00957	Not DE
peak_204	chr1	36644572	36645153	exonic	MAP7D1	GVAGVAG,HTHCAG,MTGKA	79,119	m6A site (Very high confidence),m6A site (High confidence)		SW480-sh2_peak_147		2.1e-08	+	36644572	36645153	0	3	54,54,41,	0,290,540	-7.68	-6.28	1.53	-0.452	-1.12	0.378	Not DE
peak_205	chr1	36752068	36752308	exonic	THRAP3	HTHCAG,MTGKA	197	m6A site (Very high confidence)	SW480-con_peak_146			4.7e-10	+	36752068	36752308	0	1	240,	0	-9.33	-7.82	1.48	-0.307	-0.621	-0.121	Not DE
peak_206	chr1	36754722	36755201	exonic	THRAP3	GVAGVAG,HTHCAG,MTGKA	37,148,169,205,468	m6A site (Very high confidence),m6A site (Moderate confidence),m6A site (Low confidence),m6A site (Very high confidence),m6A site (Moderate confidence)	SW480-con_peak_147	SW480-sh2_peak_148,SW480-sh2_peak_149		1e-16	+	36754722	36755201	0	1	479,	0	-16	-14.1	1.75	-0.499	-1.25	-0.213	Not DE
peak_207	chr1	36757107	36769823	exonic	THRAP3	GVAGVAG,HTHCAG,MTGKA	106,161,356,400,446,517,551,561,568,575,674,731,797,943,950,965,1067,1162	m6A site (Very high confidence),m6A site (High confidence),m6A site (Moderate confidence),m6A site (Low confidence),m6A site (Low confidence),m6A site (High confidence),m6A site (Low confidence),m6A site (High confidence),m6A site (Moderate confidence),m6A site (Very high confidence),m6A site (Low confidence),m6A site (Low confidence),m6A site (Low confidence),m6A site (High confidence),m6A site …	SW480-con_peak_149,SW480-con_peak_150,SW480-con_peak_148	SW480-sh2_peak_151,SW480-sh2_peak_150		2.5e-18	+	36757107	36769823	0	7	40,112,85,188,199,144,427,	0,1091,2344,5076,9379,10046,12289	-17.6	-15.7	1.79	-0.306	-0.62	-0.0568	Not DE
peak_208	chr1	38158641	38167461	exonic	CDCA8	GVAGVAG,HTHCAG,MTGKA	47,56,131,135,157,295	m6A site (Very high confidence),m6A site (Low confidence),m6A site (Low confidence),m6A site (Moderate confidence),m6A site (Low confidence),m6A site (Moderate confidence)	SW480-con_peak_151	SW480-sh2_peak_152		1e-13	+	38158641	38167461	0	5	64,41,73,86,36,	0,2940,5935,7466,8784	-13	-11.3	1.75	-0.333	-0.747	-0.166	Not DE
peak_209	chr1	38171196	38174074	exonic	CDCA8	GVAGVAG,HTHCAG,MTGKA	66,114,164,177,189,198	m6A site (Very high confidence),m6A site (Low confidence),m6A site (Very high confidence),m6A site (Low confidence),m6A site (Low confidence),m6A site (Very high confidence)	SW480-con_peak_152	SW480-sh2_peak_153		1e-13	+	38171196	38174074	0	3	43,87,81,	0,1453,2797	-13	-11.3	1.69	-0.271	-0.407	0.0678	Not DE
peak_210	chr1	38265455	38265755	exonic	MANEAL	MTGKA	62,80,137,158,223	m6A site (Very high confidence),m6A site (Very high confidence),m6A site (Very high confidence),m6A site (Very high confidence),m6A site (Low confidence)	SW480-con_peak_153	SW480-sh2_peak_154		3.6e-09	+	38265455	38265755	0	1	300,	0	-8.44	-6.99	1.8	-0.382	-0.922	0.244	Not DE
peak_211	chr1	38273963	38274082	exonic	C1orf122	GVAGVAG,MTGKA				SW480-sh2_peak_155		4.1e-07	+	38273963	38274082	0	1	119,	0	-6.39	-5.09	1.58	-0.335	-0.751	0.235	Not DE
peak_212	chr1	38478464	38489303	exonic	UTP11	GVAGVAG,HTHCAG,MTGKA	124,138,221,263,286,305,364,411,432,451,527,566,571,609,695,729	m6A site (Moderate confidence),m6A site (Low confidence),m6A site (Moderate confidence),m6A site (High confidence),m6A site (Low confidence),m6A site (High confidence),m6A site (Very high confidence),m6A site (Moderate confidence),m6A site (Low confidence),m6A site (Moderate confidence),m6A site (Moderate confidence),m6A site (Very high confidence),m6A site (Very high confidence),m6A site (Low co…	SW480-con_peak_154	SW480-sh2_peak_156		3.2e-35	+	38478464	38489303	0	8	73,62,103,114,94,131,111,87,	0,3566,4875,5671,6266,6460,9906,10752	-34.5	-32.1	1.77	-0.725	-1.77	-0.17	Down
peak_213	chr1	39463964	39466775	exonic	AKIRIN1	GVAGVAG,HTHCAG,MTGKA	41,98	m6A site (Moderate confidence),m6A site (High confidence)	SW480-con_peak_155	SW480-sh2_peak_157		4e-14	+	39463964	39466775	0	2	19,132,	0,2679	-13.4	-11.7	1.63	-0.317	-0.675	-0.167	Not DE
peak_214	chr1	39470359	39470569	UTR3	AKIRIN1	HTHCAG,MTGKA	65,169	m6A site (Very high confidence),m6A site (High confidence)	SW480-con_peak_156			1.3e-08	+	39470359	39470569	0	1	210,	0	-7.89	-6.48	1.36	-0.3	-0.583	-0.107	Not DE
peak_215	chr1	39491966	39500165	exonic	NDUFS5	GVAGVAG,HTHCAG,MTGKA	124,165	m6A site (High confidence),m6A site (Very high confidence)	SW480-con_peak_157	SW480-sh2_peak_158		2e-62	+	39491966	39500165	0	3	108,218,102,	0,2428,8097	-61.7	-58.9	1.81	-0.332	-0.74	-0.0384	Not DE
peak_216	chr1	39906764	39906923	exonic	MACF1		53	m6A site (Moderate confidence)	SW480-con_peak_158			7.6e-05	+	39906764	39906923	0	2	33,28,	0,131	-4.12	-3.02	1.74	-0.455	-1.14	-1.07	Not DE
peak_217	chr1	39913548	39913743	exonic	MACF1		43,51	m6A site (Low confidence),m6A site (Low confidence)		SW480-sh2_peak_161		0.00028	+	39913548	39913743	0	2	22,39,	0,156	-3.55	-2.51	1.51	-0.391	-0.949	0.724	Not DE
peak_218	chr1	39920719	39924082	exonic	MACF1	GVAGVAG,MTGKA	13	m6A site (Low confidence)	SW480-con_peak_159			0.00024	+	39920719	39924082	0	2	50,41,	0,3322	-3.62	-2.57	1.5	-0.361	-0.847	-0.494	Not DE
peak_219	chr1	39924916	39926359	exonic	MACF1	MTGKA						0.00026	+	39924916	39926359	0	2	5,56,	0,1387	-3.59	-2.54	1.61	-0.286	-0.512	0.407	Not DE
peak_220	chr1	40030799	40036206	exonic	PABPC4-AS1	HTHCAG,MTGKA	23,125	m6A site (Moderate confidence),m6A site (Low confidence)	SW480-con_peak_724	SW480-sh2_peak_162,SW480-sh2_peak_667,SW480-sh2_peak_668		2.8e-05	+	40030799	40036206	0	2	92,55,	0,5352	-4.56	-3.42	1.35	-1.23	-2.75	0.696	Up
peak_221	chr1	40208930	40211057	exonic	PPIE	GVAGVAG,HTHCAG			SW480-con_peak_160	SW480-sh2_peak_163		4e-15	+	40208930	40211057	0	3	39,101,11,	0,565,2116	-14.4	-12.5	1.43	-0.418	-1.04	0.194	Not DE
peak_222	chr1	40506420	40506620	UTR5	CAP1		46,146	m6A site (Moderate confidence),m6A site (Very high confidence)	SW480-con_peak_161			2.4e-07	+	40506420	40506620	0	2	53,98,	0,102	-6.62	-5.3	1.57	-0.273	-0.423	-0.11	Not DE
peak_223	chr1	40530182	40531928	exonic	CAP1	MTGKA				SW480-sh2_peak_164		2.8e-06	+	40530182	40531928	0	2	49,42,	0,1704	-5.55	-4.33	1.22	-0.486	-1.22	0.256	Not DE
peak_224	chr1	40535448	40536592	exonic	CAP1	GVAGVAG,HTHCAG,MTGKA	74,136	m6A site (High confidence),m6A site (High confidence)	SW480-con_peak_162	SW480-sh2_peak_165		1.3e-42	+	40535448	40536592	0	4	98,124,83,85,	0,382,653,1059	-41.9	-39.4	1.59	-0.489	-1.23	0.106	Not DE
peak_225	chr1	40705454	40705634	exonic	RLF	HTHCAG,MTGKA	39,51,102	m6A site (High confidence),m6A site (High confidence),m6A site (Low confidence)	SW480-con_peak_163			2.3e-08	+	40705454	40705634	0	1	180,	0	-7.63	-6.23	2.33	-0.282	-0.493	-0.286	Not DE
peak_226	chr1	40705873	40706084	exonic	RLF		22,95,110	m6A site (Moderate confidence),m6A site (Very high confidence),m6A site (Very high confidence)	SW480-con_peak_164	SW480-sh2_peak_166		2.3e-08	+	40705873	40706084	0	1	211,	0	-7.64	-6.25	2.18	-0.261	-0.3	-0.0541	Not DE
peak_227	chr1	40758156	40758424	exonic	ZMPSTE24	HTHCAG	46,68,152,168,203,210	m6A site (Very high confidence),m6A site (Very high confidence),m6A site (Very high confidence),m6A site (Very high confidence),m6A site (High confidence),m6A site (High confidence)	SW480-con_peak_165	SW480-sh2_peak_167		2.5e-14	+	40758156	40758424	0	1	268,	0	-13.6	-11.9	2.1	-0.307	-0.621	-0.209	Not DE
peak_228	chr1	40882650	40887680	exonic	SMAP2	MTGKA	68,144	m6A site (High confidence),m6A site (Very high confidence)	SW480-con_peak_166			7.9e-09	+	40882650	40887680	0	2	118,33,	0,4997	-8.1	-6.67	2.09	-0.36	-0.842	-0.502	Not DE
peak_229	chr1	40928128	40928189	exonic	ZFP69B	MTGKA						0.00037	+	40928128	40928189	0	1	61,	0	-3.43	-2.4	1.68	-0.261	-0.302	0.193	Not DE
peak_230	chr1	40928278	40929117	exonic	ZFP69B	GVAGVAG,HTHCAG,MTGKA	293,509,528,562,696,713	m6A site (Very high confidence),m6A site (Very high confidence),m6A site (Moderate confidence),m6A site (Very high confidence),m6A site (Moderate confidence),m6A site (Moderate confidence)		SW480-sh2_peak_168,SW480-sh2_peak_169,SW480-sh2_peak_170		1.2e-06	+	40928278	40929117	0	1	839,	0	-5.93	-4.67	2.4	-0.515	-1.3	0.487	Not DE
peak_231	chr1	40960942	40961003	exonic	ZFP69	MTGKA						0.00021	+	40960942	40961003	0	1	61,	0	-3.68	-2.62	2.43	-0.281	-0.485	0.848	Not DE
peak_232	chr1	40961359	40961807	exonic	ZFP69	GVAGVAG,HTHCAG,MTGKA	102,166,252,386,394,443	m6A site (Moderate confidence),m6A site (Moderate confidence),m6A site (Moderate confidence),m6A site (Moderate confidence),m6A site (Low confidence),m6A site (Very high confidence)	SW480-con_peak_167	SW480-sh2_peak_171		7.9e-20	+	40961359	40961807	0	1	448,	0	-19.1	-17.1	3.15	-0.56	-1.41	0.536	Up
peak_233	chr1	41012473	41012622	exonic	ZNF684		94	m6A site (Very high confidence)				4.1e-05	+	41012473	41012622	0	1	149,	0	-4.39	-3.26	2.58	-0.267	-0.366	-0.316	Not DE
peak_234	chr1	41228630	41232603	exonic	NFYC	GVAGVAG,HTHCAG,MTGKA	28,32,163,173	m6A site (High confidence),m6A site (Low confidence),m6A site (High confidence),m6A site (Low confidence)	SW480-con_peak_168	SW480-sh2_peak_172		1.1e-10	+	41228630	41232603	0	3	88,108,14,	0,3637,3959	-9.97	-8.41	1.51	-0.275	-0.446	-0.0754	Not DE
peak_235	chr1	42925454	42925875	exonic	PPCS	HTHCAG,MTGKA	25,139,229,345	m6A site (Moderate confidence),m6A site (Moderate confidence),m6A site (High confidence),m6A site (Very high confidence)	SW480-con_peak_169	SW480-sh2_peak_173		4e-17	+	42925454	42925875	0	1	421,	0	-16.4	-14.5	1.8	-1.11	-2.54	-0.404	Down
peak_236	chr1	43148088	43148794	exonic	YBX1		300	m6A site (Low confidence)	SW480-con_peak_170	SW480-sh2_peak_174	con_sig	1e-72	+	43148088	43148794	0	2	314,137,	0,569	-72	-69.1	1.4	-1.69	-3.44	0.124	Up
peak_237	chr1	43149002	43167798	exonic	YBX1	GVAGVAG,HTHCAG,MTGKA	133,190,533,552,594,627,775,986	m6A site (Moderate confidence),m6A site (High confidence),m6A site (Moderate confidence),m6A site (Moderate confidence),m6A site (Low confidence),m6A site (High confidence),m6A site (Moderate confidence),m6A site (Moderate confidence)	SW480-con_peak_171	SW480-sh2_peak_175	con_sig	0	+	43149002	43167798	0	8	34,64,34,90,303,83,266,147,	0,71,10158,12867,13310,13848,17449,18649	-395	-Inf	1.69	-1.34	-2.92	-0.0491	Down
peak_238	chr1	43233183	43241088	exonic	C1orf50	GVAGVAG,HTHCAG,MTGKA	72,81,187,341,357,376,387,398,411,447,490,505,509	m6A site (Moderate confidence),m6A site (Low confidence),m6A site (Low confidence),m6A site (Moderate confidence),m6A site (Low confidence),m6A site (Moderate confidence),m6A site (Moderate confidence),m6A site (Very high confidence),m6A site (Very high confidence),m6A site (Very high confidence),m6A site (Low confidence),m6A site (Very high confidence),m6A site (High confidence)		SW480-sh2_peak_176		3.1e-09	+	43233183	43241088	0	4	112,87,132,209,	0,6050,7224,7696	-8.51	-7.05	1.92	-0.701	-1.72	0.458	Up
peak_239	chr1	43308547	43308637	exonic	ERMAP	GVAGVAG,MTGKA	16	m6A site (High confidence)				1e-05	+	43308547	43308637	0	1	90,	0	-5	-3.82	3.26	-0.199	-0.2	-0.0159	Not DE
peak_240	chr1	43317160	43317489	exonic	ZNF691	GVAGVAG,HTHCAG,MTGKA	135,163,202,286,300	m6A site (High confidence),m6A site (Low confidence),m6A site (Moderate confidence),m6A site (Moderate confidence),m6A site (Low confidence)		SW480-sh2_peak_177		8.1e-07	+	43317160	43317489	0	1	329,	0	-6.09	-4.81	2.01	-0.831	-2	0.787	Up
peak_241	chr1	43828692	43828873	exonic	CDC20	GVAGVAG			SW480-con_peak_172	SW480-sh2_peak_178		6.3e-18	+	43828692	43828873	0	1	181,	0	-17.2	-15.3	1.93	-0.284	-0.506	-0.0653	Not DE
peak_242	chr1	43996531	43996712	UTR5	PTPRF							4.9e-06	+	43996531	43996712	0	1	181,	0	-5.31	-4.1	10.8	-0.257	-0.276	-0.322	Not DE
peak_243	chr1	44056656	44056717	exonic	PTPRF		56	m6A site (Very high confidence)				7.4e-05	+	44056656	44056717	0	1	61,	0	-4.13	-3.03	1.58	-0.259	-0.282	0.0664	Not DE
peak_244	chr1	44069178	44069765	exonic	PTPRF	GVAGVAG,HTHCAG	69,103,224,255,296,306,341,346,350,367,378,438,465,477	m6A site (Very high confidence),m6A site (High confidence),m6A site (Moderate confidence),m6A site (Moderate confidence),m6A site (Moderate confidence),m6A site (High confidence),m6A site (High confidence),m6A site (Very high confidence),m6A site (Moderate confidence),m6A site (Very high confidence),m6A site (High confidence),m6A site (Moderate confidence),m6A site (Moderate confidence),m6A site …	SW480-con_peak_173	SW480-sh2_peak_179		1e-19	+	44069178	44069765	0	2	26,484,	0,103	-19	-17	1.97	-0.782	-1.9	0.334	Up
peak_245	chr1	44088413	44088594	UTR3	PTPRF				SW480-con_peak_174	SW480-sh2_peak_180		6.3e-11	+	44088413	44088594	0	1	181,	0	-10.2	-8.63	1.97	-0.299	-0.574	-0.222	Not DE
peak_246	chr1	44118852	44126050	exonic	KDM4A	HTHCAG,MTGKA	271	m6A site (High confidence)		SW480-sh2_peak_181		4.8e-07	+	44118852	44126050	0	3	132,176,82,	0,2409,7116	-6.32	-5.03	1.75	-0.338	-0.768	0.223	Not DE
peak_247	chr1	44133610	44133671	exonic	KDM4A	GVAGVAG,MTGKA	35	m6A site (High confidence)		SW480-sh2_peak_182		8.5e-05	+	44133610	44133671	0	1	61,	0	-4.07	-2.98	1.4	-0.328	-0.725	0.398	Not DE
peak_248	chr1	44137493	44149362	exonic	KDM4A	HTHCAG				SW480-sh2_peak_183		0.00019	+	44137493	44149362	0	2	53,8,	0,11861	-3.72	-2.66	1.45	-0.561	-1.41	0.881	Up
peak_249	chr1	44169383	44170352	exonic	KDM4A	GVAGVAG,HTHCAG,MTGKA	114,327,553	m6A site (High confidence),m6A site (Low confidence),m6A site (High confidence)	SW480-con_peak_175,SW480-con_peak_737	SW480-sh2_peak_184,SW480-sh2_peak_185		3.2e-13	+	44169383	44170352	0	3	24,93,452,	0,307,517	-12.5	-10.8	1.71	-0.357	-0.832	-0.142	Not DE
peak_250	chr1	44170889	44171069	ncRNA_intronic	KDM4A	MTGKA			SW480-con_peak_737	SW480-sh2_peak_186		1.8e-05	+	44170889	44171069	0	1	180,	0	-4.75	-3.59	4.17	-0.316	-0.667	0.784	Not DE
peak_251	chr1	44435652	44435863	exonic	DPH2	MTGKA	133	m6A site (High confidence)	SW480-con_peak_176	SW480-sh2_peak_187		2.5e-12	+	44435652	44435863	0	1	211,	0	-11.6	-9.9	2	-0.275	-0.441	0.115	Not DE
peak_252	chr1	44438143	44438234	exonic	DPH2	MTGKA						1.6e-05	+	44438143	44438234	0	1	91,	0	-4.8	-3.64	1.43	-0.276	-0.452	0.153	Not DE
peak_253	chr1	44438982	44439043	UTR3	DPH2		7	m6A site (Low confidence)				1.4e-05	+	44438982	44439043	0	1	61,	0	-4.86	-3.69	1.71	-0.256	-0.272	0.0354	Not DE
peak_254	chr1	44451208	44456185	exonic	B4GALT2	MTGKA	199,246,283	m6A site (Very high confidence),m6A site (Very high confidence),m6A site (Very high confidence)	SW480-con_peak_177	SW480-sh2_peak_188		1e-12	+	44451208	44456185	0	2	85,216,	0,4761	-12	-10.3	1.65	-0.261	-0.299	0.00731	Not DE
peak_255	chr1	44456722	44456843	UTR3	B4GALT2	GVAGVAG,MTGKA						0.00013	+	44456722	44456843	0	1	121,	0	-3.89	-2.81	1.78	-0.261	-0.303	0.0864	Not DE
peak_256	chr1	44684423	44684874	exonic	DMAP1	GVAGVAG,HTHCAG	84	m6A site (High confidence)	SW480-con_peak_178			2.8e-06	+	44684423	44684874	0	2	4,147,	0,304	-5.55	-4.32	1.54	-0.282	-0.49	-0.16	Not DE
peak_257	chr1	45101228	45101712	exonic	RNF220	GVAGVAG				SW480-sh2_peak_189		1.7e-05	+	45101228	45101712	0	2	110,11,	0,473	-4.77	-3.61	1.29	-0.449	-1.12	0.305	Not DE
peak_258	chr1	45110686	45110746	exonic	RNF220							2e-05	+	45110686	45110746	0	1	60,	0	-4.69	-3.53	1.25	-0.264	-0.341	-0.0459	Not DE
peak_259	chr1	45218864	45219492	exonic	KIF2C	GVAGVAG,MTGKA	57,135	m6A site (Moderate confidence),m6A site (High confidence)	SW480-con_peak_179	SW480-sh2_peak_190		3.3e-10	+	45218864	45219492	0	2	62,88,	0,540	-9.48	-7.96	1.56	-0.287	-0.521	0.123	Not DE
peak_260	chr1	45228106	45232546	exonic	KIF2C	GVAGVAG,HTHCAG,MTGKA	38,75,137,142,178	m6A site (High confidence),m6A site (Moderate confidence),m6A site (Moderate confidence),m6A site (High confidence),m6A site (Moderate confidence)	SW480-con_peak_180	SW480-sh2_peak_191		1.3e-14	+	45228106	45232546	0	3	17,114,49,	0,110,4391	-13.9	-12.1	1.51	-0.572	-1.43	0.285	Up
peak_261	chr1	45241211	45244451	exonic	RPS8	GVAGVAG,HTHCAG,MTGKA	74,97,445,597	m6A site (Very high confidence),m6A site (Very high confidence),m6A site (Moderate confidence),m6A site (Low confidence)	SW480-con_peak_181,SW480-con_peak_182	SW480-sh2_peak_192,SW480-sh2_peak_193		0	+	45241211	45244451	0	6	61,107,100,176,130,204,	0,494,1135,2074,2460,3036	-570	-Inf	1.52	-0.38	-0.915	0.0149	Not DE
peak_262	chr1	45266048	45266229	exonic	PLK3	HTHCAG,MTGKA				SW480-sh2_peak_194		9.8e-08	+	45266048	45266229	0	1	181,	0	-7.01	-5.66	1.73	-0.357	-0.836	0.345	Not DE
peak_263	chr1	45477893	45477953	exonic	UROD	HTHCAG,MTGKA						0.00042	+	45477893	45477953	0	1	60,	0	-3.38	-2.35	1.57	-0.298	-0.57	0.324	Not DE
peak_264	chr1	45481015	45481223	exonic	UROD	GVAGVAG,HTHCAG,MTGKA	31,38,88,151	m6A site (High confidence),m6A site (Moderate confidence),m6A site (High confidence),m6A site (High confidence)		SW480-sh2_peak_195		6e-07	+	45481015	45481223	0	1	208,	0	-6.22	-4.93	1.23	-0.33	-0.736	0.0964	Not DE
peak_265	chr1	45792603	45792722	UTR5	HPDL		114	m6A site (High confidence)	SW480-con_peak_183			3.6e-06	+	45792603	45792722	0	1	119,	0	-5.44	-4.22	1.6	-0.266	-0.363	-0.0788	Not DE
peak_266	chr1	45793371	45793519	exonic	HPDL	HTHCAG	82	m6A site (High confidence)	SW480-con_peak_184			5e-13	+	45793371	45793519	0	1	148,	0	-12.3	-10.6	1.94	-0.32	-0.691	-0.263	Not DE
peak_267	chr1	45793814	45794080	exonic	HPDL	GVAGVAG,HTHCAG,MTGKA	7,181,189	m6A site (High confidence),m6A site (Very high confidence),m6A site (Low confidence)	SW480-con_peak_185	SW480-sh2_peak_196		1.3e-12	+	45793814	45794080	0	1	266,	0	-11.9	-10.2	1.68	-0.607	-1.51	0.379	Up
peak_268	chr1	45794138	45794228	UTR3	HPDL							1.4e-05	+	45794138	45794228	0	1	90,	0	-4.86	-3.69	1.64	-0.275	-0.439	-0.217	Not DE
peak_269	chr1	45808926	45809136	exonic	TOE1	GVAGVAG	80,87,120	m6A site (Very high confidence),m6A site (Very high confidence),m6A site (Very high confidence)		SW480-sh2_peak_197		3.5e-08	+	45808926	45809136	0	1	210,	0	-7.46	-6.07	1.53	-0.599	-1.5	0.419	Up
peak_270	chr1	45976685	45976746	UTR3	MMACHC				SW480-con_peak_186			3.6e-05	+	45976685	45976746	0	1	61,	0	-4.44	-3.31	1.26	-0.371	-0.885	-0.228	Not DE
peak_271	chr1	46034620	46035723	exonic	AKR1A1	GVAGVAG,HTHCAG,MTGKA	44,59,104	m6A site (Low confidence),m6A site (Moderate confidence),m6A site (Low confidence)		SW480-sh2_peak_198		6.3e-14	+	46034620	46035723	0	3	51,87,161,	0,194,942	-13.2	-11.5	1.3	-1.19	-2.68	0.252	Up
peak_272	chr1	46067959	46073562	exonic	NASP	GVAGVAG,HTHCAG,MTGKA	368,384,459,464,523,559,602	m6A site (Low confidence),m6A site (High confidence),m6A site (Low confidence),m6A site (Low confidence),m6A site (High confidence),m6A site (Low confidence),m6A site (High confidence)	SW480-con_peak_187	SW480-sh2_peak_200,SW480-sh2_peak_201,SW480-sh2_peak_199		7.9e-17	+	46067959	46073562	0	4	78,81,110,570,	0,2648,4194,5033	-16.1	-14.3	1.72	-0.277	-0.464	-0.0327	Not DE
peak_273	chr1	46073740	46080009	exonic	NASP	GVAGVAG,HTHCAG,MTGKA	11,29,43,70,116,233,272	m6A site (Low confidence),m6A site (High confidence),m6A site (High confidence),m6A site (Moderate confidence),m6A site (Low confidence),m6A site (Low confidence),m6A site (Moderate confidence)	SW480-con_peak_188			3.8e-08	+	46073740	46080009	0	4	269,80,86,45,	0,5100,6027,6224	-7.42	-6.04	1.8	-0.556	-1.4	-0.183	Down
peak_274	chr1	46080803	46081087	exonic	NASP	GVAGVAG,MTGKA	62,138,147	m6A site (Low confidence),m6A site (High confidence),m6A site (Very high confidence)	SW480-con_peak_189	SW480-sh2_peak_202		4e-26	+	46080803	46081087	0	2	70,111,	0,173	-25.4	-23.2	1.44	-0.441	-1.1	-0.142	Not DE
peak_275	chr1	46082332	46083830	exonic	NASP	GVAGVAG,HTHCAG,MTGKA	14,212	m6A site (Low confidence),m6A site (High confidence)	SW480-con_peak_190	SW480-sh2_peak_203		5e-27	+	46082332	46083830	0	3	43,129,98,	0,802,1400	-26.3	-24.1	1.38	-1.14	-2.6	-0.233	Down
peak_276	chr1	46159330	46159630	exonic	TMEM69	HTHCAG			SW480-con_peak_191	SW480-sh2_peak_204		7.9e-12	+	46159330	46159630	0	1	300,	0	-11.1	-9.46	1.57	-0.353	-0.824	0.172	Not DE
peak_277	chr1	46500808	46500929	exonic	MAST2	GVAGVAG	38,74	m6A site (Very high confidence),m6A site (Low confidence)				0.00039	+	46500808	46500929	0	1	121,	0	-3.41	-2.38	1.75	-0.266	-0.356	-0.178	Not DE
peak_278	chr1	46501496	46501706	exonic	MAST2	HTHCAG	100,176	m6A site (Very high confidence),m6A site (Very high confidence)		SW480-sh2_peak_206		5.9e-08	+	46501496	46501706	0	1	210,	0	-7.23	-5.87	2.55	-0.338	-0.765	0.432	Not DE
peak_279	chr1	46769314	46782242	exonic	UQCRH	GVAGVAG,HTHCAG,MTGKA	43,70,112,123,130,211,260,508,527	m6A site (Low confidence),m6A site (Moderate confidence),m6A site (Low confidence),m6A site (Moderate confidence),m6A site (Very high confidence),m6A site (Very high confidence),m6A site (Moderate confidence),m6A site (High confidence),m6A site (High confidence)	SW480-con_peak_192	SW480-sh2_peak_207		1e-165	+	46769314	46782242	0	5	178,27,148,162,19,	0,5458,6254,6512,12909	-165	-161	1.45	-0.322	-0.696	-0.0273	Not DE
peak_280	chr1	46827326	46827536	exonic	NSUN4	HTHCAG,MTGKA	86	m6A site (Low confidence)	SW480-con_peak_193			4.1e-08	+	46827326	46827536	0	1	210,	0	-7.39	-6.01	1.86	-0.477	-1.2	-0.559	Not DE
peak_281	chr1	47834158	47842426	exonic	CMPK1	GVAGVAG,HTHCAG,MTGKA	60,142,398	m6A site (Very high confidence),m6A site (Low confidence),m6A site (Moderate confidence)	SW480-con_peak_194	SW480-sh2_peak_208		6.3e-15	+	47834158	47842426	0	5	129,153,77,97,51,	0,4468,6422,6710,8217	-14.2	-12.4	1.57	-0.348	-0.808	-0.113	Not DE
peak_282	chr1	47844004	47844094	UTR3	CMPK1		47	m6A site (Moderate confidence)		SW480-sh2_peak_209		2.9e-06	+	47844004	47844094	0	1	90,	0	-5.54	-4.31	1.52	-0.304	-0.611	0.278	Not DE
peak_283	chr1	51434871	51434961	UTR5	CDKN2C	GVAGVAG,HTHCAG	20,70	m6A site (Very high confidence),m6A site (High confidence)	SW480-con_peak_195			4.1e-05	+	51434871	51434961	0	1	90,	0	-4.39	-3.27	1.85	-0.265	-0.355	-0.204	Not DE
peak_284	chr1	51735647	51736971	exonic	RNF11	MTGKA	23,44,55,171,186,228,240	m6A site (Moderate confidence),m6A site (Moderate confidence),m6A site (Low confidence),m6A site (Very high confidence),m6A site (Low confidence),m6A site (Very high confidence),m6A site (Low confidence)	SW480-con_peak_196	SW480-sh2_peak_210		4e-20	+	51735647	51736971	0	2	150,149,	0,1175	-19.4	-17.4	1.93	-0.304	-0.61	0.129	Not DE
peak_285	chr1	52211229	52218271	exonic	OSBPL9	HTHCAG	26,97,113,132,144,282	m6A site (Low confidence),m6A site (Moderate confidence),m6A site (High confidence),m6A site (High confidence),m6A site (High confidence),m6A site (Moderate confidence)	SW480-con_peak_197	SW480-sh2_peak_211		2.5e-16	+	52211229	52218271	0	5	74,48,30,51,97,	0,1152,2811,4587,6945	-15.6	-13.7	2.08	-0.273	-0.424	-0.0952	Not DE
peak_286	chr1	52252255	52253396	exonic	OSBPL9	GVAGVAG,HTHCAG	73,116	m6A site (Moderate confidence),m6A site (Moderate confidence)		SW480-sh2_peak_212		1.2e-06	+	52252255	52253396	0	3	34,136,10,	0,769,1131	-5.92	-4.66	1.37	-0.262	-0.312	-0.0149	Not DE
peak_287	chr1	52525551	52549055	exonic	BTF3L4	GVAGVAG,HTHCAG	103,161	m6A site (Low confidence),m6A site (High confidence)	SW480-con_peak_198	SW480-sh2_peak_213		3.1e-09	+	52525551	52549055	0	3	22,114,44,	0,4945,23460	-8.51	-7.05	1.33	-0.286	-0.513	-0.0826	Not DE
peak_288	chr1	52549174	52552465	exonic	BTF3L4	HTHCAG,MTGKA	23,46,70,174	m6A site (Moderate confidence),m6A site (High confidence),m6A site (Low confidence),m6A site (Very high confidence)	SW480-con_peak_199	SW480-sh2_peak_214		1.6e-15	+	52549174	52552465	0	3	39,60,82,	0,2609,3209	-14.8	-12.9	1.57	-0.26	-0.29	0.00378	Not DE
peak_289	chr1	52704906	52705026	exonic	ZFYVE9	MTGKA						0.00016	+	52704906	52705026	0	1	120,	0	-3.8	-2.74	1.97	-0.292	-0.55	-0.5	Not DE
peak_290	chr1	52812238	52812328	UTR3	ZFYVE9							6.3e-05	+	52812238	52812328	0	1	90,	0	-4.2	-3.09	16.9	-0.264	-0.339	-1.36	Not DE
peak_291	chr1	52878286	52882412	exonic	PRPF38A	GVAGVAG,HTHCAG,MTGKA	57,63,268,344	m6A site (High confidence),m6A site (High confidence),m6A site (Low confidence),m6A site (Very high confidence)	SW480-con_peak_201	SW480-sh2_peak_215		1.6e-10	+	52878286	52882412	0	6	10,113,27,98,49,93,	0,1264,2006,2147,2723,4033	-9.8	-8.26	1.64	-0.317	-0.679	-0.134	Not DE
peak_292	chr1	52883218	52883637	UTR3	PRPF38A	GVAGVAG,HTHCAG,MTGKA	272,295,360,378	m6A site (Low confidence),m6A site (Moderate confidence),m6A site (Very high confidence),m6A site (High confidence)	SW480-con_peak_203			2.6e-07	+	52883218	52883637	0	1	419,	0	-6.59	-5.27	1.72	-0.266	-0.357	0.0419	Not DE
peak_293	chr1	53493732	53513568	exonic	SCP2				SW480-con_peak_204	SW480-sh2_peak_216		3.2e-12	+	53493732	53513568	0	3	11,130,39,	0,10856,19797	-11.5	-9.89	1.42	-0.284	-0.504	-0.0775	Not DE
peak_294	chr1	53516833	53516924	UTR3	SCP2				SW480-con_peak_205			4.6e-08	+	53516833	53516924	0	1	91,	0	-7.34	-5.97	2.16	-0.277	-0.458	-0.253	Not DE
peak_295	chr1	53675812	53675903	exonic	CPT2	MTGKA						9.3e-06	+	53675812	53675903	0	1	91,	0	-5.03	-3.85	1.39	-0.27	-0.393	-0.0974	Not DE
peak_296	chr1	53676169	53676587	exonic	CPT2	GVAGVAG	67,133,163,178,397	m6A site (Moderate confidence),m6A site (Very high confidence),m6A site (Moderate confidence),m6A site (High confidence),m6A site (Moderate confidence)	SW480-con_peak_206	SW480-sh2_peak_217		6.3e-11	+	53676169	53676587	0	1	418,	0	-10.2	-8.63	1.79	-0.493	-1.24	0.289	Not DE
peak_297	chr1	54417728	54417848	exonic	LRRC42	GVAGVAG,HTHCAG,MTGKA	79	m6A site (High confidence)		SW480-sh2_peak_219		3.5e-06	+	54417728	54417848	0	1	120,	0	-5.46	-4.24	1.26	-0.47	-1.18	0.257	Not DE
peak_298	chr1	54428045	54433603	exonic	LRRC42	GVAGVAG,HTHCAG,MTGKA	62,89,183,196,292,311,316,372,378	m6A site (High confidence),m6A site (Low confidence),m6A site (Very high confidence),m6A site (Moderate confidence),m6A site (Moderate confidence),m6A site (Moderate confidence),m6A site (Low confidence),m6A site (Moderate confidence),m6A site (High confidence)	SW480-con_peak_207	SW480-sh2_peak_220		4e-19	+	54428045	54433603	0	3	37,85,266,	0,3923,5292	-18.4	-16.4	1.51	-0.419	-1.04	0.132	Not DE
peak_299	chr1	54520196	54534488	exonic	TCEANC2	MTGKA						0.00048	+	54520196	54534488	0	2	1,60,	0,14232	-3.32	-2.3	1.94	-0.284	-0.501	-0.652	Not DE
peak_300	chr1	54562459	54562580	UTR3	TCEANC2				SW480-con_peak_208			7.2e-05	+	54562459	54562580	0	1	121,	0	-4.14	-3.04	1.73	-0.296	-0.565	-0.364	Not DE
peak_301	chr1	54675699	54678188	exonic	MRPL37	HTHCAG			SW480-con_peak_209			4e-11	+	54675699	54678188	0	2	105,15,	0,2474	-10.4	-8.83	1.18	-0.469	-1.18	-0.136	Not DE
peak_302	chr1	55182284	55183179	exonic	MROH7-TTC4	HTHCAG						1.1e-06	+	55182284	55183179	0	2	106,15,	0,880	-5.96	-4.7	2.54	-0.26	-0.288	-0.0583	Not DE
peak_303	chr1	55207341	55207850	ncRNA_exonic	MROH7-TTC4	HTHCAG,MTGKA	55,84,101,161,176,188,229,401,471,481,488	m6A site (Very high confidence),m6A site (Very high confidence),m6A site (Low confidence),m6A site (High confidence),m6A site (Very high confidence),m6A site (Very high confidence),m6A site (Very high confidence),m6A site (Very high confidence),m6A site (High confidence),m6A site (Very high confidence),m6A site (Very high confidence)	SW480-con_peak_210,SW480-con_peak_211	SW480-sh2_peak_221		3.2e-21	+	55207341	55207850	0	1	509,	0	-20.5	-18.5	2.01	-0.338	-0.771	-0.151	Not DE
peak_304	chr1	55181673	55183178	exonic	TTC4	GVAGVAG,HTHCAG	6,139	m6A site (Moderate confidence),m6A site (Low confidence)				1.1e-05	+	55181673	55183178	0	3	19,118,14,	0,599,1491	-4.96	-3.79	1.54	-0.264	-0.339	0.0663	Not DE
peak_305	chr1	55207340	55207879	ncRNA_exonic	TTC4	HTHCAG,MTGKA	56,85,102,162,177,189,230,402,472,482,489	m6A site (Very high confidence),m6A site (Very high confidence),m6A site (Low confidence),m6A site (High confidence),m6A site (Very high confidence),m6A site (Very high confidence),m6A site (Very high confidence),m6A site (Very high confidence),m6A site (Moderate confidence),m6A site (Very high confidence),m6A site (Very high confidence)	SW480-con_peak_210,SW480-con_peak_211	SW480-sh2_peak_221		3.2e-21	+	55207340	55207879	0	1	539,	0	-20.5	-18.5	2.01	-0.336	-0.754	-0.146	Not DE
peak_306	chr1	60309238	60333967	exonic	HOOK1	GVAGVAG,HTHCAG,MTGKA	9,26,75,121,198,248,268,396,489,557,717,735,759,766,821,843,912,951,1005,1099	m6A site (Moderate confidence),m6A site (Low confidence),m6A site (Very high confidence),m6A site (High confidence),m6A site (High confidence),m6A site (Low confidence),m6A site (Moderate confidence),m6A site (Moderate confidence),m6A site (Very high confidence),m6A site (Moderate confidence),m6A site (Very high confidence),m6A site (Moderate confidence),m6A site (Very high confidence),m6A site (…	SW480-con_peak_212	SW480-sh2_peak_222,SW480-sh2_peak_223		7.9e-14	+	60309238	60333967	0	12	32,141,202,111,88,61,141,94,35,83,101,46,	0,3478,4748,5506,14861,15418,16621,19217,21065,21596,22305,24683	-13.1	-11.3	2.56	-0.534	-1.34	-0.247	Down
peak_307	chr1	60338639	60338729	UTR3	HOOK1				SW480-con_peak_213			2e-05	+	60338639	60338729	0	1	90,	0	-4.7	-3.54	1.6	-1.12	-2.56	-1.27	Down
peak_308	chr1	60339892	60340102	UTR3	HOOK1	HTHCAG	130	m6A site (Moderate confidence)	SW480-con_peak_214			1.6e-07	+	60339892	60340102	0	1	210,	0	-6.79	-5.46	2.1	-0.405	-0.992	-0.562	Not DE
peak_309	chr1	61548365	61548456	exonic	NFIA							4.2e-05	+	61548365	61548456	0	1	91,	0	-4.38	-3.25	1.87	-0.271	-0.408	0.299	Not DE
peak_310	chr1	61553935	61554085	exonic	NFIA	GVAGVAG,HTHCAG						1.2e-05	+	61553935	61554085	0	1	150,	0	-4.93	-3.76	1.93	-0.261	-0.295	-0.0765	Not DE
peak_311	chr1	62910458	62914191	exonic	USP1	GVAGVAG,HTHCAG,MTGKA	133,148,169,182,214,260,280,287,291,477,500,535,578	m6A site (Very high confidence),m6A site (Very high confidence),m6A site (Very high confidence),m6A site (Moderate confidence),m6A site (Low confidence),m6A site (Low confidence),m6A site (Very high confidence),m6A site (Very high confidence),m6A site (Moderate confidence),m6A site (Very high confidence),m6A site (Very high confidence),m6A site (Very high confidence),m6A site (High confidence)	SW480-con_peak_215,SW480-con_peak_216	SW480-sh2_peak_225,SW480-sh2_peak_226		6.3e-16	+	62910458	62914191	0	3	642,171,56,	0,2553,3677	-15.2	-13.4	2.07	-0.313	-0.655	-0.0879	Not DE
peak_312	chr1	62916158	62916548	exonic	USP1	GVAGVAG,HTHCAG,MTGKA	112,137,149	m6A site (Very high confidence),m6A site (Very high confidence),m6A site (Moderate confidence)	SW480-con_peak_217	SW480-sh2_peak_227		1.3e-21	+	62916158	62916548	0	1	390,	0	-20.9	-18.9	1.87	-1.06	-2.47	-0.394	Down
peak_313	chr1	62916607	62916728	exonic	USP1							5.2e-07	+	62916607	62916728	0	1	121,	0	-6.28	-4.99	2.06	-0.27	-0.398	-0.213	Not DE
peak_314	chr1	63270920	63284735	exonic	ATG4C	HTHCAG,MTGKA	156,163,189,215,246,280,294	m6A site (Low confidence),m6A site (Very high confidence),m6A site (High confidence),m6A site (High confidence),m6A site (Low confidence),m6A site (Moderate confidence),m6A site (Very high confidence)	SW480-con_peak_218	SW480-sh2_peak_228		1.3e-12	+	63270920	63284735	0	3	6,234,60,	0,11325,13755	-11.9	-10.2	2.65	-0.286	-0.514	-0.216	Not DE
peak_315	chr1	63902695	63902786	UTR3	ALG6	MTGKA	65	m6A site (Moderate confidence)				3e-05	+	63902695	63902786	0	1	91,	0	-4.53	-3.39	2.37	-0.253	-0.264	0.138	Not DE
peak_316	chr1	64027411	64027472	exonic	EFCAB7	GVAGVAG,MTGKA						0.00015	+	64027411	64027472	0	1	61,	0	-3.81	-2.75	2.59	-0.261	-0.301	0.447	Not DE
peak_317	chr1	64125409	64125469	UTR3	PGM1	MTGKA	46	m6A site (Low confidence)		SW480-sh2_peak_229		3.6e-06	+	64125409	64125469	0	1	60,	0	-5.44	-4.22	1.51	-0.343	-0.794	0.432	Not DE
peak_318	chr1	65157515	65157576	UTR3	CACHD1		28	m6A site (High confidence)				0.00025	+	65157515	65157576	0	1	61,	0	-3.61	-2.56	2.76	-0.278	-0.467	-1	Not DE
peak_319	chr1	65247154	65270463	exonic	RAVER2	HTHCAG,MTGKA			SW480-con_peak_219	SW480-sh2_peak_230		8.3e-10	+	65247154	65270463	0	4	100,127,86,47,	0,7916,21504,23262	-9.08	-7.59	2.17	-0.343	-0.793	0.316	Not DE
peak_320	chr1	65296787	65296938	UTR3	RAVER2	GVAGVAG	4,70	m6A site (Very high confidence),m6A site (High confidence)	SW480-con_peak_220			3e-07	+	65296787	65296938	0	1	151,	0	-6.53	-5.22	2	-0.282	-0.493	-0.286	Not DE
peak_321	chr1	65298644	65298734	UTR3	RAVER2	HTHCAG,MTGKA	14,42,57	m6A site (High confidence),m6A site (High confidence),m6A site (Very high confidence)	SW480-con_peak_221			6e-06	+	65298644	65298734	0	1	90,	0	-5.22	-4.02	1.78	-0.287	-0.522	-0.328	Not DE
peak_322	chr1	65899114	65899235	UTR3	LEPROT	GVAGVAG			SW480-con_peak_222			7.6e-05	+	65899114	65899235	0	1	121,	0	-4.12	-3.02	1.88	-0.454	-1.13	-0.943	Not DE
peak_323	chr1	67424560	67428810	exonic	MIER1	GVAGVAG,HTHCAG,MTGKA	161	m6A site (Moderate confidence)		SW480-sh2_peak_231		1.7e-07	+	67424560	67428810	0	3	106,65,40,	0,801,4210	-6.77	-5.44	2.3	-0.39	-0.945	0.594	Not DE
peak_324	chr1	67436606	67438642	exonic	MIER1	GVAGVAG,HTHCAG,MTGKA			SW480-con_peak_223			3e-06	+	67436606	67438642	0	3	36,82,63,	0,731,1973	-5.52	-4.3	1.99	-0.427	-1.07	-0.603	Not DE
peak_325	chr1	67447600	67450523	exonic	MIER1	MTGKA	18,75,152,159,172,213	m6A site (Moderate confidence),m6A site (Very high confidence),m6A site (Very high confidence),m6A site (Moderate confidence),m6A site (High confidence),m6A site (Moderate confidence)	SW480-con_peak_224			9.3e-08	+	67447600	67450523	0	2	1,269,	0,2654	-7.03	-5.68	1.89	-0.325	-0.71	-0.302	Not DE
peak_326	chr1	68150949	68151070	UTR5	GADD45A	GVAGVAG				SW480-sh2_peak_232		3.5e-07	+	68150949	68151070	0	1	121,	0	-6.46	-5.16	2.31	-0.364	-0.861	0.456	Not DE
peak_327	chr1	68153390	68153841	exonic	GADD45A	GVAGVAG,HTHCAG,MTGKA	87,173,232	m6A site (Moderate confidence),m6A site (Very high confidence),m6A site (Very high confidence)	SW480-con_peak_225	SW480-sh2_peak_233		3.2e-31	+	68153390	68153841	0	1	451,	0	-30.5	-28.2	1.55	-0.261	-0.294	-0.000737	Not DE
peak_328	chr1	70671394	70687055	UTR5	SRSF11	MTGKA	11	m6A site (Low confidence)		SW480-sh2_peak_234		5.1e-05	+	70671394	70687055	0	2	69,22,	0,15639	-4.29	-3.17	1.9	-0.339	-0.775	0.703	Not DE
peak_329	chr1	70687323	70687383	exonic	SRSF11							2.7e-05	+	70687323	70687383	0	1	60,	0	-4.57	-3.43	1.27	-0.26	-0.287	-0.0118	Not DE
peak_330	chr1	70701226	70716549	exonic	SRSF11	GVAGVAG,HTHCAG,MTGKA	195,352,619,691,852,922	m6A site (High confidence),m6A site (Moderate confidence),m6A site (Moderate confidence),m6A site (High confidence),m6A site (Very high confidence),m6A site (Very high confidence)	SW480-con_peak_226	SW480-sh2_peak_235,SW480-sh2_peak_237,SW480-sh2_peak_236		6.3e-39	+	70701226	70716549	0	9	7,128,82,132,90,33,117,139,259,	0,1881,3895,9140,11274,11573,14387,14821,15064	-38.2	-35.7	1.68	-0.984	-2.3	-0.137	Down
peak_331	chr1	70717236	70717297	UTR3	SRSF11							9.8e-05	+	70717236	70717297	0	1	61,	0	-4.01	-2.92	1.27	-0.299	-0.576	-0.192	Not DE
peak_332	chr1	75218029	75229706	exonic	TYW3	HTHCAG,MTGKA	23,124	m6A site (Moderate confidence),m6A site (Moderate confidence)	SW480-con_peak_227			3.2e-12	+	75218029	75229706	0	2	80,129,	0,11548	-11.5	-9.89	1.72	-1	-2.33	-0.538	Down
peak_333	chr1	75231465	75231674	UTR3	TYW3	MTGKA			SW480-con_peak_228	SW480-sh2_peak_238		1.9e-09	+	75231465	75231674	0	1	209,	0	-8.72	-7.25	2.39	-0.285	-0.509	-0.267	Not DE
peak_334	chr1	76190447	76198799	exonic	ACADM	HTHCAG	166,245,286,300,318	m6A site (Low confidence),m6A site (Moderate confidence),m6A site (Very high confidence),m6A site (Low confidence),m6A site (High confidence)	SW480-con_peak_229	SW480-sh2_peak_239		1e-26	+	76190447	76198799	0	5	55,100,98,70,64,	0,3626,7881,8090,8288	-26	-23.8	1.78	-0.535	-1.35	0.207	Up
peak_335	chr1	76200546	76211587	exonic	ACADM	GVAGVAG,HTHCAG,MTGKA			SW480-con_peak_230	SW480-sh2_peak_240		7.9e-18	+	76200546	76211587	0	3	10,131,97,	0,5118,10944	-17.1	-15.1	1.72	-0.455	-1.14	-0.228	Not DE
peak_336	chr1	76216159	76226914	exonic	ACADM	MTGKA	49,120	m6A site (Moderate confidence),m6A site (Low confidence)	SW480-con_peak_231	SW480-sh2_peak_241		1.6e-13	+	76216159	76226914	0	2	72,108,	0,10647	-12.8	-11	1.57	-0.27	-0.391	-0.0505	Not DE
peak_337	chr1	76227002	76228532	exonic	ACADM	HTHCAG,MTGKA	83	m6A site (Very high confidence)	SW480-con_peak_232			2.2e-08	+	76227002	76228532	0	2	53,156,	0,1374	-7.66	-6.26	1.52	-0.367	-0.872	-0.203	Not DE
peak_338	chr1	76253280	76254925	exonic	RABGGTB	MTGKA			SW480-con_peak_233			0.00011	+	76253280	76254925	0	2	9,82,	0,1563	-3.95	-2.87	1.22	-0.343	-0.792	-0.211	Not DE
peak_339	chr1	78478898	78479286	exonic	DNAJB4	GVAGVAG,HTHCAG,MTGKA	59,114,215,314,335	m6A site (Very high confidence),m6A site (Very high confidence),m6A site (Very high confidence),m6A site (Moderate confidence),m6A site (Very high confidence)	SW480-con_peak_234	SW480-sh2_peak_242		2e-11	+	78478898	78479286	0	1	388,	0	-10.7	-9.14	2.4	-0.275	-0.442	-0.133	Not DE
peak_340	chr1	78481888	78482068	exonic	DNAJB4	MTGKA	52,96	m6A site (Very high confidence),m6A site (Very high confidence)	SW480-con_peak_235			8.3e-06	+	78481888	78482068	0	1	180,	0	-5.08	-3.89	2.1	-0.348	-0.805	-0.593	Not DE
peak_341	chr1	84944948	84955353	exonic	RPF1	GVAGVAG,HTHCAG,MTGKA	14,88,268,333	m6A site (Low confidence),m6A site (Very high confidence),m6A site (High confidence),m6A site (Moderate confidence)	SW480-con_peak_236	SW480-sh2_peak_243		5e-25	+	84944948	84955353	0	4	244,57,81,38,	0,1690,3649,10367	-24.3	-22.1	1.76	-0.315	-0.666	-0.0796	Not DE
peak_342	chr1	84961988	84963136	exonic	RPF1	HTHCAG,MTGKA			SW480-con_peak_237			1.8e-09	+	84961988	84963136	0	2	65,25,	0,1123	-8.75	-7.28	1.31	-0.362	-0.851	-0.198	Not DE
peak_343	chr1	86047768	86047919	exonic	CCN1	MTGKA	74,86	m6A site (Low confidence),m6A site (Moderate confidence)		SW480-sh2_peak_244		1.1e-10	+	86047768	86047919	0	1	151,	0	-9.95	-8.4	1.38	-0.417	-1.03	0.234	Not DE
peak_344	chr1	86048288	86048943	exonic	CCN1	GVAGVAG,HTHCAG,MTGKA	164,200,300,318,423,479,505	m6A site (High confidence),m6A site (Low confidence),m6A site (Very high confidence),m6A site (Very high confidence),m6A site (Very high confidence),m6A site (High confidence),m6A site (Very high confidence)	SW480-con_peak_238	SW480-sh2_peak_245		1.6e-87	+	86048288	86048943	0	2	19,521,	0,134	-86.8	-83.8	2.63	-0.287	-0.52	0.0414	Not DE
peak_345	chr1	87170641	87188238	exonic	SH3GLB1	MTGKA	47,107,128,187,226,235,257	m6A site (Low confidence),m6A site (Very high confidence),m6A site (High confidence),m6A site (High confidence),m6A site (Very high confidence),m6A site (High confidence),m6A site (High confidence)		SW480-sh2_peak_246		1.3e-12	+	87170641	87188238	0	4	13,142,129,16,	0,10765,14548,17581	-11.9	-10.2	1.84	-0.417	-1.03	0.282	Not DE
peak_346	chr1	87188326	87190056	exonic	SH3GLB1	GVAGVAG,MTGKA	60,87	m6A site (High confidence),m6A site (Moderate confidence)	SW480-con_peak_239			3.5e-05	+	87188326	87190056	0	2	30,61,	0,1669	-4.46	-3.33	1.41	-0.321	-0.694	-0.325	Not DE
peak_347	chr1	87208904	87208994	exonic	SH3GLB1	MTGKA	23	m6A site (High confidence)				4.7e-05	+	87208904	87208994	0	1	90,	0	-4.33	-3.21	1.56	-0.29	-0.54	-0.33	Not DE
peak_348	chr1	87810689	87810840	UTR3	LMO4	MTGKA	12	m6A site (Moderate confidence)		SW480-sh2_peak_247		1.1e-10	+	87810689	87810840	0	1	151,	0	-9.97	-8.42	2.76	-0.308	-0.63	0.445	Not DE
peak_349	chr1	87811048	87811228	UTR3	LMO4	HTHCAG				SW480-sh2_peak_248		5.2e-09	+	87811048	87811228	0	1	180,	0	-8.28	-6.84	3.11	-0.262	-0.311	0.113	Not DE
peak_350	chr1	89206694	89206875	exonic	PKN2	GVAGVAG,HTHCAG,MTGKA	32,105	m6A site (Moderate confidence),m6A site (High confidence)				4.6e-08	+	89206694	89206875	0	1	181,	0	-7.34	-5.97	2.37	-0.246	-0.253	0.00541	Not DE
peak_351	chr1	89225956	89237369	exonic	PKN2	GVAGVAG,HTHCAG,MTGKA	43,144,152,197,247,348	m6A site (High confidence),m6A site (Very high confidence),m6A site (Moderate confidence),m6A site (High confidence),m6A site (High confidence),m6A site (Low confidence)	SW480-con_peak_241,SW480-con_peak_240			1.5e-08	+	89225956	89237369	0	4	103,118,146,24,	0,10078,11147,11389	-7.81	-6.41	2.33	-0.835	-2.01	-0.681	Down
peak_352	chr1	89298481	89299243	exonic	PKN2	GVAGVAG,HTHCAG,MTGKA	160,255,269,347,366	m6A site (Very high confidence),m6A site (Moderate confidence),m6A site (Low confidence),m6A site (Low confidence),m6A site (Moderate confidence)	SW480-con_peak_242	SW480-sh2_peak_249		7.9e-16	+	89298481	89299243	0	3	53,81,316,	0,278,446	-15.1	-13.3	2.24	-0.439	-1.1	0.278	Not DE
peak_353	chr1	89299751	89299902	UTR3	PKN2	MTGKA	120	m6A site (High confidence)	SW480-con_peak_243			1.9e-09	+	89299751	89299902	0	1	151,	0	-8.71	-7.24	2	-0.323	-0.701	-0.358	Not DE
peak_354	chr1	89300679	89300800	UTR3	PKN2	MTGKA			SW480-con_peak_244			7.9e-06	+	89300679	89300800	0	1	121,	0	-5.1	-3.91	1.81	-0.285	-0.51	-0.275	Not DE
peak_355	chr1	90399188	90399368	exonic	LRRC8D		85,98,136	m6A site (Low confidence),m6A site (High confidence),m6A site (High confidence)	SW480-con_peak_245			3.7e-07	+	90399188	90399368	0	1	180,	0	-6.43	-5.13	1.87	-0.314	-0.662	-0.308	Not DE
peak_356	chr1	90399426	90399546	exonic	LRRC8D	MTGKA	106	m6A site (Moderate confidence)	SW480-con_peak_246			2.8e-05	+	90399426	90399546	0	1	120,	0	-4.55	-3.41	1.52	-0.379	-0.913	-0.458	Not DE
peak_357	chr1	90399962	90401304	exonic	LRRC8D	GVAGVAG,HTHCAG,MTGKA	31,42,74,159,202,249,253,380,405,537,551,588,596,651,721,950,959,972,1000,1014,1019,1088,1097,1211,1243	m6A site (Very high confidence),m6A site (Low confidence),m6A site (Moderate confidence),m6A site (High confidence),m6A site (Very high confidence),m6A site (Low confidence),m6A site (Very high confidence),m6A site (Moderate confidence),m6A site (High confidence),m6A site (Low confidence),m6A site (Very high confidence),m6A site (Moderate confidence),m6A site (Very high confidence),m6A site (Very…	SW480-con_peak_247,SW480-con_peak_248	SW480-sh2_peak_250		6.3e-21	+	90399962	90401304	0	1	1342,	0	-20.2	-18.1	2.53	-0.819	-1.98	0.281	Up
peak_358	chr1	90473281	90484266	exonic	ZNF326	GVAGVAG,HTHCAG,MTGKA	28,58,75,101,233,289,312,397	m6A site (Very high confidence),m6A site (Low confidence),m6A site (Moderate confidence),m6A site (Low confidence),m6A site (High confidence),m6A site (Low confidence),m6A site (Low confidence),m6A site (Moderate confidence)	SW480-con_peak_249	SW480-sh2_peak_251		1.3e-14	+	90473281	90484266	0	5	28,199,112,148,23,	0,2365,5403,9594,10962	-13.9	-12.1	1.7	-0.281	-0.485	-0.0654	Not DE
peak_359	chr1	90492997	90493148	exonic	ZNF326							5.5e-06	+	90492997	90493148	0	1	151,	0	-5.26	-4.06	2.78	-0.268	-0.376	0.134	Not DE
peak_360	chr1	91985792	91989973	exonic	CDC7	GVAGVAG,HTHCAG,MTGKA	84,106,191,232,358	m6A site (Moderate confidence),m6A site (High confidence),m6A site (Very high confidence),m6A site (Moderate confidence),m6A site (Low confidence)	SW480-con_peak_250	SW480-sh2_peak_252		1e-17	+	91985792	91989973	0	2	44,376,	0,3805	-17	-15.1	2	-0.294	-0.554	0.111	Not DE
peak_361	chr1	92786161	92789302	exonic	RPAP2	GVAGVAG,MTGKA	25,171,302	m6A site (Low confidence),m6A site (Low confidence),m6A site (Low confidence)	SW480-con_peak_251			3.5e-07	+	92786161	92789302	0	2	30,301,	0,2840	-6.46	-5.15	1.79	-0.871	-2.08	-0.65	Down
peak_362	chr1	93297659	93307481	exonic	RPL5	GVAGVAG,HTHCAG,MTGKA	258,359,469,698,713,812,948	m6A site (Low confidence),m6A site (High confidence),m6A site (Moderate confidence),m6A site (Moderate confidence),m6A site (Low confidence),m6A site (Low confidence),m6A site (Very high confidence)	SW480-con_peak_252	SW480-sh2_peak_253	con_sig	0	+	93297659	93307481	0	8	15,70,116,135,203,178,89,159,	0,1286,1442,2676,4087,5353,8448,9663	-1060	-Inf	1.76	-5.15	-7.62	-0.0682	Down
peak_363	chr1	93580618	93581059	exonic	MTF2		51	m6A site (Moderate confidence)		SW480-sh2_peak_254		1.6e-05	+	93580618	93581059	0	2	27,33,	0,408	-4.8	-3.64	1.8	-0.444	-1.11	1.02	Not DE
peak_364	chr1	93594869	93599303	exonic	MTF2		78	m6A site (Low confidence)	SW480-con_peak_253			3.2e-11	+	93594869	93599303	0	2	136,44,	0,4390	-10.5	-8.95	2.35	-0.607	-1.51	-0.771	Down
peak_365	chr1	93602274	93602574	exonic	MTF2	GVAGVAG,HTHCAG,MTGKA	56,63,115,138,177	m6A site (Moderate confidence),m6A site (Very high confidence),m6A site (Very high confidence),m6A site (Very high confidence),m6A site (Very high confidence)	SW480-con_peak_254	SW480-sh2_peak_255		2e-14	+	93602274	93602574	0	1	300,	0	-13.7	-11.9	2.34	-0.294	-0.556	0.174	Not DE
peak_366	chr1	93687189	93687485	exonic	CCDC18	HTHCAG	28,90	m6A site (High confidence),m6A site (Very high confidence)	SW480-con_peak_255			6.5e-06	+	93687189	93687485	0	2	111,70,	0,226	-5.19	-3.99	2.48	-0.263	-0.321	-0.166	Not DE
peak_367	chr1	93724360	93730266	exonic	CCDC18	GVAGVAG,MTGKA			SW480-con_peak_256			0.00029	+	93724360	93730266	0	2	82,9,	0,5897	-3.54	-2.5	2.09	-0.332	-0.74	-0.939	Not DE
peak_368	chr1	93812122	93819554	exonic	DR1		29,153,202,273	m6A site (Very high confidence),m6A site (Very high confidence),m6A site (Very high confidence),m6A site (Low confidence)	SW480-con_peak_257	SW480-sh2_peak_256		2.5e-20	+	93812122	93819554	0	2	300,90,	0,7342	-19.6	-17.6	1.85	-0.261	-0.308	-0.0082	Not DE
peak_369	chr1	93965119	93998498	exonic	FNBP1L	GVAGVAG,MTGKA	3,123,133,209,465	m6A site (High confidence),m6A site (High confidence),m6A site (Very high confidence),m6A site (Low confidence),m6A site (Moderate confidence)	SW480-con_peak_258,SW480-con_peak_259	SW480-sh2_peak_258,SW480-sh2_peak_257		3.2e-11	+	93965119	93998498	0	7	21,54,148,63,105,129,20,	0,22519,23781,24698,30089,31192,33359	-10.5	-8.89	1.94	-0.287	-0.516	-0.108	Not DE
peak_370	chr1	94000433	94001947	exonic	FNBP1L	HTHCAG			SW480-con_peak_260			8.5e-05	+	94000433	94001947	0	2	32,59,	0,1455	-4.07	-2.98	1.49	-0.363	-0.857	-0.471	Not DE
peak_371	chr1	94002036	94016711	exonic	FNBP1L	GVAGVAG,HTHCAG,MTGKA	65,80,101,113,130,222,238,313,320,331,485,515,574,591	m6A site (Low confidence),m6A site (Moderate confidence),m6A site (Very high confidence),m6A site (High confidence),m6A site (Low confidence),m6A site (Moderate confidence),m6A site (Low confidence),m6A site (Low confidence),m6A site (Low confidence),m6A site (High confidence),m6A site (High confidence),m6A site (Very high confidence),m6A site (High confidence),m6A site (High confidence)	SW480-con_peak_262,SW480-con_peak_261	SW480-sh2_peak_259		4e-15	+	94002036	94016711	0	7	11,15,110,133,95,149,208,	0,4562,7627,10362,10867,12798,14467	-14.4	-12.6	2.38	-0.326	-0.715	-0.124	Not DE
peak_372	chr1	94018628	94018899	UTR3	FNBP1L	HTHCAG,MTGKA	71,181	m6A site (High confidence),m6A site (Very high confidence)	SW480-con_peak_263	SW480-sh2_peak_260		2.5e-14	+	94018628	94018899	0	1	271,	0	-13.6	-11.8	1.68	-0.914	-2.16	-0.477	Down
peak_373	chr1	94964570	94965121	exonic	ABCD3	GVAGVAG	85	m6A site (Moderate confidence)		SW480-sh2_peak_261		0.00046	+	94964570	94965121	0	2	20,71,	0,480	-3.34	-2.32	1.38	-0.366	-0.868	0.433	Not DE
peak_374	chr1	94980755	94982814	exonic	ABCD3	HTHCAG,MTGKA				SW480-sh2_peak_262		2.9e-09	+	94980755	94982814	0	2	3,207,	0,1852	-8.54	-7.08	2.14	-0.336	-0.754	0.378	Not DE
peak_375	chr1	95709824	95710241	exonic	TMEM56-RWDD3	GVAGVAG,HTHCAG,MTGKA	83,101,215,314,362,370	m6A site (Very high confidence),m6A site (Very high confidence),m6A site (Low confidence),m6A site (High confidence),m6A site (Very high confidence),m6A site (Low confidence)	SW480-con_peak_264,SW480-con_peak_265	SW480-sh2_peak_263,SW480-sh2_peak_264		2e-19	+	95709824	95710241	0	1	417,	0	-18.7	-16.7	2.76	-0.317	-0.675	0.223	Not DE
peak_376	chr1	95709825	95712339	exonic	RWDD3	GVAGVAG,HTHCAG,MTGKA	82,100,214,313,361,369,487	m6A site (Very high confidence),m6A site (Very high confidence),m6A site (Low confidence),m6A site (High confidence),m6A site (Very high confidence),m6A site (Moderate confidence),m6A site (Very high confidence)	SW480-con_peak_264,SW480-con_peak_265	SW480-sh2_peak_263,SW480-sh2_peak_264		2e-19	+	95709825	95712339	0	3	446,116,28,	0,2272,2486	-18.7	-16.7	2.76	-0.265	-0.351	0.0435	Not DE
peak_377	chr1	99167377	99225641	exonic	SNX7	HTHCAG,MTGKA	15,31	m6A site (Low confidence),m6A site (High confidence)	SW480-con_peak_266	SW480-sh2_peak_265		1.6e-14	+	99167377	99225641	0	3	82,153,32,	0,36415,58232	-13.8	-12	2.14	-0.368	-0.876	-0.308	Not DE
peak_378	chr1	100488130	100488221	UTR3	SLC35A3	MTGKA						7.2e-05	+	100488130	100488221	0	1	91,	0	-4.14	-3.04	1.92	-0.263	-0.332	0.196	Not DE
peak_379	chr1	100547735	100548004	exonic	MFSD14A	HTHCAG,MTGKA	17,157,168,184	m6A site (Moderate confidence),m6A site (Very high confidence),m6A site (Moderate confidence),m6A site (Low confidence)		SW480-sh2_peak_266		1.4e-07	+	100547735	100548004	0	1	269,	0	-6.86	-5.52	1.75	-0.303	-0.594	0.191	Not DE
peak_380	chr1	100733721	100733782	exonic	RTCA	MTGKA	5	m6A site (High confidence)		SW480-sh2_peak_267		6.5e-07	+	100733721	100733782	0	1	61,	0	-6.19	-4.91	1.67	-0.264	-0.337	0.119	Not DE
peak_381	chr1	100752755	100757104	exonic	RTCA	GVAGVAG			SW480-con_peak_267			1.3e-07	+	100752755	100757104	0	2	4,146,	0,4203	-6.89	-5.55	2.01	-0.364	-0.86	-0.367	Not DE
peak_382	chr1	101552492	101552641	ncRNA_exonic	LOC102606465	GVAGVAG,MTGKA	36,89	m6A site (Moderate confidence),m6A site (Moderate confidence)	SW480-con_peak_268			6.2e-06	+	101552492	101552641	0	1	149,	0	-5.21	-4.01	2.12	-0.421	-1.05	-0.848	Not DE
peak_383	chr1	104083992	104084052	exonic	RNPC3	HTHCAG						1.2e-05	+	104083992	104084052	0	1	60,	0	-4.91	-3.74	1.93	-0.263	-0.328	-0.231	Not DE
peak_384	chr1	109242345	109242705	exonic	PRPF38B	GVAGVAG	91,206,215,219,278,289	m6A site (High confidence),m6A site (Moderate confidence),m6A site (Low confidence),m6A site (Very high confidence),m6A site (Very high confidence),m6A site (High confidence)	SW480-con_peak_270	SW480-sh2_peak_269		2e-17	+	109242345	109242705	0	1	360,	0	-16.7	-14.8	1.73	-0.303	-0.603	-0.0806	Not DE
peak_385	chr1	109243454	109243544	UTR3	PRPF38B	MTGKA						0.00043	+	109243454	109243544	0	1	90,	0	-3.37	-2.35	1.86	-0.278	-0.466	-0.431	Not DE
peak_386	chr1	109289325	109295731	exonic	STXBP3	GVAGVAG,MTGKA			SW480-con_peak_271			5.2e-07	+	109289325	109295731	0	3	83,50,47,	0,5553,6359	-6.28	-4.99	2.02	-0.271	-0.412	-0.181	Not DE
peak_387	chr1	109338908	109340813	exonic	STXBP3	GVAGVAG,HTHCAG,MTGKA	108,147	m6A site (High confidence),m6A site (Low confidence)	SW480-con_peak_272			2.5e-07	+	109338908	109340813	0	3	86,107,47,	0,333,1858	-6.6	-5.28	1.93	-0.31	-0.644	-0.258	Not DE
peak_388	chr1	109427947	109428068	UTR5	GPSM2	MTGKA	108	m6A site (High confidence)	SW480-con_peak_274			1.1e-07	+	109427947	109428068	0	1	121,	0	-6.97	-5.63	1.97	-0.322	-0.697	-0.444	Not DE
peak_389	chr1	109440718	109441319	exonic	GPSM2		25	m6A site (Moderate confidence)				4.2e-05	+	109440718	109441319	0	2	5,56,	0,545	-4.38	-3.26	1.65	-0.242	-0.248	-0.00856	Not DE
peak_390	chr1	109472346	109472586	exonic	GPSM2	HTHCAG,MTGKA	50,96,125,131,137,152	m6A site (High confidence),m6A site (Moderate confidence),m6A site (Very high confidence),m6A site (Moderate confidence),m6A site (Very high confidence),m6A site (Very high confidence)	SW480-con_peak_276,SW480-con_peak_846	SW480-sh2_peak_270,SW480-sh2_peak_777		1e-14	+	109472346	109472586	0	1	240,	0	-14	-12.2	2.03	-0.328	-0.724	-0.237	Not DE
peak_391	chr1	109637208	109637447	UTR3	TMEM167B	HTHCAG	99	m6A site (Moderate confidence)		SW480-sh2_peak_271		1.6e-08	+	109637208	109637447	0	1	239,	0	-7.8	-6.39	2.18	-0.367	-0.871	0.38	Not DE
peak_392	chr1	109756574	109757619	exonic	SARS	GVAGVAG,MTGKA	126,133,141,197,409,453,482	m6A site (Moderate confidence),m6A site (High confidence),m6A site (Moderate confidence),m6A site (High confidence),m6A site (Very high confidence),m6A site (Very high confidence),m6A site (Low confidence)	SW480-con_peak_277	SW480-sh2_peak_272		2e-36	+	109756574	109757619	0	2	176,451,	0,594	-35.7	-33.2	2.09	-0.313	-0.654	0.0572	Not DE
peak_393	chr1	109760094	109766668	exonic	SARS		73	m6A site (Low confidence)		SW480-sh2_peak_273		6.9e-09	+	109760094	109766668	0	2	22,69,	0,6505	-8.16	-6.73	1.56	-0.263	-0.328	0.0312	Not DE
peak_394	chr1	109779939	109780804	exonic	SARS	GVAGVAG,MTGKA	5,58,67,180,215,324,395,409,453	m6A site (Low confidence),m6A site (High confidence),m6A site (High confidence),m6A site (Very high confidence),m6A site (Very high confidence),m6A site (Very high confidence),m6A site (Very high confidence),m6A site (Very high confidence),m6A site (Very high confidence)	SW480-con_peak_278	SW480-sh2_peak_274		2.5e-30	+	109779939	109780804	0	2	56,452,	0,413	-29.6	-27.3	1.56	-0.38	-0.917	0.0592	Not DE
peak_395	chr1	109793118	109793298	exonic	CELSR2	HTHCAG,MTGKA			SW480-con_peak_279			3.1e-07	+	109793118	109793298	0	1	180,	0	-6.51	-5.2	4.08	-0.264	-0.337	0.338	Not DE
peak_396	chr1	109817175	109817236	UTR3	CELSR2	HTHCAG						0.00034	+	109817175	109817236	0	1	61,	0	-3.47	-2.44	2.1	-0.274	-0.43	-0.596	Not DE
peak_397	chr1	110091454	110116619	exonic	GNAI3	HTHCAG,MTGKA			SW480-con_peak_280			6.9e-08	+	110091454	110116619	0	3	6,43,102,	0,24904,25063	-7.16	-5.8	1.42	-0.313	-0.654	-0.167	Not DE
peak_398	chr1	110134681	110135280	exonic	GNAI3	GVAGVAG,HTHCAG,MTGKA	41,165,268,332,343,363,380	m6A site (Moderate confidence),m6A site (Very high confidence),m6A site (Low confidence),m6A site (Very high confidence),m6A site (Very high confidence),m6A site (Very high confidence),m6A site (Very high confidence)	SW480-con_peak_281	SW480-sh2_peak_275		1.3e-28	+	110134681	110135280	0	2	196,314,	0,285	-27.9	-25.6	2.07	-0.28	-0.483	-0.0503	Not DE
peak_399	chr1	110207703	110208033	UTR3	GSTM4		103,131,158,164,188,219,231	m6A site (High confidence),m6A site (Moderate confidence),m6A site (Moderate confidence),m6A site (High confidence),m6A site (Low confidence),m6A site (High confidence),m6A site (High confidence)		SW480-sh2_peak_276		4e-11	+	110207703	110208033	0	1	330,	0	-10.4	-8.82	1.63	-0.796	-1.94	0.45	Up
peak_400	chr1	110471577	110471818	UTR3	CSF1	MTGKA	16,21,70,237	m6A site (Very high confidence),m6A site (Moderate confidence),m6A site (High confidence),m6A site (Low confidence)	SW480-con_peak_282	SW480-sh2_peak_277		2.5e-11	+	110471577	110471818	0	1	241,	0	-10.6	-9.02	3.66	-0.265	-0.35	0.16	Not DE
peak_401	chr1	110564298	110564389	exonic	AHCYL1	MTGKA	8,23	m6A site (Moderate confidence),m6A site (Low confidence)				8.7e-06	+	110564298	110564389	0	1	91,	0	-5.06	-3.87	1.32	-0.256	-0.271	-0.000463	Not DE
peak_402	chr1	110565316	110565526	UTR3	AHCYL1	GVAGVAG,HTHCAG	197	m6A site (Low confidence)	SW480-con_peak_283	SW480-sh2_peak_278		7.9e-22	+	110565316	110565526	0	1	210,	0	-21.1	-19	1.81	-0.352	-0.821	-0.189	Not DE
peak_403	chr1	110565705	110565855	UTR3	AHCYL1				SW480-con_peak_284			3.7e-05	+	110565705	110565855	0	1	150,	0	-4.43	-3.3	1.28	-0.782	-1.91	-0.387	Down
peak_404	chr1	110566213	110566364	UTR3	AHCYL1				SW480-con_peak_285			1.3e-08	+	110566213	110566364	0	1	151,	0	-7.89	-6.48	2.26	-0.688	-1.69	-0.578	Down
peak_405	chr1	110594502	110596488	exonic	STRIP1	HTHCAG	29,92,113,128,164,176,188	m6A site (High confidence),m6A site (Low confidence),m6A site (Very high confidence),m6A site (Very high confidence),m6A site (Very high confidence),m6A site (Very high confidence),m6A site (Very high confidence)		SW480-sh2_peak_279		6.5e-07	+	110594502	110596488	0	2	7,202,	0,1784	-6.19	-4.91	1.86	-0.315	-0.664	0.28	Not DE
peak_406	chr1	110884151	110884331	exonic	RBM15	GVAGVAG	38,73	m6A site (High confidence),m6A site (Very high confidence)	SW480-con_peak_286			9.3e-08	+	110884151	110884331	0	1	180,	0	-7.03	-5.68	2.92	-0.263	-0.333	0.163	Not DE
peak_407	chr1	111690274	111690634	exonic	CEPT1	HTHCAG,MTGKA	338	m6A site (Very high confidence)	SW480-con_peak_287			4.4e-09	+	111690274	111690634	0	1	360,	0	-8.36	-6.91	1.66	-0.785	-1.91	-0.378	Down
peak_408	chr1	111727455	111727516	UTR3	CEPT1							0.00065	+	111727455	111727516	0	1	61,	0	-3.19	-2.19	1.97	-0.278	-0.469	-0.65	Not DE
peak_409	chr1	111998794	112003693	exonic	ATP5PB	GVAGVAG,HTHCAG,MTGKA	55,68,83,283,304,329,393,415,499,503	m6A site (High confidence),m6A site (Moderate confidence),m6A site (High confidence),m6A site (Very high confidence),m6A site (Moderate confidence),m6A site (Moderate confidence),m6A site (Moderate confidence),m6A site (High confidence),m6A site (Low confidence),m6A site (Moderate confidence)	SW480-con_peak_288	SW480-sh2_peak_280		1e-155	+	111998794	112003693	0	4	77,126,180,155,	0,457,3284,4744	-155	-152	1.69	-1.16	-2.63	-0.0989	Down
peak_410	chr1	112003842	112003992	UTR3	ATP5PB				SW480-con_peak_289			5.5e-10	+	112003842	112003992	0	1	150,	0	-9.26	-7.75	1.75	-0.337	-0.763	-0.193	Not DE
peak_411	chr1	112162494	112162826	ncRNA_exonic	RAP1A	MTGKA						0.00013	+	112162494	112162826	0	2	62,58,	0,274	-3.87	-2.8	2.57	-0.263	-0.331	0.304	Not DE
peak_412	chr1	112247003	112251846	exonic	RAP1A	GVAGVAG			SW480-con_peak_290	SW480-sh2_peak_281		3.2e-11	+	112247003	112251846	0	2	105,76,	0,4767	-10.5	-8.87	1.46	-0.3	-0.583	-0.107	Not DE
peak_413	chr1	112255190	112255251	UTR3	RAP1A	MTGKA			SW480-con_peak_291			2e-05	+	112255190	112255251	0	1	61,	0	-4.7	-3.54	1.46	-0.621	-1.54	-0.725	Down
peak_414	chr1	112255609	112255669	UTR3	RAP1A					SW480-sh2_peak_282		0.00013	+	112255609	112255669	0	1	60,	0	-3.87	-2.8	1.88	-0.322	-0.698	0.781	Not DE
peak_415	chr1	112302111	112303107	exonic	DDX20							6.9e-05	+	112302111	112303107	0	2	79,12,	0,984	-4.16	-3.06	1.75	-0.259	-0.282	0.0704	Not DE
peak_416	chr1	112308432	112309782	exonic	DDX20	HTHCAG,MTGKA	86,123,219,268,382,411,481,566,578,665,775,780,856,1017,1118,1196,1206,1226	m6A site (High confidence),m6A site (Very high confidence),m6A site (Very high confidence),m6A site (Very high confidence),m6A site (Very high confidence),m6A site (Very high confidence),m6A site (Very high confidence),m6A site (Moderate confidence),m6A site (Very high confidence),m6A site (High confidence),m6A site (Very high confidence),m6A site (Very high confidence),m6A site (Very high confid…	SW480-con_peak_292	SW480-sh2_peak_283		3.2e-20	+	112308432	112309782	0	1	1350,	0	-19.5	-17.5	2.87	-0.31	-0.644	0.0928	Not DE
peak_417	chr1	112999717	112999837	exonic	CTTNBP2NL	HTHCAG			SW480-con_peak_293			4.8e-05	+	112999717	112999837	0	1	120,	0	-4.32	-3.21	1.69	-0.332	-0.742	-0.467	Not DE
peak_418	chr1	113189868	113197213	exonic	CAPZA1	GVAGVAG,HTHCAG,MTGKA			SW480-con_peak_294	SW480-sh2_peak_284		6.3e-13	+	113189868	113197213	0	4	27,52,64,127,	0,2171,6351,7218	-12.2	-10.5	1.46	-0.261	-0.3	-0.00522	Not DE
peak_419	chr1	113212625	113212865	exonic	CAPZA1	HTHCAG,MTGKA	5,83	m6A site (Low confidence),m6A site (Moderate confidence)	SW480-con_peak_295	SW480-sh2_peak_285		5e-14	+	113212625	113212865	0	1	240,	0	-13.3	-11.6	1.48	-0.261	-0.309	-0.00863	Not DE
peak_420	chr1	113213520	113213729	UTR3	CAPZA1	HTHCAG,MTGKA	6	m6A site (Moderate confidence)	SW480-con_peak_296	SW480-sh2_peak_286		1.3e-23	+	113213520	113213729	0	1	209,	0	-22.9	-20.8	1.62	-0.271	-0.41	-0.044	Not DE
peak_421	chr1	113232706	113235384	exonic	MOV10	HTHCAG,MTGKA	6,55	m6A site (Low confidence),m6A site (Moderate confidence)		SW480-sh2_peak_287		1.3e-07	+	113232706	113235384	0	3	14,135,2,	0,1580,2676	-6.87	-5.54	1.88	-0.518	-1.31	0.661	Up
peak_422	chr1	114453906	114454086	exonic	DCLRE1B	MTGKA			SW480-con_peak_297		con_sig	6.8e-07	+	114453906	114454086	0	1	180,	0	-6.17	-4.89	1.87	-1.44	-3.07	-1.3	Down
peak_423	chr1	114454293	114454563	exonic	DCLRE1B	GVAGVAG,HTHCAG,MTGKA	21,27,52,72,188	m6A site (Very high confidence),m6A site (Very high confidence),m6A site (Very high confidence),m6A site (High confidence),m6A site (Very high confidence)	SW480-con_peak_298	SW480-sh2_peak_288		1.9e-08	+	114454293	114454563	0	1	270,	0	-7.72	-6.32	2.5	-0.274	-0.433	-0.177	Not DE
peak_424	chr1	114483694	114483815	exonic	HIPK1	HTHCAG	4	m6A site (Moderate confidence)	SW480-con_peak_299			9.3e-07	+	114483694	114483815	0	1	121,	0	-6.03	-4.76	2.24	-0.263	-0.334	-0.178	Not DE
peak_425	chr1	116194104	116206327	exonic	VANGL1	MTGKA	9,20,120,139,153	m6A site (High confidence),m6A site (Moderate confidence),m6A site (High confidence),m6A site (Low confidence),m6A site (Moderate confidence)	SW480-con_peak_300			5.6e-07	+	116194104	116206327	0	3	1,133,46,	0,8157,12177	-6.25	-4.96	1.86	-0.308	-0.63	-0.307	Not DE
peak_426	chr1	116931280	116931371	exonic	ATP1A1	GVAGVAG			SW480-con_peak_301			7.9e-14	+	116931280	116931371	0	1	91,	0	-13.1	-11.4	1.33	-0.419	-1.04	-0.2	Not DE
peak_427	chr1	116939255	116940589	exonic	ATP1A1	MTGKA	46,56,143,167	m6A site (Low confidence),m6A site (Moderate confidence),m6A site (High confidence),m6A site (Low confidence)	SW480-con_peak_302	SW480-sh2_peak_289		5e-17	+	116939255	116940589	0	2	101,80,	0,1254	-16.3	-14.4	1.28	-0.261	-0.302	0.003	Not DE
peak_428	chr1	116942064	116943562	exonic	ATP1A1	HTHCAG	31,54,58	m6A site (Low confidence),m6A site (Low confidence),m6A site (High confidence)	SW480-con_peak_303	SW480-sh2_peak_290		3.2e-12	+	116942064	116943562	0	2	101,80,	0,1418	-11.5	-9.81	1.26	-0.3	-0.582	0.0668	Not DE
peak_429	chr1	116947215	116947396	ncRNA_exonic	ATP1A1	MTGKA	122	m6A site (Moderate confidence)	SW480-con_peak_304	SW480-sh2_peak_291		3.2e-24	+	116947215	116947396	0	1	181,	0	-23.5	-21.4	2.09	-0.292	-0.546	-0.123	Not DE
peak_430	chr1	117504008	117504159	exonic	PTGFRN	HTHCAG,MTGKA	52,103	m6A site (Very high confidence),m6A site (High confidence)				2.6e-05	+	117504008	117504159	0	1	151,	0	-4.58	-3.44	1.58	-0.275	-0.441	0.159	Not DE
peak_431	chr1	117617634	117617965	exonic	TTF2	GVAGVAG,HTHCAG,MTGKA	194,216	m6A site (Very high confidence),m6A site (Very high confidence)	SW480-con_peak_305			4e-14	+	117617634	117617965	0	1	331,	0	-13.4	-11.7	2.68	-0.305	-0.615	-0.251	Not DE
peak_432	chr1	117618443	117618914	exonic	TTF2	HTHCAG,MTGKA			SW480-con_peak_306			8.9e-06	+	117618443	117618914	0	2	38,113,	0,358	-5.05	-3.86	1.77	-0.316	-0.668	-0.367	Not DE
peak_433	chr1	117644082	117644202	exonic	TTF2	MTGKA			SW480-con_peak_307			4e-06	+	117644082	117644202	0	1	120,	0	-5.4	-4.19	1.87	-0.284	-0.504	-0.317	Not DE
peak_434	chr1	117911059	117948197	exonic	MAN1A2	GVAGVAG,HTHCAG,MTGKA	28,37,43	m6A site (High confidence),m6A site (Moderate confidence),m6A site (Low confidence)	SW480-con_peak_308	SW480-sh2_peak_292		2e-07	+	117911059	117948197	0	3	48,256,27,	0,33748,37111	-6.7	-5.38	1.71	-0.261	-0.305	0.0224	Not DE
peak_435	chr1	118067744	118067805	UTR3	MAN1A2							0.00018	+	118067744	118067805	0	1	61,	0	-3.75	-2.69	1.78	-0.263	-0.327	-0.222	Not DE
peak_436	chr1	118482193	118485073	exonic	WDR3	HTHCAG,MTGKA	166,222,226	m6A site (Moderate confidence),m6A site (Moderate confidence),m6A site (Low confidence)	SW480-con_peak_309	SW480-sh2_peak_293		6.8e-10	+	118482193	118485073	0	5	2,114,102,98,14,	0,1256,1553,2179,2866	-9.17	-7.67	2.27	-0.261	-0.303	-0.0294	Not DE
peak_437	chr1	118495184	118496652	exonic	WDR3	GVAGVAG,HTHCAG,MTGKA	13,50,165	m6A site (Moderate confidence),m6A site (Moderate confidence),m6A site (Moderate confidence)	SW480-con_peak_310			4.9e-08	+	118495184	118496652	0	4	101,51,66,23,	0,384,914,1445	-7.31	-5.94	1.53	-0.303	-0.6	-0.146	Not DE
peak_438	chr1	118501947	118502218	exonic	WDR3	HTHCAG	118,125,171	m6A site (Low confidence),m6A site (Very high confidence),m6A site (Very high confidence)	SW480-con_peak_311	SW480-sh2_peak_294		1e-14	+	118501947	118502218	0	1	271,	0	-14	-12.2	2.82	-0.271	-0.411	-0.109	Not DE
peak_439	chr1	120056811	120056871	exonic	HSD3B1							5.6e-05	+	120056811	120056871	0	1	60,	0	-4.25	-3.14	1.61	-0.27	-0.39	-0.231	Not DE
peak_440	chr1	120057470	120057561	UTR3	HSD3B1		71	m6A site (High confidence)	SW480-con_peak_312			0.00013	+	120057470	120057561	0	1	91,	0	-3.88	-2.8	2.33	-0.287	-0.524	-0.579	Not DE
peak_441	chr1	120286700	120286849	UTR3	PHGDH	MTGKA			SW480-con_peak_313	SW480-sh2_peak_296		2e-23	+	120286700	120286849	0	1	149,	0	-22.7	-20.6	1.66	-0.287	-0.518	0.0495	Not DE
peak_442	chr1	206566128	206566219	exonic	SRGAP2D	GVAGVAG	30,54	m6A site (Moderate confidence),m6A site (Low confidence)				8.9e-05	+	206566128	206566219	0	1	91,	0	-4.05	-2.96	1.8	-0.261	-0.296	0.11	Not DE
peak_443	chr1	145368474	145368625	exonic	NBPF9	HTHCAG,MTGKA	14,57,137	m6A site (High confidence),m6A site (Moderate confidence),m6A site (High confidence)		SW480-sh2_peak_297		5.2e-07	+	145368474	145368625	0	1	151,	0	-6.28	-4.99	2.25	-0.287	-0.518	0.334	Not DE
peak_444	chr1	145103938	145103999	exonic	SEC22B3	MTGKA						1.5e-05	+	145103938	145103999	0	1	61,	0	-4.81	-3.65	1.39	-0.266	-0.361	-0.0895	Not DE
peak_445	chr1	145112401	145115767	exonic	SEC22B3	GVAGVAG	8	m6A site (Moderate confidence)	SW480-con_peak_314,SW480-con_peak_315	SW480-sh2_peak_298,SW480-sh2_peak_299		2e-15	+	145112401	145115767	0	2	118,33,	0,3333	-14.7	-12.8	1.59	-0.27	-0.398	-0.0584	Not DE
peak_446	chr1	145115975	145116035	ncRNA_exonic	SEC22B3		16	m6A site (High confidence)				4.9e-05	+	145115975	145116035	0	1	60,	0	-4.31	-3.19	1.36	-0.258	-0.277	-0.0147	Not DE
peak_447	chr1	145096615	145103992	exonic	SEC22B	MTGKA	3,17	m6A site (Low confidence),m6A site (Moderate confidence)				9.3e-05	+	145096615	145103992	0	2	6,85,	0,7292	-4.03	-2.94	1.25	-0.264	-0.339	0.0417	Not DE
peak_448	chr1	145112424	145115759	exonic	SEC22B	GVAGVAG			SW480-con_peak_314,SW480-con_peak_315	SW480-sh2_peak_298,SW480-sh2_peak_299		4e-14	+	145112424	145115759	0	2	95,25,	0,3310	-13.4	-11.6	1.55	-0.27	-0.396	-0.0643	Not DE
peak_449	chr1	145115967	145116028	ncRNA_exonic	SEC22B		24	m6A site (High confidence)				0.00016	+	145115967	145116028	0	1	61,	0	-3.79	-2.73	1.32	-0.258	-0.278	-0.0161	Not DE
peak_450	chr1	145441602	145441782	UTR3	TXNIP	GVAGVAG,MTGKA	6,13,82,172	m6A site (Moderate confidence),m6A site (Moderate confidence),m6A site (Low confidence),m6A site (High confidence)	SW480-con_peak_316	SW480-sh2_peak_300		5e-15	+	145441602	145441782	0	1	180,	0	-14.3	-12.5	1.42	-0.287	-0.519	-0.0745	Not DE
peak_451	chr1	145507616	145509031	exonic	RBM8A	GVAGVAG,MTGKA	131,214,245,313,352,378,449,473,490	m6A site (High confidence),m6A site (Low confidence),m6A site (Moderate confidence),m6A site (Moderate confidence),m6A site (Low confidence),m6A site (Low confidence),m6A site (Very high confidence),m6A site (Moderate confidence),m6A site (Low confidence)	SW480-con_peak_317	SW480-sh2_peak_301,SW480-sh2_peak_810		6.3e-24	+	145507616	145509031	0	5	117,60,78,137,116,	0,399,590,858,1299	-23.2	-21.1	1.41	-0.271	-0.403	0.0193	Not DE
peak_452	chr1	145510876	145511026	ncRNA_exonic	RBM8A	MTGKA	25,43,80,89	m6A site (Very high confidence),m6A site (High confidence),m6A site (Very high confidence),m6A site (High confidence)				5e-06	+	145510876	145511026	0	1	150,	0	-5.3	-4.09	1.51	-0.262	-0.316	0.046	Not DE
peak_453	chr1	145512070	145512131	ncRNA_intronic	RBM8A							4.7e-05	+	145512070	145512131	0	1	61,	0	-4.33	-3.21	3.67	-0.223	-0.225	-0.29	Not DE
peak_454	chr1	145512309	145512460	ncRNA_intronic	RBM8A	HTHCAG						4.1e-05	+	145512309	145512460	0	1	151,	0	-4.39	-3.26	2.47	-0.256	-0.271	0.0765	Not DE
peak_455	chr1	145512519	145512788	ncRNA_intronic	RBM8A	MTGKA	145,175	m6A site (Low confidence),m6A site (Moderate confidence)		SW480-sh2_peak_302		1.9e-07	+	145512519	145512788	0	1	269,	0	-6.72	-5.4	2.16	-0.322	-0.701	0.336	Not DE
peak_456	chr1	145688101	145688312	exonic	RNF115	MTGKA	31,88,111,128	m6A site (Very high confidence),m6A site (Moderate confidence),m6A site (Very high confidence),m6A site (Low confidence)		SW480-sh2_peak_303		5e-11	+	145688101	145688312	0	1	211,	0	-10.3	-8.75	2.2	-0.476	-1.2	0.513	Not DE
peak_457	chr1	146736212	146739108	exonic	CHD1L	GVAGVAG,HTHCAG	39,48,112,182	m6A site (High confidence),m6A site (Moderate confidence),m6A site (Low confidence),m6A site (Low confidence)	SW480-con_peak_318			6.5e-10	+	146736212	146739108	0	3	31,156,24,	0,1378,2872	-9.19	-7.68	1.76	-0.344	-0.794	-0.258	Not DE
peak_458	chr1	146756100	146757139	exonic	CHD1L	GVAGVAG,HTHCAG,MTGKA	143,147,159,186	m6A site (High confidence),m6A site (Moderate confidence),m6A site (Moderate confidence),m6A site (Moderate confidence)	SW480-con_peak_319	SW480-sh2_peak_304		3.1e-08	+	146756100	146757139	0	2	72,139,	0,900	-7.51	-6.13	1.53	-0.263	-0.33	-0.0328	Not DE
peak_459	chr1	147465136	147465196	exonic	GPR89B	HTHCAG	14,31	m6A site (Moderate confidence),m6A site (High confidence)				0.00046	+	147465136	147465196	0	1	60,	0	-3.34	-2.32	5.18	-0.208	-0.209	-1	Not DE
peak_460	chr1	149871731	149872319	exonic	BOLA1	GVAGVAG,HTHCAG,MTGKA	118,209,231,243,270,278,313,466,510,553,568	m6A site (High confidence),m6A site (Low confidence),m6A site (Very high confidence),m6A site (Very high confidence),m6A site (Very high confidence),m6A site (Very high confidence),m6A site (Moderate confidence),m6A site (Low confidence),m6A site (Very high confidence),m6A site (Low confidence),m6A site (Low confidence)		SW480-sh2_peak_305		3.4e-10	+	149871731	149872319	0	1	588,	0	-9.47	-7.95	2.47	-0.353	-0.824	0.233	Not DE
peak_461	chr1	150039886	150040695	exonic	VPS45	GVAGVAG,HTHCAG,MTGKA	78,142	m6A site (Moderate confidence),m6A site (High confidence)				1.4e-05	+	150039886	150040695	0	2	121,29,	0,780	-4.86	-3.69	1.91	-0.271	-0.41	-0.214	Not DE
peak_462	chr1	150117357	150117477	UTR3	VPS45	HTHCAG,MTGKA			SW480-con_peak_320			9.1e-07	+	150117357	150117477	0	1	120,	0	-6.04	-4.77	2.11	-0.261	-0.303	0.0582	Not DE
peak_463	chr1	150266291	150266410	UTR5	MRPS21				SW480-con_peak_321			2.8e-07	+	150266291	150266410	0	1	119,	0	-6.55	-5.24	1.35	-0.316	-0.668	-0.165	Not DE
peak_464	chr1	150266853	150280822	exonic	MRPS21	HTHCAG,MTGKA	6,46,212	m6A site (High confidence),m6A site (Very high confidence),m6A site (Low confidence)	SW480-con_peak_322	SW480-sh2_peak_306		4e-31	+	150266853	150280822	0	2	16,341,	0,13628	-30.4	-28.1	1.73	-0.694	-1.71	-0.17	Down
peak_465	chr1	150297405	150298218	exonic	PRPF3	GVAGVAG,MTGKA	102,123	m6A site (High confidence),m6A site (High confidence)	SW480-con_peak_323			4.4e-05	+	150297405	150298218	0	2	140,10,	0,803	-4.36	-3.24	1.46	-0.483	-1.21	-0.493	Not DE
peak_466	chr1	150300071	150305476	exonic	PRPF3	GVAGVAG,HTHCAG,MTGKA	57,176,278	m6A site (Low confidence),m6A site (Moderate confidence),m6A site (High confidence)	SW480-con_peak_324,SW480-con_peak_325	SW480-sh2_peak_307		7.9e-12	+	150300071	150305476	0	4	40,147,84,27,	0,707,5083,5378	-11.1	-9.5	1.89	-0.337	-0.764	-0.215	Not DE
peak_467	chr1	150305653	150310727	exonic	PRPF3	GVAGVAG,HTHCAG,MTGKA	35,112,162,200,281,319	m6A site (Moderate confidence),m6A site (Low confidence),m6A site (High confidence),m6A site (Moderate confidence),m6A site (Low confidence),m6A site (High confidence)	SW480-con_peak_326	SW480-sh2_peak_308		1.3e-16	+	150305653	150310727	0	3	17,307,92,	0,1752,4982	-15.9	-14	1.67	-0.392	-0.951	0.164	Not DE
peak_468	chr1	150310786	150317016	exonic	PRPF3	HTHCAG	71,100,155,164,191,273,335,429,441,479	m6A site (Low confidence),m6A site (Low confidence),m6A site (Moderate confidence),m6A site (Low confidence),m6A site (High confidence),m6A site (Moderate confidence),m6A site (High confidence),m6A site (Moderate confidence),m6A site (Low confidence),m6A site (Low confidence)	SW480-con_peak_327	SW480-sh2_peak_309		3.2e-14	+	150310786	150317016	0	5	16,80,144,100,165,	0,2087,4998,5851,6065	-13.5	-11.8	1.76	-0.834	-2.01	-0.321	Down
peak_469	chr1	150318545	150325323	exonic	PRPF3	MTGKA			SW480-con_peak_328			1.8e-06	+	150318545	150325323	0	4	67,94,62,15,	0,338,3087,6763	-5.74	-4.5	1.4	-0.757	-1.85	-0.398	Down
peak_470	chr1	150416840	150418869	exonic	RPRD2	GVAGVAG,MTGKA	111	m6A site (High confidence)	SW480-con_peak_329			2.2e-06	+	150416840	150418869	0	2	13,168,	0,1861	-5.65	-4.41	2	-0.362	-0.849	-0.557	Not DE
peak_471	chr1	150443181	150443332	exonic	RPRD2	HTHCAG			SW480-con_peak_330			2.6e-07	+	150443181	150443332	0	1	151,	0	-6.59	-5.28	2.03	-0.298	-0.571	-0.345	Not DE
peak_472	chr1	150443600	150443720	exonic	RPRD2	HTHCAG,MTGKA	18,43	m6A site (Moderate confidence),m6A site (Very high confidence)		SW480-sh2_peak_310		1.6e-06	+	150443600	150443720	0	1	120,	0	-5.79	-4.54	1.87	-0.296	-0.563	0.352	Not DE
peak_473	chr1	150443988	150444139	exonic	RPRD2	MTGKA	129,141	m6A site (Very high confidence),m6A site (High confidence)	SW480-con_peak_331			4.6e-08	+	150443988	150444139	0	1	151,	0	-7.34	-5.97	2.37	-0.403	-0.987	-0.694	Not DE
peak_474	chr1	150444586	150444737	exonic	RPRD2	HTHCAG	56,97	m6A site (Very high confidence),m6A site (Very high confidence)		SW480-sh2_peak_311		5.4e-07	+	150444586	150444737	0	1	151,	0	-6.27	-4.98	2.29	-0.287	-0.52	0.342	Not DE
peak_475	chr1	150445453	150445633	exonic	RPRD2	GVAGVAG,MTGKA	6,14,38	m6A site (Moderate confidence),m6A site (High confidence),m6A site (Moderate confidence)	SW480-con_peak_332			2.3e-05	+	150445453	150445633	0	1	180,	0	-4.63	-3.48	1.79	-0.668	-1.65	-0.747	Down
peak_476	chr1	150479484	150479785	exonic	TARS2	HTHCAG,MTGKA	132,151,159,196,209	m6A site (Moderate confidence),m6A site (High confidence),m6A site (High confidence),m6A site (Very high confidence),m6A site (Moderate confidence)	SW480-con_peak_333	SW480-sh2_peak_312		7.9e-12	+	150479484	150479785	0	1	301,	0	-11.1	-9.49	1.71	-0.531	-1.34	0.312	Up
peak_477	chr1	150479844	150479935	UTR3	TARS2				SW480-con_peak_334			0.00014	+	150479844	150479935	0	1	91,	0	-3.86	-2.79	2.18	-0.401	-0.979	-1.02	Not DE
peak_478	chr1	150902575	150915065	exonic	SETDB1	GVAGVAG,HTHCAG,MTGKA	37	m6A site (Moderate confidence)	SW480-con_peak_335	SW480-sh2_peak_313		1.8e-07	+	150902575	150915065	0	4	19,35,100,27,	0,9840,11229,12463	-6.75	-5.42	2.04	-0.256	-0.271	-0.0141	Not DE
peak_479	chr1	150923874	150931661	exonic	SETDB1	HTHCAG,MTGKA	60	m6A site (Moderate confidence)				0.00021	+	150923874	150931661	0	2	83,8,	0,7779	-3.68	-2.63	1.62	-0.307	-0.621	0.474	Not DE
peak_480	chr1	150933084	150933625	exonic	SETDB1	HTHCAG,MTGKA	27,48,90,105,114,144,198,245,268,278,291,313,470,538	m6A site (High confidence),m6A site (High confidence),m6A site (Low confidence),m6A site (High confidence),m6A site (High confidence),m6A site (Moderate confidence),m6A site (High confidence),m6A site (Very high confidence),m6A site (Very high confidence),m6A site (Very high confidence),m6A site (Very high confidence),m6A site (Moderate confidence),m6A site (Very high confidence),m6A site (High c…	SW480-con_peak_336	SW480-sh2_peak_314,SW480-sh2_peak_315		2.9e-07	+	150933084	150933625	0	1	541,	0	-6.54	-5.23	2.38	-0.327	-0.718	0.204	Not DE
peak_481	chr1	151006453	151006633	exonic	PRUNE1	HTHCAG	8,18,46,58,106,133,176	m6A site (Very high confidence),m6A site (Moderate confidence),m6A site (High confidence),m6A site (Very high confidence),m6A site (Moderate confidence),m6A site (Moderate confidence),m6A site (Low confidence)				1.7e-05	+	151006453	151006633	0	1	180,	0	-4.76	-3.6	2.07	-0.253	-0.264	-0.0304	Not DE
peak_482	chr1	151171289	151171380	UTR5	PIP5K1A					SW480-sh2_peak_316		6.2e-06	+	151171289	151171380	0	1	91,	0	-5.21	-4.01	1.98	-0.33	-0.733	0.637	Not DE
peak_483	chr1	151206689	151206870	exonic	PIP5K1A	MTGKA	5,28,57,78	m6A site (Very high confidence),m6A site (Very high confidence),m6A site (Moderate confidence),m6A site (Moderate confidence)	SW480-con_peak_337	SW480-sh2_peak_317		7.1e-10	+	151206689	151206870	0	1	181,	0	-9.15	-7.65	1.5	-0.299	-0.574	-0.133	Not DE
peak_484	chr1	151220597	151220748	UTR3	PIP5K1A	HTHCAG,MTGKA	84,126,144,148	m6A site (Moderate confidence),m6A site (High confidence),m6A site (Moderate confidence),m6A site (High confidence)		SW480-sh2_peak_318		1.6e-13	+	151220597	151220748	0	1	151,	0	-12.8	-11.1	1.57	-0.465	-1.17	0.297	Not DE
peak_485	chr1	151237356	151237663	exonic	PSMD4		25,47	m6A site (High confidence),m6A site (Low confidence)		SW480-sh2_peak_319		6.9e-08	+	151237356	151237663	0	2	38,22,	0,285	-7.16	-5.8	1.18	-0.286	-0.51	0.0713	Not DE
peak_486	chr1	151239657	151239954	exonic	PSMD4	GVAGVAG,HTHCAG,MTGKA	20,137,164,199	m6A site (Low confidence),m6A site (High confidence),m6A site (Moderate confidence),m6A site (High confidence)	SW480-con_peak_338	SW480-sh2_peak_320		1.3e-35	+	151239657	151239954	0	1	297,	0	-34.9	-32.5	2.17	-0.356	-0.83	-0.0772	Not DE
peak_487	chr1	151259068	151259309	exonic	ZNF687	GVAGVAG,MTGKA	108,181	m6A site (High confidence),m6A site (Moderate confidence)		SW480-sh2_peak_321		3.1e-08	+	151259068	151259309	0	1	241,	0	-7.51	-6.13	2.49	-0.368	-0.874	0.487	Not DE
peak_488	chr1	151259608	151259848	exonic	ZNF687	GVAGVAG,HTHCAG,MTGKA	43,103,112,192	m6A site (High confidence),m6A site (High confidence),m6A site (Moderate confidence),m6A site (Very high confidence)	SW480-con_peak_339			1.3e-07	+	151259608	151259848	0	1	240,	0	-6.89	-5.55	2.19	-0.271	-0.414	-0.18	Not DE
peak_489	chr1	151260477	151260597	exonic	ZNF687	MTGKA	50	m6A site (Moderate confidence)	SW480-con_peak_340	SW480-sh2_peak_322		3.6e-09	+	151260477	151260597	0	1	120,	0	-8.44	-6.99	2.61	-0.261	-0.293	-0.0991	Not DE
peak_490	chr1	151320132	151320221	ncRNA_exonic	GBAT2	MTGKA						0.00013	+	151320132	151320221	0	1	89,	0	-3.89	-2.82	1.63	-0.32	-0.69	-0.508	Not DE
peak_491	chr1	151374294	151374383	exonic	PSMB4	HTHCAG	33,61,82	m6A site (Low confidence),m6A site (Low confidence),m6A site (High confidence)	SW480-con_peak_341			4e-07	+	151374294	151374383	0	1	89,	0	-6.4	-5.11	1.26	-0.263	-0.323	-0.0133	Not DE
peak_492	chr1	151509265	151509356	exonic	CGN	GVAGVAG,HTHCAG,MTGKA	63	m6A site (Low confidence)		SW480-sh2_peak_323		3.4e-05	+	151509265	151509356	0	1	91,	0	-4.47	-3.34	2	-0.287	-0.522	0.471	Not DE
peak_493	chr1	151551280	151553491	exonic	TUFT1	HTHCAG,MTGKA				SW480-sh2_peak_324	con_sig	6.2e-09	+	151551280	151553491	0	3	22,84,74,	0,844,2137	-8.21	-6.77	2.4	-1.37	-2.98	1.56	Up
peak_494	chr1	153609100	153617922	exonic	CHTOP	GVAGVAG,HTHCAG,MTGKA	50,119,126,150,174,315,617,654,691,703,739,768,813,834	m6A site (Moderate confidence),m6A site (Low confidence),m6A site (Very high confidence),m6A site (Low confidence),m6A site (Moderate confidence),m6A site (High confidence),m6A site (Moderate confidence),m6A site (Very high confidence),m6A site (Very high confidence),m6A site (Very high confidence),m6A site (Very high confidence),m6A site (Very high confidence),m6A site (Very high confidence),m6A…	SW480-con_peak_342,SW480-con_peak_343	SW480-sh2_peak_325		2e-60	+	153609100	153617922	0	5	29,154,187,138,383,	0,1670,5618,6602,8439	-59.7	-56.9	2.8	-0.294	-0.557	0.044	Not DE
peak_495	chr1	153632023	153633890	exonic	SNAPIN	GVAGVAG,HTHCAG,MTGKA	137,182	m6A site (Very high confidence),m6A site (Moderate confidence)	SW480-con_peak_344	SW480-sh2_peak_326		2.5e-19	+	153632023	153633890	0	2	19,215,	0,1652	-18.6	-16.6	1.51	-0.287	-0.522	-0.0671	Not DE
peak_496	chr1	153745169	153745532	exonic	INTS3	HTHCAG	57	m6A site (Very high confidence)		SW480-sh2_peak_327		6.8e-07	+	153745169	153745532	0	2	18,132,	0,231	-6.17	-4.89	1.5	-0.337	-0.76	0.272	Not DE
peak_497	chr1	153746060	153746120	UTR3	INTS3							6e-05	+	153746060	153746120	0	1	60,	0	-4.22	-3.12	1.68	-0.263	-0.319	0.138	Not DE
peak_498	chr1	153963466	153964631	exonic	RPS27	GVAGVAG,HTHCAG,MTGKA			SW480-con_peak_345	SW480-sh2_peak_328		0	+	153963466	153964631	0	4	44,109,111,91,	0,124,575,1074	-625	-Inf	1.86	-0.654	-1.63	0.0304	Up
peak_499	chr1	154246273	154246333	exonic	HAX1	HTHCAG	14,26,40	m6A site (High confidence),m6A site (Moderate confidence),m6A site (High confidence)		SW480-sh2_peak_329		2.5e-05	+	154246273	154246333	0	1	60,	0	-4.61	-3.47	1.12	-0.547	-1.37	0.214	Up
peak_500	chr1	154947117	154947357	exonic	CKS1B				SW480-con_peak_346	SW480-sh2_peak_330		7.9e-30	+	154947117	154947357	0	1	240,	0	-29.1	-26.8	1.55	-0.306	-0.619	-0.0685	Not DE
peak_501	chr1	154955829	154955978	UTR5	FLAD1	GVAGVAG				SW480-sh2_peak_331		4.5e-05	+	154955829	154955978	0	1	149,	0	-4.35	-3.23	1.52	-1.09	-2.51	0.962	Up
peak_502	chr1	154960984	154961252	exonic	FLAD1	GVAGVAG,MTGKA	34,168,200,207,223,251	m6A site (High confidence),m6A site (Moderate confidence),m6A site (Moderate confidence),m6A site (High confidence),m6A site (Moderate confidence),m6A site (Low confidence)	SW480-con_peak_347	SW480-sh2_peak_332		5e-18	+	154960984	154961252	0	1	268,	0	-17.3	-15.4	1.64	-0.271	-0.412	0.0454	Not DE
peak_503	chr1	154965407	154965587	exonic	FLAD1	GVAGVAG,MTGKA	40,93,133	m6A site (High confidence),m6A site (High confidence),m6A site (High confidence)		SW480-sh2_peak_333	con_sig	3.2e-13	+	154965407	154965587	0	1	180,	0	-12.5	-10.8	2.21	-1.46	-3.11	0.905	Up
peak_504	chr1	154987245	154987575	exonic	ZBTB7B	GVAGVAG,HTHCAG,MTGKA	166	m6A site (Very high confidence)	SW480-con_peak_348	SW480-sh2_peak_334		1.6e-13	+	154987245	154987575	0	1	330,	0	-12.8	-11.1	3.46	-0.449	-1.11	0.4	Not DE
peak_505	chr1	154987664	154988024	exonic	ZBTB7B	GVAGVAG,HTHCAG	8,227,250	m6A site (Low confidence),m6A site (High confidence),m6A site (High confidence)	SW480-con_peak_349	SW480-sh2_peak_335		1.6e-15	+	154987664	154988024	0	1	360,	0	-14.8	-13	2.6	-0.642	-1.6	0.413	Up
peak_506	chr1	154988757	154989356	exonic	ZBTB7B	GVAGVAG,MTGKA	40,64,112,142,259,422,445,476,480	m6A site (Moderate confidence),m6A site (High confidence),m6A site (High confidence),m6A site (Very high confidence),m6A site (High confidence),m6A site (Very high confidence),m6A site (Very high confidence),m6A site (Very high confidence),m6A site (Moderate confidence)	SW480-con_peak_350,SW480-con_peak_351	SW480-sh2_peak_336		1.3e-22	+	154988757	154989356	0	1	599,	0	-21.9	-19.8	2.74	-0.28	-0.483	-0.0516	Not DE
peak_507	chr1	154989624	154989685	UTR3	ZBTB7B							0.00024	+	154989624	154989685	0	1	61,	0	-3.62	-2.57	2.13	-0.255	-0.268	0.17	Not DE
peak_508	chr1	155035102	155035252	ncRNA_intronic	ADAM15				SW480-con_peak_352	SW480-sh2_peak_337		6.3e-18	+	155035102	155035252	0	1	150,	0	-17.2	-15.3	6.59	-0.304	-0.61	0.339	Not DE
peak_509	chr1	155041670	155041970	UTR3	EFNA4	GVAGVAG,MTGKA	3,80,141,157,263	m6A site (High confidence),m6A site (High confidence),m6A site (High confidence),m6A site (High confidence),m6A site (High confidence)		SW480-sh2_peak_338		4e-08	+	155041670	155041970	0	1	300,	0	-7.4	-6.02	1.86	-0.366	-0.869	0.358	Not DE
peak_510	chr1	155104060	155106238	exonic	EFNA1		31,98	m6A site (High confidence),m6A site (Moderate confidence)		SW480-sh2_peak_339		6.6e-06	+	155104060	155106238	0	3	50,66,33,	0,1918,2145	-5.18	-3.98	1.48	-0.556	-1.4	0.528	Up
peak_511	chr1	155106794	155107032	UTR3	EFNA1	HTHCAG,MTGKA	150,154	m6A site (Very high confidence),m6A site (Moderate confidence)	SW480-con_peak_353	SW480-sh2_peak_340		3.2e-20	+	155106794	155107032	0	1	238,	0	-19.5	-17.5	2.21	-1.09	-2.52	0.679	Up
peak_512	chr1	155111096	155111334	UTR3	SLC50A1				SW480-con_peak_354			3.4e-09	+	155111096	155111334	0	1	238,	0	-8.47	-7.02	1.64	-0.302	-0.591	-0.149	Not DE
peak_513	chr1	155278628	155278838	UTR5	FDPS	MTGKA	33,100	m6A site (Moderate confidence),m6A site (Moderate confidence)	SW480-con_peak_355	SW480-sh2_peak_341		7.9e-23	+	155278628	155278838	0	1	210,	0	-22.1	-20	1.75	-0.266	-0.358	-0.0246	Not DE
peak_514	chr1	155279926	155282065	exonic	FDPS	MTGKA	14	m6A site (Low confidence)		SW480-sh2_peak_342		2.3e-06	+	155279926	155282065	0	2	70,20,	0,2119	-5.63	-4.4	1.15	-0.468	-1.17	0.175	Not DE
peak_515	chr1	155289617	155290457	exonic	FDPS	GVAGVAG,HTHCAG,MTGKA	23,32,84,200,231	m6A site (Low confidence),m6A site (High confidence),m6A site (Moderate confidence),m6A site (Low confidence),m6A site (Very high confidence)	SW480-con_peak_356,SW480-con_peak_934,SW480-con_peak_935	SW480-sh2_peak_343,SW480-sh2_peak_867,SW480-sh2_peak_868		4e-52	+	155289617	155290457	0	2	102,258,	0,582	-51.4	-48.8	1.54	-0.949	-2.24	0.152	Up
peak_516	chr1	155296774	155297942	exonic	RUSC1	GVAGVAG,MTGKA	13,42,93	m6A site (Very high confidence),m6A site (Moderate confidence),m6A site (High confidence)	SW480-con_peak_357	SW480-sh2_peak_344		1.1e-08	+	155296774	155297942	0	2	149,2,	0,1166	-7.96	-6.54	1.56	-0.258	-0.278	0.00326	Not DE
peak_517	chr1	155698844	155699110	exonic	DAP3	GVAGVAG,MTGKA			SW480-con_peak_358	SW480-sh2_peak_345		1.3e-21	+	155698844	155699110	0	2	69,112,	0,154	-20.9	-18.8	1.37	-0.357	-0.836	0.103	Not DE
peak_518	chr1	155707961	155708291	exonic	DAP3	MTGKA	98,105,123,192,197,214	m6A site (Low confidence),m6A site (High confidence),m6A site (High confidence),m6A site (Very high confidence),m6A site (Very high confidence),m6A site (Moderate confidence)	SW480-con_peak_359	SW480-sh2_peak_346		5e-28	+	155707961	155708291	0	1	330,	0	-27.3	-25.1	1.67	-0.834	-2.01	-0.234	Down
peak_519	chr1	156024546	156024635	UTR5	LAMTOR2	GVAGVAG	15,53	m6A site (Low confidence),m6A site (High confidence)				4.5e-07	+	156024546	156024635	0	1	89,	0	-6.35	-5.05	1.68	-0.261	-0.296	-0.0145	Not DE
peak_520	chr1	156025176	156028301	exonic	LAMTOR2	GVAGVAG,MTGKA	9,33,256,266,285	m6A site (Moderate confidence),m6A site (Very high confidence),m6A site (Low confidence),m6A site (Very high confidence),m6A site (Very high confidence)	SW480-con_peak_360	SW480-sh2_peak_347		4e-24	+	156025176	156028301	0	3	40,90,196,	0,2592,2929	-23.4	-21.3	4.2	-0.308	-0.628	-0.091	Not DE
peak_521	chr1	156084472	156084593	UTR5	LMNA				SW480-con_peak_361	SW480-sh2_peak_348		7.9e-13	+	156084472	156084593	0	1	121,	0	-12.1	-10.4	1.29	-0.457	-1.15	0.133	Not DE
peak_522	chr1	156100486	156104751	exonic	LMNA	GVAGVAG,HTHCAG,MTGKA	149,174,179,191,254,306,326	m6A site (Low confidence),m6A site (High confidence),m6A site (Very high confidence),m6A site (Moderate confidence),m6A site (Moderate confidence),m6A site (Very high confidence),m6A site (Moderate confidence)	SW480-con_peak_362	SW480-sh2_peak_349		3.2e-19	+	156100486	156104751	0	3	78,126,156,	0,3707,4109	-18.5	-16.5	1.26	-0.263	-0.325	-0.00538	Not DE
peak_523	chr1	156105729	156105819	exonic	LMNA	GVAGVAG	21	m6A site (Moderate confidence)				3.5e-07	+	156105729	156105819	0	1	90,	0	-6.46	-5.16	1.18	-0.332	-0.742	0.116	Not DE
peak_524	chr1	156108981	156109131	UTR3	LMNA	HTHCAG,MTGKA			SW480-con_peak_363	SW480-sh2_peak_350		1.6e-13	+	156108981	156109131	0	1	150,	0	-12.8	-11.1	1.44	-0.263	-0.327	0.0209	Not DE
peak_525	chr1	156109580	156109880	exonic	LMNA	GVAGVAG,MTGKA			SW480-con_peak_364	SW480-sh2_peak_351		6.3e-45	+	156109580	156109880	0	1	300,	0	-44.2	-41.7	5.12	-0.435	-1.08	0.42	Not DE
peak_526	chr1	156180226	156180347	UTR3	SLC25A44	HTHCAG	62	m6A site (Low confidence)		SW480-sh2_peak_352		7.2e-06	+	156180226	156180347	0	1	121,	0	-5.14	-3.95	2.02	-0.338	-0.77	0.592	Not DE
peak_527	chr1	156182437	156182587	UTR3	SLC25A44	MTGKA	39,64	m6A site (Very high confidence),m6A site (Very high confidence)	SW480-con_peak_366			1.3e-05	+	156182437	156182587	0	1	150,	0	-4.87	-3.71	2.07	-0.503	-1.26	-0.783	Not DE
peak_528	chr1	156202161	156206129	exonic	PMF1	GVAGVAG	69	m6A site (Low confidence)	SW480-con_peak_367,SW480-con_peak_368	SW480-sh2_peak_353		6.2e-09	+	156202161	156206129	0	3	55,101,51,	0,1257,3917	-8.21	-6.77	1.38	-0.261	-0.295	0.00477	Not DE
peak_529	chr1	156202215	156206124	exonic	PMF1-BGLAP	GVAGVAG	15	m6A site (Low confidence)	SW480-con_peak_367,SW480-con_peak_368	SW480-sh2_peak_353		1.4e-08	+	156202215	156206124	0	3	1,101,46,	0,1203,3863	-7.86	-6.45	1.31	-0.261	-0.3	-0.00766	Not DE
peak_530	chr1	156563886	156564062	UTR3	NAXE	HTHCAG	23,46	m6A site (High confidence),m6A site (High confidence)	SW480-con_peak_369	SW480-sh2_peak_354		1.3e-18	+	156563886	156564062	0	1	176,	0	-17.9	-15.9	1.96	-0.482	-1.21	0.34	Not DE
peak_531	chr1	156737326	156737447	UTR5	PRCC	GVAGVAG	29	m6A site (Moderate confidence)		SW480-sh2_peak_356		1e-05	+	156737326	156737447	0	1	121,	0	-4.99	-3.81	1.85	-0.531	-1.34	0.682	Up
peak_532	chr1	156737985	156756575	exonic	PRCC	HTHCAG	83,110,149,161,235,254	m6A site (Moderate confidence),m6A site (Very high confidence),m6A site (Very high confidence),m6A site (Very high confidence),m6A site (Very high confidence),m6A site (High confidence)		SW480-sh2_peak_357		8.9e-08	+	156737985	156756575	0	3	46,48,176,	0,14088,18414	-7.05	-5.7	1.54	-0.984	-2.3	0.369	Up
peak_533	chr1	156756634	156756815	exonic	PRCC	GVAGVAG,HTHCAG,MTGKA	73	m6A site (Very high confidence)	SW480-con_peak_370	SW480-sh2_peak_358		6.5e-08	+	156756634	156756815	0	1	181,	0	-7.19	-5.83	1.33	-0.267	-0.366	0.0362	Not DE
peak_534	chr1	156761575	156770217	exonic	PRCC	HTHCAG,MTGKA	109,121,240	m6A site (Low confidence),m6A site (Low confidence),m6A site (High confidence)	SW480-con_peak_371	SW480-sh2_peak_359		6.3e-12	+	156761575	156770217	0	4	9,144,66,52,	0,2881,5492,8590	-11.2	-9.55	1.45	-0.27	-0.397	-0.0421	Not DE
peak_535	chr1	156884550	156884671	exonic	PEAR1		33,100	m6A site (Moderate confidence),m6A site (Moderate confidence)	SW480-con_peak_372			2.6e-06	+	156884550	156884671	0	1	121,	0	-5.58	-4.35	1.86	-0.278	-0.466	-0.247	Not DE
peak_536	chr1	156885717	156885837	UTR3	PEAR1		3	m6A site (Low confidence)				2.6e-06	+	156885717	156885837	0	1	120,	0	-5.58	-4.35	3.35	-0.249	-0.257	0.131	Not DE
peak_537	chr1	160175138	160177016	ncRNA_exonic	PEA15	GVAGVAG,HTHCAG	133,221	m6A site (High confidence),m6A site (High confidence)	SW480-con_peak_373,SW480-con_peak_963	SW480-sh2_peak_360,SW480-sh2_peak_899		5e-17	+	160175138	160177016	0	2	174,94,	0,1784	-16.3	-14.4	1.99	-0.374	-0.898	0.23	Not DE
peak_538	chr1	160178449	160182958	exonic	PEA15	MTGKA	24,37,71,97,175,181	m6A site (High confidence),m6A site (Low confidence),m6A site (Moderate confidence),m6A site (Moderate confidence),m6A site (Very high confidence),m6A site (Moderate confidence)	SW480-con_peak_374	SW480-sh2_peak_361		1e-10	+	160178449	160182958	0	3	6,174,59,	0,2883,4450	-10	-8.45	1.49	-0.271	-0.409	-0.0439	Not DE
peak_539	chr1	160183619	160183709	UTR3	PEA15	HTHCAG			SW480-con_peak_375			2.2e-05	+	160183619	160183709	0	1	90,	0	-4.66	-3.51	1.3	-0.368	-0.874	-0.293	Not DE
peak_540	chr1	160184481	160184601	UTR3	PEA15		115	m6A site (High confidence)	SW480-con_peak_376			2.4e-06	+	160184481	160184601	0	1	120,	0	-5.62	-4.39	1.72	-0.33	-0.733	-0.43	Not DE
peak_541	chr1	161090676	161090796	UTR3	NIT1	HTHCAG,MTGKA	39,68	m6A site (Moderate confidence),m6A site (Moderate confidence)		SW480-sh2_peak_362		5.5e-08	+	161090676	161090796	0	1	120,	0	-7.26	-5.9	1.83	-0.306	-0.618	0.309	Not DE
peak_542	chr1	161123826	161127070	exonic	UFC1	GVAGVAG,MTGKA	13,24,148	m6A site (High confidence),m6A site (Low confidence),m6A site (Moderate confidence)		SW480-sh2_peak_363		1e-11	+	161123826	161127070	0	3	84,68,27,	0,2913,3217	-11	-9.37	1.37	-0.458	-1.15	0.216	Not DE
peak_543	chr1	161128201	161128409	exonic	UFC1	HTHCAG	112,178	m6A site (Very high confidence),m6A site (Low confidence)	SW480-con_peak_378	SW480-sh2_peak_364		1.9e-08	+	161128201	161128409	0	1	208,	0	-7.72	-6.32	1.2	-0.266	-0.363	-0.0175	Not DE
peak_544	chr1	161128497	161128646	UTR3	UFC1	MTGKA	11	m6A site (Moderate confidence)	SW480-con_peak_379			3.2e-07	+	161128497	161128646	0	1	149,	0	-6.49	-5.18	1.53	-0.407	-1	-0.244	Not DE
peak_545	chr1	161129283	161129343	UTR5	USP21							0.0004	+	161129283	161129343	0	1	60,	0	-3.4	-2.38	14.1	-0.105	-0.105	0	Not DE
peak_546	chr1	161172206	161172267	exonic	NDUFS2	HTHCAG,MTGKA						1e-05	+	161172206	161172267	0	1	61,	0	-4.99	-3.81	1.3	-0.279	-0.476	-0.136	Not DE
peak_547	chr1	161200001	161200388	UTR3	TOMM40L	GVAGVAG,MTGKA	83,148,163,181,294	m6A site (Low confidence),m6A site (High confidence),m6A site (High confidence),m6A site (Very high confidence),m6A site (High confidence)	SW480-con_peak_380	SW480-sh2_peak_365		7.9e-12	+	161200001	161200388	0	1	387,	0	-11.1	-9.46	2.6	-0.346	-0.8	-0.289	Not DE
peak_548	chr1	161332555	161332946	UTR3	SDHC	GVAGVAG,HTHCAG,MTGKA			SW480-con_peak_381	SW480-sh2_peak_366		7.9e-16	+	161332555	161332946	0	1	391,	0	-15.1	-13.3	3.05	-0.261	-0.304	-0.0265	Not DE
peak_549	chr1	161726657	161726717	exonic	DUSP12				SW480-con_peak_382			3.4e-05	+	161726657	161726717	0	1	60,	0	-4.47	-3.34	1.36	-0.398	-0.968	-0.466	Not DE
peak_550	chr1	161772042	161789553	exonic	ATF6	GVAGVAG				SW480-sh2_peak_367		6e-08	+	161772042	161789553	0	2	20,131,	0,17380	-7.22	-5.86	1.75	-0.264	-0.342	0.0757	Not DE
peak_551	chr1	161823039	161830013	exonic	ATF6	HTHCAG,MTGKA	8,24	m6A site (High confidence),m6A site (High confidence)				4.3e-05	+	161823039	161830013	0	2	74,17,	0,6957	-4.37	-3.25	1.49	-0.296	-0.562	0.278	Not DE
peak_552	chr1	161928340	161928611	exonic	ATF6	GVAGVAG,MTGKA	127,139,149,202	m6A site (Very high confidence),m6A site (Very high confidence),m6A site (Very high confidence),m6A site (Very high confidence)	SW480-con_peak_383	SW480-sh2_peak_368		5e-11	+	161928340	161928611	0	1	271,	0	-10.3	-8.75	2.35	-0.276	-0.45	0.126	Not DE
peak_553	chr1	162353069	162353340	exonic	C1orf226	GVAGVAG,MTGKA	39,67,231	m6A site (High confidence),m6A site (Very high confidence),m6A site (High confidence)		SW480-sh2_peak_369		8.7e-08	+	162353069	162353340	0	1	271,	0	-7.06	-5.71	2.15	-0.278	-0.469	0.193	Not DE
peak_554	chr1	162531529	162531770	UTR5	UAP1	MTGKA	39	m6A site (Low confidence)		SW480-sh2_peak_370		2.5e-05	+	162531529	162531770	0	2	38,82,	0,159	-4.6	-3.46	1.84	-0.634	-1.58	0.957	Up
peak_555	chr1	162532352	162536020	exonic	UAP1	GVAGVAG,HTHCAG,MTGKA	84,175,201,216	m6A site (Very high confidence),m6A site (Very high confidence),m6A site (Very high confidence),m6A site (High confidence)	SW480-con_peak_384	SW480-sh2_peak_371		1.3e-13	+	162532352	162536020	0	2	22,219,	0,3449	-12.9	-11.1	2.98	-0.252	-0.263	0.00382	Not DE
peak_556	chr1	162569273	162569393	UTR3	UAP1	HTHCAG	8,27	m6A site (Moderate confidence),m6A site (Moderate confidence)	SW480-con_peak_385			4.5e-06	+	162569273	162569393	0	1	120,	0	-5.35	-4.14	1.63	-0.713	-1.75	-0.817	Down
peak_557	chr1	163291959	163297330	exonic	NUF2	GVAGVAG,MTGKA			SW480-con_peak_386	SW480-sh2_peak_372		2.5e-12	+	163291959	163297330	0	3	43,143,53,	0,3862,5318	-11.6	-9.94	1.95	-0.461	-1.15	0.393	Not DE
peak_558	chr1	163307845	163325256	exonic	NUF2	GVAGVAG,HTHCAG,MTGKA	24,33,204,371,380,434,485,494,519,535,558,582,735,777,803,811,857,883,891	m6A site (Low confidence),m6A site (High confidence),m6A site (Moderate confidence),m6A site (Moderate confidence),m6A site (Low confidence),m6A site (High confidence),m6A site (High confidence),m6A site (High confidence),m6A site (Very high confidence),m6A site (High confidence),m6A site (Very high confidence),m6A site (High confidence),m6A site (Low confidence),m6A site (High confidence),m6A si…	SW480-con_peak_387	SW480-sh2_peak_373,SW480-sh2_peak_374		1.6e-22	+	163307845	163325256	0	8	38,97,63,138,141,176,136,132,	0,1325,2308,5677,7622,9707,10889,17279	-21.8	-19.7	1.97	-0.337	-0.76	-0.0977	Not DE
peak_559	chr1	165877106	165877347	ncRNA_exonic	UCK2	MTGKA	43,133,138,159	m6A site (Very high confidence),m6A site (Very high confidence),m6A site (Very high confidence),m6A site (Very high confidence)	SW480-con_peak_388	SW480-sh2_peak_375		1.6e-15	+	165877106	165877347	0	1	241,	0	-14.8	-13	1.85	-0.684	-1.68	-0.388	Down
peak_560	chr1	166818511	166819350	exonic	POGK	GVAGVAG,HTHCAG,MTGKA	3,93,195,311,319,366,434,444,490,629,636,648,677,753,803	m6A site (Very high confidence),m6A site (Moderate confidence),m6A site (Very high confidence),m6A site (Low confidence),m6A site (Low confidence),m6A site (Very high confidence),m6A site (Very high confidence),m6A site (Very high confidence),m6A site (Very high confidence),m6A site (Very high confidence),m6A site (Very high confidence),m6A site (Very high confidence),m6A site (High confidence),m…	SW480-con_peak_389	SW480-sh2_peak_376,SW480-sh2_peak_377		1.1e-10	+	166818511	166819350	0	1	839,	0	-9.97	-8.41	2.32	-0.35	-0.815	0.18	Not DE
peak_561	chr1	166819618	166822229	exonic	POGK	MTGKA	51,130,158,173,199,249,268,341,359,384,409	m6A site (High confidence),m6A site (Low confidence),m6A site (Moderate confidence),m6A site (Very high confidence),m6A site (Very high confidence),m6A site (High confidence),m6A site (Very high confidence),m6A site (Very high confidence),m6A site (Very high confidence),m6A site (Very high confidence),m6A site (Very high confidence)	SW480-con_peak_390	SW480-sh2_peak_378		6.3e-20	+	166819618	166822229	0	2	42,408,	0,2203	-19.2	-17.2	2.57	-0.368	-0.877	0.204	Not DE
peak_562	chr1	166823575	166823725	UTR3	POGK		98	m6A site (Low confidence)	SW480-con_peak_391			5.2e-06	+	166823575	166823725	0	1	150,	0	-5.28	-4.08	1.91	-0.327	-0.72	-0.331	Not DE
peak_563	chr1	167757106	167757317	exonic	MPZL1	MTGKA	84,94,99,157	m6A site (Very high confidence),m6A site (Very high confidence),m6A site (Very high confidence),m6A site (Very high confidence)	SW480-con_peak_392	SW480-sh2_peak_379		3.2e-17	+	167757106	167757317	0	1	211,	0	-16.5	-14.6	1.98	-0.614	-1.53	-0.472	Down
peak_564	chr1	167971778	167973163	exonic	DCAF6	MTGKA				SW480-sh2_peak_380		2.6e-05	+	167971778	167973163	0	2	35,56,	0,1329	-4.58	-3.43	1.59	-0.509	-1.28	0.852	Not DE
peak_565	chr1	168007646	168013866	exonic	DCAF6	GVAGVAG,HTHCAG,MTGKA	60,65,185	m6A site (Moderate confidence),m6A site (Very high confidence),m6A site (Moderate confidence)	SW480-con_peak_393			1.7e-08	+	168007646	168013866	0	3	80,116,44,	0,4616,6176	-7.77	-6.37	1.93	-0.305	-0.613	-0.253	Not DE
peak_566	chr1	168032863	168032924	exonic	DCAF6	HTHCAG,MTGKA						5.1e-06	+	168032863	168032924	0	1	61,	0	-5.29	-4.09	1.86	-0.254	-0.267	-0.064	Not DE
peak_567	chr1	168153278	168160615	exonic	TIPRL		88	m6A site (Very high confidence)		SW480-sh2_peak_381		1.4e-07	+	168153278	168160615	0	3	41,100,9,	0,738,7328	-6.86	-5.53	1.41	-0.261	-0.305	0.0155	Not DE
peak_568	chr1	168165799	168169384	exonic	TIPRL	GVAGVAG,HTHCAG,MTGKA	69,260	m6A site (High confidence),m6A site (Very high confidence)	SW480-con_peak_394	SW480-sh2_peak_382		4e-28	+	168165799	168169384	0	3	81,63,244,	0,2357,3341	-27.4	-25.1	1.84	-0.314	-0.661	-0.11	Not DE
peak_569	chr1	169075946	169076006	UTR5	ATP1B1	GVAGVAG						4.3e-05	+	169075946	169076006	0	1	60,	0	-4.37	-3.25	1.6	-0.306	-0.618	0.432	Not DE
peak_570	chr1	169096523	169100950	exonic	ATP1B1	HTHCAG,MTGKA	148,249,362,401	m6A site (High confidence),m6A site (High confidence),m6A site (Very high confidence),m6A site (High confidence)	SW480-con_peak_397,SW480-con_peak_396	SW480-sh2_peak_383	con_sig	7.9e-51	+	169096523	169100950	0	3	123,81,421,	0,2724,4006	-50.1	-47.5	2.27	-1.49	-3.17	-0.271	Down
peak_571	chr1	169101305	169101366	UTR3	ATP1B1				SW480-con_peak_398			4e-07	+	169101305	169101366	0	1	61,	0	-6.4	-5.1	2.03	-0.303	-0.602	-0.527	Not DE
peak_572	chr1	169101810	169101960	UTR3	ATP1B1	HTHCAG,MTGKA	17,128	m6A site (High confidence),m6A site (High confidence)	SW480-con_peak_399,SW480-con_peak_979			3.5e-07	+	169101810	169101960	0	1	150,	0	-6.45	-5.15	1.48	-0.741	-1.81	-0.521	Down
peak_573	chr1	169345804	169346164	exonic	BLZF1	GVAGVAG,HTHCAG,MTGKA	21,254,311	m6A site (Low confidence),m6A site (Moderate confidence),m6A site (Moderate confidence)	SW480-con_peak_400	SW480-sh2_peak_384		6.3e-11	+	169345804	169346164	0	1	360,	0	-10.2	-8.67	2.66	-0.27	-0.392	-0.119	Not DE
peak_574	chr1	169356245	169356366	exonic	BLZF1	HTHCAG						2.3e-05	+	169356245	169356366	0	1	121,	0	-4.63	-3.49	1.83	-0.261	-0.305	0.0911	Not DE
peak_575	chr1	170521238	170521508	exonic	GORAB	GVAGVAG,HTHCAG,MTGKA	99	m6A site (Very high confidence)		SW480-sh2_peak_385		6.8e-06	+	170521238	170521508	0	1	270,	0	-5.17	-3.98	2.2	-0.287	-0.516	0.299	Not DE
peak_576	chr1	171482240	171483753	exonic	PRRC2C	GVAGVAG,MTGKA			SW480-con_peak_401			6.9e-06	+	171482240	171483753	0	2	71,79,	0,1434	-5.16	-3.97	1.9	-0.276	-0.451	-0.201	Not DE
peak_577	chr1	171492603	171494051	exonic	PRRC2C	HTHCAG	26	m6A site (Low confidence)	SW480-con_peak_402			1.7e-07	+	171492603	171494051	0	2	58,92,	0,1356	-6.78	-5.45	1.81	-0.281	-0.485	-0.179	Not DE
peak_578	chr1	171501523	171501644	exonic	PRRC2C	GVAGVAG,MTGKA			SW480-con_peak_403			6.8e-07	+	171501523	171501644	0	1	121,	0	-6.17	-4.89	1.62	-0.311	-0.645	-0.293	Not DE
peak_579	chr1	171501972	171504618	exonic	PRRC2C	GVAGVAG,MTGKA			SW480-con_peak_404			1.2e-08	+	171501972	171504618	0	2	128,52,	0,2594	-7.92	-6.51	1.71	-0.375	-0.899	-0.367	Not DE
peak_580	chr1	171509457	171510565	exonic	PRRC2C	GVAGVAG,HTHCAG,MTGKA	88,125,241,428,478,515,530,588,822,947,951,957,984,990,1009,1102	m6A site (Very high confidence),m6A site (Moderate confidence),m6A site (Low confidence),m6A site (Moderate confidence),m6A site (Very high confidence),m6A site (Very high confidence),m6A site (Very high confidence),m6A site (Low confidence),m6A site (Very high confidence),m6A site (Very high confidence),m6A site (Moderate confidence),m6A site (High confidence),m6A site (Low confidence),m6A site …	SW480-con_peak_405	SW480-sh2_peak_386,SW480-sh2_peak_387		6.3e-12	+	171509457	171510565	0	1	1108,	0	-11.2	-9.59	2.39	-0.933	-2.2	0.345	Up
peak_581	chr1	171510714	171514622	exonic	PRRC2C	GVAGVAG,HTHCAG,MTGKA	12,357,450	m6A site (High confidence),m6A site (High confidence),m6A site (Low confidence)	SW480-con_peak_406	SW480-sh2_peak_388,SW480-sh2_peak_389		5e-13	+	171510714	171514622	0	2	654,5,	0,3903	-12.3	-10.6	2.41	-0.266	-0.361	-0.036	Not DE
peak_582	chr1	171526826	171526917	exonic	PRRC2C							0.0002	+	171526826	171526917	0	1	91,	0	-3.7	-2.65	1.38	-0.266	-0.362	0.0831	Not DE
peak_583	chr1	171535517	171535957	exonic	PRRC2C	GVAGVAG,HTHCAG	25,157,215,251	m6A site (Moderate confidence),m6A site (Very high confidence),m6A site (High confidence),m6A site (Moderate confidence)	SW480-con_peak_407	SW480-sh2_peak_390		9.8e-10	+	171535517	171535957	0	2	43,227,	0,213	-9.01	-7.51	1.78	-0.276	-0.455	-0.106	Not DE
peak_584	chr1	171557563	171561064	exonic	PRRC2C	GVAGVAG,HTHCAG,MTGKA	132,179,292,297	m6A site (Low confidence),m6A site (Very high confidence),m6A site (Very high confidence),m6A site (High confidence)	SW480-con_peak_408	SW480-sh2_peak_392		6.3e-11	+	171557563	171561064	0	2	81,339,	0,3162	-10.2	-8.64	2.06	-0.407	-0.997	0.196	Not DE
peak_585	chr1	171751178	171752978	exonic	EEF1AKNMT	MTGKA	40,112	m6A site (Moderate confidence),m6A site (Low confidence)	SW480-con_peak_410			4e-05	+	171751178	171752978	0	2	82,99,	0,1701	-4.4	-3.28	1.39	-0.394	-0.956	-0.295	Not DE
peak_586	chr1	171765750	171765960	exonic	EEF1AKNMT		23,69,177,188	m6A site (Low confidence),m6A site (Very high confidence),m6A site (Very high confidence),m6A site (High confidence)		SW480-sh2_peak_393		1e-11	+	171765750	171765960	0	1	210,	0	-11	-9.36	1.59	-0.4	-0.975	0.249	Not DE
peak_587	chr1	172558377	172558438	exonic	SUCO	MTGKA	24	m6A site (Moderate confidence)				0.00048	+	172558377	172558438	0	1	61,	0	-3.32	-2.3	1.77	-0.273	-0.425	-0.421	Not DE
peak_588	chr1	172558527	172558797	exonic	SUCO	HTHCAG,MTGKA	149	m6A site (Low confidence)		SW480-sh2_peak_394		4.3e-06	+	172558527	172558797	0	1	270,	0	-5.37	-4.16	2.25	-0.263	-0.324	0.0986	Not DE
peak_589	chr1	172558916	172569236	exonic	SUCO	GVAGVAG,HTHCAG,MTGKA	76,251	m6A site (Very high confidence),m6A site (Moderate confidence)	SW480-con_peak_411	SW480-sh2_peak_395		4e-11	+	172558916	172569236	0	3	150,88,33,	0,1207,10287	-10.4	-8.85	2.75	-0.257	-0.276	0.0265	Not DE
peak_590	chr1	172571906	172579388	exonic	SUCO	GVAGVAG,HTHCAG,MTGKA	131,184,261,326,339,345,388,408,420,486	m6A site (Low confidence),m6A site (Low confidence),m6A site (Moderate confidence),m6A site (Very high confidence),m6A site (Moderate confidence),m6A site (Very high confidence),m6A site (Low confidence),m6A site (Very high confidence),m6A site (Very high confidence),m6A site (Low confidence)	SW480-con_peak_412	SW480-sh2_peak_396		4e-11	+	172571906	172579388	0	3	21,56,433,	0,5980,7049	-10.4	-8.83	2.24	-0.471	-1.18	-0.396	Not DE
peak_591	chr1	173794078	173794288	UTR5	DARS2	GVAGVAG,MTGKA	39,53,187	m6A site (Very high confidence),m6A site (Very high confidence),m6A site (Low confidence)	SW480-con_peak_413	SW480-sh2_peak_397		7.6e-07	+	173794078	173794288	0	1	210,	0	-6.12	-4.84	1.51	-0.261	-0.298	0.0182	Not DE
peak_592	chr1	173810005	173819564	exonic	DARS2	GVAGVAG,HTHCAG,MTGKA	74,126,144,247,262	m6A site (High confidence),m6A site (High confidence),m6A site (High confidence),m6A site (Very high confidence),m6A site (Moderate confidence)	SW480-con_peak_414			1e-12	+	173810005	173819564	0	3	106,63,100,	0,4361,9459	-12	-10.3	1.81	-0.837	-2.02	-0.536	Down
peak_593	chr1	174969263	174979372	exonic	CACYBP	HTHCAG,MTGKA	32,165,178,212,442,492,742,762	m6A site (High confidence),m6A site (Moderate confidence),m6A site (Moderate confidence),m6A site (Very high confidence),m6A site (Moderate confidence),m6A site (Moderate confidence),m6A site (Low confidence),m6A site (Moderate confidence)	SW480-con_peak_416	SW480-sh2_peak_398,SW480-sh2_peak_399	con_sig	4e-66	+	174969263	174979372	0	6	68,220,97,100,98,314,	0,4486,6617,6970,8481,9795	-65.4	-62.6	1.71	-1.35	-2.94	-0.141	Down
peak_594	chr1	178411960	178412021	exonic	RASAL2	HTHCAG						0.00019	+	178411960	178412021	0	1	61,	0	-3.72	-2.66	3.76	-0.28	-0.478	1.78	Not DE
peak_595	chr1	178885627	178885688	UTR3	RALGPS2	HTHCAG				SW480-sh2_peak_400		0.00019	+	178885627	178885688	0	1	61,	0	-3.73	-2.67	2.01	-0.343	-0.793	1.12	Not DE
peak_596	chr1	179064263	179064533	exonic	TOR3A	HTHCAG,MTGKA	104,114,169,193	m6A site (Low confidence),m6A site (Moderate confidence),m6A site (Very high confidence),m6A site (Very high confidence)	SW480-con_peak_417	SW480-sh2_peak_401		6.3e-27	+	179064263	179064533	0	1	270,	0	-26.2	-23.9	2.02	-0.313	-0.653	0.138	Not DE
peak_597	chr1	179852100	179853874	exonic	TOR1AIP1		33	m6A site (Low confidence)				0.00023	+	179852100	179853874	0	2	12,48,	0,1726	-3.63	-2.58	1.54	-0.265	-0.352	0.183	Not DE
peak_598	chr1	179886916	179887424	exonic	TOR1AIP1	MTGKA	45,64,80,91,98,237,258,267,364,370,374	m6A site (High confidence),m6A site (Very high confidence),m6A site (Moderate confidence),m6A site (Very high confidence),m6A site (Very high confidence),m6A site (Very high confidence),m6A site (Moderate confidence),m6A site (Low confidence),m6A site (Very high confidence),m6A site (Very high confidence),m6A site (Very high confidence)	SW480-con_peak_418	SW480-sh2_peak_402		3.2e-14	+	179886916	179887424	0	1	508,	0	-13.5	-11.8	2.56	-0.266	-0.358	-0.0519	Not DE
peak_599	chr1	180063427	180063548	exonic	CEP350	MTGKA	80,107	m6A site (Very high confidence),m6A site (High confidence)	SW480-con_peak_419			8.9e-06	+	180063427	180063548	0	1	121,	0	-5.05	-3.87	2.21	-0.348	-0.81	-0.797	Not DE
peak_600	chr1	180083440	180083501	UTR3	CEP350							6.5e-05	+	180083440	180083501	0	1	61,	0	-4.19	-3.09	2.15	-0.253	-0.265	0.17	Not DE
peak_601	chr1	180165530	180166010	exonic	QSOX1	GVAGVAG,HTHCAG,MTGKA	26,134,198	m6A site (Very high confidence),m6A site (High confidence),m6A site (High confidence)	SW480-con_peak_420	SW480-sh2_peak_403		1.3e-09	+	180165530	180166010	0	1	480,	0	-8.88	-7.4	1.6	-0.679	-1.67	0.267	Up
peak_602	chr1	181058348	181058408	exonic	IER5		57	m6A site (Low confidence)				5.6e-05	+	181058348	181058408	0	1	60,	0	-4.25	-3.14	1.46	-0.26	-0.286	-0.0418	Not DE
peak_603	chr1	181058822	181059505	exonic	IER5	GVAGVAG,HTHCAG,MTGKA	53,163,169,290,317,341,373,413,465,525,531,617	m6A site (Very high confidence),m6A site (Very high confidence),m6A site (Very high confidence),m6A site (Very high confidence),m6A site (Very high confidence),m6A site (Very high confidence),m6A site (Very high confidence),m6A site (Very high confidence),m6A site (Very high confidence),m6A site (Very high confidence),m6A site (Very high confidence),m6A site (High confidence)	SW480-con_peak_421,SW480-con_peak_422	SW480-sh2_peak_404		2.5e-14	+	181058822	181059505	0	1	683,	0	-13.6	-11.9	1.84	-0.363	-0.853	0.128	Not DE
peak_604	chr1	181059622	181059801	UTR3	IER5	HTHCAG,MTGKA	51	m6A site (Moderate confidence)	SW480-con_peak_422			4.2e-07	+	181059622	181059801	0	1	179,	0	-6.38	-5.08	1.73	-0.383	-0.924	-0.389	Not DE
peak_605	chr1	182811706	182812532	exonic	DHX9	MTGKA	186	m6A site (High confidence)	SW480-con_peak_423			2.5e-07	+	182811706	182812532	0	2	106,104,	0,722	-6.61	-5.29	1.31	-0.727	-1.78	-0.305	Down
peak_606	chr1	182821389	182824780	exonic	DHX9	GVAGVAG,HTHCAG,MTGKA	59,145,188,250,255,379	m6A site (High confidence),m6A site (High confidence),m6A site (Low confidence),m6A site (Low confidence),m6A site (High confidence),m6A site (High confidence)	SW480-con_peak_424	SW480-sh2_peak_405		1e-19	+	182821389	182824780	0	4	90,113,149,69,	0,1051,1775,3322	-19	-17	1.68	-0.426	-1.06	0.177	Not DE
peak_607	chr1	182825686	182827914	exonic	DHX9	GVAGVAG,MTGKA	44,98,137,162	m6A site (Low confidence),m6A site (Low confidence),m6A site (Very high confidence),m6A site (High confidence)	SW480-con_peak_425	SW480-sh2_peak_406		1e-18	+	182825686	182827914	0	4	27,137,90,47,	0,1552,1999,2181	-18	-16	1.59	-0.318	-0.683	-0.109	Not DE
peak_608	chr1	182827973	182829233	exonic	DHX9	GVAGVAG,HTHCAG,MTGKA	21,82	m6A site (High confidence),m6A site (High confidence)	SW480-con_peak_426			6.3e-08	+	182827973	182829233	0	3	56,78,106,	0,201,1154	-7.2	-5.84	1.34	-0.272	-0.418	-0.0508	Not DE
peak_609	chr1	182856427	182856548	exonic	DHX9	GVAGVAG,HTHCAG,MTGKA	101,115	m6A site (Moderate confidence),m6A site (Moderate confidence)	SW480-con_peak_427	SW480-sh2_peak_407		7.9e-13	+	182856427	182856548	0	1	121,	0	-12.1	-10.4	1.57	-0.287	-0.516	0.124	Not DE
peak_610	chr1	183097748	183099582	exonic	LAMC1	GVAGVAG,HTHCAG,MTGKA	38,79,108,236	m6A site (High confidence),m6A site (High confidence),m6A site (High confidence),m6A site (Very high confidence)	SW480-con_peak_428			2.7e-09	+	183097748	183099582	0	2	137,104,	0,1730	-8.57	-7.11	1.82	-0.318	-0.681	-0.238	Not DE
peak_611	chr1	183100509	183109586	exonic	LAMC1	GVAGVAG,HTHCAG,MTGKA	25,45,90,149,160,182,223,271,279,329,340,364,392,406,426,431,445,532,577,627,651,709,786,823,892	m6A site (Moderate confidence),m6A site (High confidence),m6A site (Very high confidence),m6A site (Moderate confidence),m6A site (Moderate confidence),m6A site (Low confidence),m6A site (Low confidence),m6A site (Very high confidence),m6A site (Low confidence),m6A site (Low confidence),m6A site (Low confidence),m6A site (High confidence),m6A site (Very high confidence),m6A site (Low confidence),…	SW480-con_peak_429,SW480-con_peak_430	SW480-sh2_peak_408,SW480-sh2_peak_409		2e-14	+	183100509	183109586	0	8	4,138,145,150,115,200,159,48,	0,1025,2031,3285,3667,5011,6294,9029	-13.7	-12	2.21	-0.308	-0.633	0.104	Not DE
peak_612	chr1	183111674	183111975	exonic	LAMC1	GVAGVAG,HTHCAG,MTGKA	13,100,142,175,193,284	m6A site (Very high confidence),m6A site (Very high confidence),m6A site (Very high confidence),m6A site (Very high confidence),m6A site (High confidence),m6A site (Moderate confidence)	SW480-con_peak_431	SW480-sh2_peak_410		2e-12	+	183111674	183111975	0	1	301,	0	-11.7	-10.1	1.73	-0.314	-0.66	-0.169	Not DE
peak_613	chr1	183511365	183511605	exonic	SMG7	GVAGVAG,MTGKA	145,162,190,207	m6A site (Very high confidence),m6A site (Low confidence),m6A site (High confidence),m6A site (Low confidence)	SW480-con_peak_432	SW480-sh2_peak_411		4e-10	+	183511365	183511605	0	1	240,	0	-9.4	-7.88	1.84	-0.278	-0.469	-0.139	Not DE
peak_614	chr1	183522278	183522369	exonic	SMG7					SW480-sh2_peak_412		1.5e-05	+	183522278	183522369	0	1	91,	0	-4.82	-3.66	1.99	-0.547	-1.37	1.13	Up
peak_615	chr1	184043058	184043238	UTR3	TSEN15	MTGKA			SW480-con_peak_433			1.5e-07	+	184043058	184043238	0	1	180,	0	-6.81	-5.48	1.92	-0.327	-0.721	-0.388	Not DE
peak_616	chr1	184446718	184559908	exonic	C1orf21	GVAGVAG,MTGKA	110,141	m6A site (Low confidence),m6A site (High confidence)	SW480-con_peak_434			1.1e-07	+	184446718	184559908	0	3	19,95,36,	0,30003,113154	-6.95	-5.61	1.84	-0.401	-0.982	-0.517	Not DE
peak_617	chr1	186283066	186283276	exonic	PRG4	HTHCAG,MTGKA				SW480-sh2_peak_413,SW480-sh2_peak_932		9.8e-10	+	186283066	186283276	0	1	210,	0	-9.01	-7.52	2.77	-0.422	-1.05	0.749	Not DE
peak_618	chr1	186352178	186355130	exonic	ODR4	HTHCAG						5.9e-05	+	186352178	186355130	0	2	110,11,	0,2941	-4.23	-3.12	1.97	-0.27	-0.399	-0.259	Not DE
peak_619	chr1	186375298	186386694	exonic	ODR4	MTGKA	31	m6A site (High confidence)		SW480-sh2_peak_414		6e-08	+	186375298	186386694	0	2	102,19,	0,11377	-7.22	-5.86	2.14	-0.268	-0.378	0.161	Not DE
peak_620	chr1	186389816	186389907	UTR3	ODR4					SW480-sh2_peak_415		7.9e-05	+	186389816	186389907	0	1	91,	0	-4.1	-3	1.82	-0.333	-0.745	0.681	Not DE
peak_621	chr1	186390116	186390297	UTR3	ODR4		106,136	m6A site (Moderate confidence),m6A site (Low confidence)				2.3e-05	+	186390116	186390297	0	1	181,	0	-4.63	-3.49	2	-0.263	-0.322	-0.0912	Not DE
peak_622	chr1	192780566	192780717	exonic	RGS2	HTHCAG,MTGKA	114	m6A site (Very high confidence)		SW480-sh2_peak_416		4.5e-06	+	192780566	192780717	0	1	151,	0	-5.35	-4.14	2.3	-0.321	-0.695	0.59	Not DE
peak_623	chr1	193099333	193107269	exonic	CDC73	GVAGVAG,HTHCAG	59	m6A site (Low confidence)		SW480-sh2_peak_417		1.6e-08	+	193099333	193107269	0	4	40,63,53,55,	0,5187,5333,7881	-7.8	-6.39	1.71	-0.276	-0.455	0.123	Not DE
peak_624	chr1	193111064	193205386	exonic	CDC73	GVAGVAG,HTHCAG,MTGKA	100,106,146,201,332,397,403,429,447,551,610,632,716	m6A site (Very high confidence),m6A site (High confidence),m6A site (High confidence),m6A site (High confidence),m6A site (Moderate confidence),m6A site (High confidence),m6A site (High confidence),m6A site (Low confidence),m6A site (Low confidence),m6A site (Moderate confidence),m6A site (Moderate confidence),m6A site (Low confidence),m6A site (High confidence)	SW480-con_peak_435	SW480-sh2_peak_418,SW480-sh2_peak_419		3.8e-10	+	193111064	193205386	0	9	132,99,79,65,58,36,88,162,1,	0,5932,8369,10445,61860,70130,70455,91058,94321	-9.42	-7.9	1.67	-0.281	-0.487	0.0634	Not DE
peak_625	chr1	200817269	200817389	exonic	CAMSAP2	GVAGVAG,MTGKA	7,95	m6A site (Low confidence),m6A site (Very high confidence)				0.00018	+	200817269	200817389	0	1	120,	0	-3.74	-2.68	1.85	-0.345	-0.797	-0.685	Not DE
peak_626	chr1	200819093	200821669	exonic	CAMSAP2	MTGKA	42,67,224	m6A site (Very high confidence),m6A site (Very high confidence),m6A site (Low confidence)	SW480-con_peak_437	SW480-sh2_peak_420		5.9e-10	+	200819093	200821669	0	2	269,1,	0,2575	-9.23	-7.73	2.27	-0.284	-0.506	-0.171	Not DE
peak_627	chr1	200822445	200825186	exonic	CAMSAP2	HTHCAG,MTGKA			SW480-con_peak_438			1.9e-09	+	200822445	200825186	0	3	178,73,49,	0,1499,2692	-8.72	-7.25	2.02	-0.422	-1.05	-0.392	Not DE
peak_628	chr1	200826544	200827353	exonic	CAMSAP2	HTHCAG,MTGKA	99,116,120,164,216,267,404,425	m6A site (Moderate confidence),m6A site (Very high confidence),m6A site (Very high confidence),m6A site (Very high confidence),m6A site (High confidence),m6A site (Very high confidence),m6A site (Very high confidence),m6A site (High confidence)	SW480-con_peak_439	SW480-sh2_peak_421,SW480-sh2_peak_422		5e-13	+	200826544	200827353	0	2	8,472,	0,337	-12.3	-10.6	2.63	-0.639	-1.59	-0.518	Down
peak_629	chr1	201843490	201844285	exonic	IPO9					SW480-sh2_peak_423		1.3e-05	+	201843490	201844285	0	3	10,105,6,	0,469,789	-4.89	-3.72	1.46	-0.263	-0.32	0.0465	Not DE
peak_630	chr1	201845238	201845569	UTR3	IPO9	HTHCAG,MTGKA	78,87,96,133,140	m6A site (Very high confidence),m6A site (Very high confidence),m6A site (Very high confidence),m6A site (Low confidence),m6A site (Very high confidence)	SW480-con_peak_440	SW480-sh2_peak_424	con_sig	1.7e-09	+	201845238	201845569	0	1	331,	0	-8.78	-7.3	1.6	-1.44	-3.07	0.548	Up
peak_631	chr1	201926478	201932830	exonic	TIMM17A	HTHCAG,MTGKA			SW480-con_peak_441			1.9e-08	+	201926478	201932830	0	3	30,64,87,	0,160,6265	-7.72	-6.32	1.28	-0.317	-0.677	-0.0937	Not DE
peak_632	chr1	201938622	201938982	exonic	TIMM17A	HTHCAG	62,157,185,214,336	m6A site (Moderate confidence),m6A site (Very high confidence),m6A site (Very high confidence),m6A site (Very high confidence),m6A site (Very high confidence)	SW480-con_peak_442	SW480-sh2_peak_425		7.9e-53	+	201938622	201938982	0	1	360,	0	-52.1	-49.4	1.86	-0.619	-1.54	-0.178	Down
peak_633	chr1	201972456	201972516	exonic	RNPEP	MTGKA	35	m6A site (High confidence)	SW480-con_peak_443			1.5e-05	+	201972456	201972516	0	1	60,	0	-4.83	-3.66	1.3	-0.322	-0.7	-0.253	Not DE
peak_634	chr1	201984408	201984915	exonic	ELF3	GVAGVAG,HTHCAG,MTGKA	39,52,64,69,77,109,272,318,330,343,363,371,423,455	m6A site (Very high confidence),m6A site (Very high confidence),m6A site (Moderate confidence),m6A site (Low confidence),m6A site (Moderate confidence),m6A site (Very high confidence),m6A site (Very high confidence),m6A site (Very high confidence),m6A site (Very high confidence),m6A site (Very high confidence),m6A site (Low confidence),m6A site (Very high confidence),m6A site (High confidence),m6…	SW480-con_peak_444	SW480-sh2_peak_427,SW480-sh2_peak_428		1.7e-10	+	201984408	201984915	0	1	507,	0	-9.77	-8.23	2.17	-0.303	-0.596	-0.164	Not DE
peak_635	chr1	203276271	203276392	exonic	BTG2	MTGKA	42,76	m6A site (Very high confidence),m6A site (Very high confidence)	SW480-con_peak_445			1.5e-06	+	203276271	203276392	0	1	121,	0	-5.82	-4.57	1.69	-0.281	-0.486	-0.222	Not DE
peak_636	chr1	203276810	203276961	UTR3	BTG2	GVAGVAG			SW480-con_peak_446			1e-05	+	203276810	203276961	0	1	151,	0	-4.98	-3.8	1.55	-0.275	-0.44	-0.15	Not DE
peak_637	chr1	203798649	203799329	exonic	ZC3H11A	MTGKA	214,277	m6A site (Moderate confidence),m6A site (Moderate confidence)	SW480-con_peak_447	SW480-sh2_peak_430		5e-12	+	203798649	203799329	0	3	133,117,79,	0,258,601	-11.3	-9.66	1.79	-0.263	-0.327	0.0253	Not DE
peak_638	chr1	203802953	203819137	exonic	ZC3H11A	GVAGVAG,HTHCAG,MTGKA	3,100,110,232,286,291,306,316,396,420,481,516,588,697,1040,1072	m6A site (High confidence),m6A site (Moderate confidence),m6A site (Low confidence),m6A site (Low confidence),m6A site (Moderate confidence),m6A site (Moderate confidence),m6A site (High confidence),m6A site (High confidence),m6A site (Low confidence),m6A site (Moderate confidence),m6A site (Very high confidence),m6A site (High confidence),m6A site (Moderate confidence),m6A site (Moderate confide…	SW480-con_peak_448,SW480-con_peak_449	SW480-sh2_peak_431		7.9e-17	+	203802953	203819137	0	6	28,99,69,504,77,299,	0,4140,6480,13358,14505,15885	-16.1	-14.3	1.93	-0.595	-1.48	-0.16	Down
peak_639	chr1	203821374	203821644	exonic	ZC3H11A	HTHCAG,MTGKA	45,168,195,200	m6A site (Very high confidence),m6A site (High confidence),m6A site (Low confidence),m6A site (Very high confidence)	SW480-con_peak_450	SW480-sh2_peak_432		7.9e-12	+	203821374	203821644	0	1	270,	0	-11.1	-9.44	1.72	-0.27	-0.399	-0.0642	Not DE
peak_640	chr1	203822688	203823077	UTR3	ZC3H11A	HTHCAG,MTGKA	20,108,140,188,240,287	m6A site (High confidence),m6A site (Low confidence),m6A site (Moderate confidence),m6A site (High confidence),m6A site (Very high confidence),m6A site (Moderate confidence)	SW480-con_peak_451	SW480-sh2_peak_433		2e-28	+	203822688	203823077	0	1	389,	0	-27.7	-25.4	1.88	-0.984	-2.3	-0.354	Down
peak_641	chr1	203830771	203839032	exonic	SNRPE	GVAGVAG,HTHCAG,MTGKA	93	m6A site (High confidence)	SW480-con_peak_452	SW480-sh2_peak_434	con_sig	3.2e-45	+	203830771	203839032	0	6	100,106,41,63,79,28,	0,206,538,2019,3397,8233	-44.5	-41.9	1.48	-2.32	-4.31	-0.227	Down
peak_642	chr1	204083530	204085638	exonic	SOX13	GVAGVAG,MTGKA	7,64,91	m6A site (Very high confidence),m6A site (Moderate confidence),m6A site (High confidence)				9.3e-05	+	204083530	204085638	0	3	30,87,4,	0,116,2104	-4.03	-2.94	1.75	-0.272	-0.417	-0.211	Not DE
peak_643	chr1	204095102	204095403	exonic	SOX13	MTGKA	108,156,241,258	m6A site (Very high confidence),m6A site (High confidence),m6A site (Moderate confidence),m6A site (Very high confidence)		SW480-sh2_peak_435		7.9e-13	+	204095102	204095403	0	1	301,	0	-12.1	-10.4	2.63	-0.516	-1.3	0.543	Not DE
peak_644	chr1	206331479	206331570	UTR3	CTSE							1.1e-05	+	206331479	206331570	0	1	91,	0	-4.94	-3.77	1.23	-0.328	-0.726	-0.156	Not DE
peak_645	chr1	206566118	206566209	exonic	SRGAP2	GVAGVAG	40,64	m6A site (Moderate confidence),m6A site (Low confidence)				7.6e-05	+	206566118	206566209	0	1	91,	0	-4.12	-3.02	1.81	-0.263	-0.321	0.152	Not DE
peak_646	chr1	206619632	206623778	exonic	SRGAP2	MTGKA	33,49	m6A site (High confidence),m6A site (Moderate confidence)		SW480-sh2_peak_436		0.0004	+	206619632	206623778	0	2	13,48,	0,4098	-3.4	-2.38	2.06	-0.311	-0.647	1	Not DE
peak_647	chr1	206820757	206820996	exonic	DYRK3	HTHCAG,MTGKA	106,218	m6A site (Moderate confidence),m6A site (High confidence)	SW480-con_peak_453			6.6e-09	+	206820757	206820996	0	1	239,	0	-8.18	-6.74	2.56	-0.301	-0.588	-0.36	Not DE
peak_648	chr1	206821738	206821828	exonic	DYRK3	GVAGVAG,MTGKA	8,20	m6A site (Very high confidence),m6A site (High confidence)				4.1e-05	+	206821738	206821828	0	1	90,	0	-4.39	-3.27	1.82	-0.263	-0.33	-0.152	Not DE
peak_649	chr1	206905960	206906140	exonic	MAPKAPK2	HTHCAG,MTGKA	132,142,176	m6A site (Very high confidence),m6A site (Very high confidence),m6A site (High confidence)		SW480-sh2_peak_437		1.4e-08	+	206905960	206906140	0	1	180,	0	-7.84	-6.43	1.71	-0.287	-0.52	0.179	Not DE
peak_650	chr1	207273158	207273307	exonic	C4BPB	GVAGVAG,HTHCAG,MTGKA	19	m6A site (Very high confidence)	SW480-con_peak_454	SW480-sh2_peak_438		1e-08	+	207273158	207273307	0	1	149,	0	-7.99	-6.57	1.82	-0.323	-0.701	-0.332	Not DE
peak_651	chr1	207504599	207510715	exonic	CD55	GVAGVAG,HTHCAG	195	m6A site (Moderate confidence)	SW480-con_peak_456	SW480-sh2_peak_439		1.3e-14	+	207504599	207510715	0	3	42,126,42,	0,5438,6074	-13.9	-12.1	1.33	-0.333	-0.747	-0.103	Not DE
peak_652	chr1	207532906	207533475	exonic	CD55	HTHCAG,MTGKA	90,109	m6A site (Low confidence),m6A site (Very high confidence)	SW480-con_peak_457	SW480-sh2_peak_440		2.5e-21	+	207532906	207533475	0	1	569,	0	-20.6	-18.6	2.57	-0.937	-2.21	-0.417	Down
peak_653	chr1	207934598	207934747	exonic	CD46	MTGKA	108	m6A site (Low confidence)	SW480-con_peak_458	SW480-sh2_peak_441		2.5e-12	+	207934598	207934747	0	1	149,	0	-11.6	-9.94	1.5	-0.3	-0.584	-0.129	Not DE
peak_654	chr1	207963604	207966867	exonic	CD46	GVAGVAG						4.4e-05	+	207963604	207966867	0	2	86,4,	0,3259	-4.36	-3.24	1.29	-0.262	-0.311	-0.0237	Not DE
peak_655	chr1	207967313	207967968	UTR3	CD46	HTHCAG,MTGKA	346	m6A site (High confidence)	SW480-con_peak_459,SW480-con_peak_460	SW480-sh2_peak_442		2.5e-15	+	207967313	207967968	0	1	655,	0	-14.6	-12.8	1.81	-0.274	-0.428	0.038	Not DE
peak_656	chr1	210004357	210006619	exonic	UTP25	MTGKA			SW480-con_peak_461			6.5e-06	+	210004357	210006619	0	2	31,90,	0,2172	-5.19	-3.99	1.71	-0.528	-1.33	-0.755	Down
peak_657	chr1	210024556	210024647	exonic	UTP25	HTHCAG,MTGKA	32	m6A site (High confidence)		SW480-sh2_peak_443		6.2e-05	+	210024556	210024647	0	1	91,	0	-4.21	-3.11	1.48	-0.283	-0.498	0.23	Not DE
peak_658	chr1	210024796	210025037	UTR3	UTP25	GVAGVAG,HTHCAG,MTGKA	89,228	m6A site (High confidence),m6A site (High confidence)	SW480-con_peak_462	SW480-sh2_peak_444		2.5e-13	+	210024796	210025037	0	1	241,	0	-12.6	-10.9	2.61	-0.28	-0.48	0.212	Not DE
peak_659	chr1	211452602	211462554	exonic	RCOR3	MTGKA						1.4e-05	+	211452602	211462554	0	2	56,35,	0,9917	-4.86	-3.69	1.84	-0.259	-0.281	-0.0762	Not DE
peak_660	chr1	211538741	211542934	exonic	TRAF5	HTHCAG,MTGKA	66,77,130,141	m6A site (Low confidence),m6A site (Moderate confidence),m6A site (High confidence),m6A site (Moderate confidence)	SW480-con_peak_463			1.2e-07	+	211538741	211542934	0	2	69,141,	0,4052	-6.92	-5.58	2.24	-0.265	-0.352	-0.115	Not DE
peak_661	chr1	211544791	211545598	exonic	TRAF5	MTGKA	107	m6A site (Very high confidence)	SW480-con_peak_464			1.6e-05	+	211544791	211545598	0	2	21,129,	0,678	-4.79	-3.63	1.8	-0.299	-0.573	-0.291	Not DE
peak_662	chr1	211545717	211546136	exonic	TRAF5	GVAGVAG,HTHCAG,MTGKA	100,116,134,158,183,200,302,352,368,402,414	m6A site (Very high confidence),m6A site (Moderate confidence),m6A site (Moderate confidence),m6A site (Very high confidence),m6A site (Moderate confidence),m6A site (Very high confidence),m6A site (Very high confidence),m6A site (Very high confidence),m6A site (Very high confidence),m6A site (Low confidence),m6A site (Low confidence)	SW480-con_peak_465	SW480-sh2_peak_445		1.6e-09	+	211545717	211546136	0	1	419,	0	-8.8	-7.32	2.3	-0.86	-2.06	-0.67	Down
peak_663	chr1	211547777	211547928	UTR3	TRAF5		50,122,144	m6A site (High confidence),m6A site (High confidence),m6A site (Very high confidence)				1.4e-05	+	211547777	211547928	0	1	151,	0	-4.84	-3.67	1.95	-0.303	-0.596	-0.419	Not DE
peak_664	chr1	211564961	211605790	ncRNA_exonic	LINC00467	GVAGVAG,HTHCAG,MTGKA	19,295,371	m6A site (Low confidence),m6A site (Very high confidence),m6A site (Very high confidence)	SW480-con_peak_466	SW480-sh2_peak_446		2e-12	+	211564961	211605790	0	5	78,150,65,73,130,	0,207,5147,34591,40699	-11.7	-10	1.71	-0.275	-0.442	-0.0595	Not DE
peak_665	chr1	212273847	212276352	exonic	DTL	GVAGVAG,HTHCAG,MTGKA	177,200,208,266,287,467,552,644,660	m6A site (Very high confidence),m6A site (Very high confidence),m6A site (Very high confidence),m6A site (Very high confidence),m6A site (Very high confidence),m6A site (Very high confidence),m6A site (Low confidence),m6A site (Very high confidence),m6A site (Very high confidence)	SW480-con_peak_467	SW480-sh2_peak_447,SW480-sh2_peak_448		3.2e-20	+	212273847	212276352	0	2	579,169,	0,2336	-19.5	-17.5	2.88	-0.299	-0.578	-0.0961	Not DE
peak_666	chr1	212530614	212534193	exonic	PPP2R5A	MTGKA	109	m6A site (High confidence)	SW480-con_peak_468	SW480-sh2_peak_449		7.9e-17	+	212530614	212534193	0	3	12,102,214,	0,1413,3365	-16.1	-14.2	2.04	-0.773	-1.88	-0.47	Down
peak_667	chr1	212534609	212534729	UTR3	PPP2R5A	HTHCAG,MTGKA						6.8e-06	+	212534609	212534729	0	1	120,	0	-5.17	-3.97	1.4	-0.257	-0.275	0.00264	Not DE
peak_668	chr1	212615909	212617771	exonic	NENF	MTGKA	104	m6A site (Very high confidence)	SW480-con_peak_469			3.2e-07	+	212615909	212617771	0	2	58,91,	0,1771	-6.49	-5.18	1.24	-0.292	-0.549	-0.0787	Not DE
peak_669	chr1	212619305	212619484	exonic	NENF	GVAGVAG,MTGKA	115	m6A site (Moderate confidence)	SW480-con_peak_470			1.9e-08	+	212619305	212619484	0	1	179,	0	-7.71	-6.31	1.27	-0.471	-1.18	-0.19	Not DE
peak_670	chr1	212792831	212793012	exonic	ATF3	GVAGVAG,HTHCAG	4,52	m6A site (Very high confidence),m6A site (Very high confidence)		SW480-sh2_peak_450		8.9e-06	+	212792831	212793012	0	1	181,	0	-5.05	-3.87	1.8	-0.45	-1.12	0.888	Not DE
peak_671	chr1	212977691	212977947	exonic	TATDN3	HTHCAG,MTGKA	66	m6A site (Moderate confidence)		SW480-sh2_peak_451		1.3e-05	+	212977691	212977947	0	2	80,10,	0,246	-4.89	-3.72	1.97	-0.336	-0.756	0.7	Not DE
peak_672	chr1	212985646	212988509	exonic	TATDN3	GVAGVAG,HTHCAG,MTGKA	12,44,132	m6A site (High confidence),m6A site (High confidence),m6A site (High confidence)	SW480-con_peak_471			1e-09	+	212985646	212988509	0	2	24,155,	0,2708	-8.98	-7.49	2.1	-0.405	-0.994	-0.558	Not DE
peak_673	chr1	214488126	214492229	exonic	SMYD2	GVAGVAG,MTGKA	54,62	m6A site (High confidence),m6A site (High confidence)	SW480-con_peak_472	SW480-sh2_peak_452		6.3e-14	+	214488126	214492229	0	3	89,61,28,	0,3295,4075	-13.2	-11.5	1.67	-0.397	-0.966	-0.254	Not DE
peak_674	chr1	214507575	214510090	exonic	SMYD2	GVAGVAG,MTGKA	25	m6A site (Moderate confidence)	SW480-con_peak_473			1.6e-07	+	214507575	214510090	0	2	76,44,	0,2471	-6.79	-5.46	1.3	-0.332	-0.743	-0.167	Not DE
peak_675	chr1	214776657	214815774	exonic	CENPF	GVAGVAG,HTHCAG,MTGKA	123,135,315,354,387,399,634,751,942,957,999,1074,1131,1137,1206,1280,1308,1362,1371,1572,1694,1702,1713,1897,1932,2060,2108,2221,2291,2297,2312,2577,2585,2771,2812,2864,2980,3023,3053,3491,3575,3803,3836,3941,3996	m6A site (High confidence),m6A site (High confidence),m6A site (High confidence),m6A site (High confidence),m6A site (High confidence),m6A site (High confidence),m6A site (Moderate confidence),m6A site (Moderate confidence),m6A site (High confidence),m6A site (High confidence),m6A site (High confidence),m6A site (High confidence),m6A site (Low confidence),m6A site (Moderate confidence),m6A site (…	SW480-con_peak_474,SW480-con_peak_475	SW480-sh2_peak_453,SW480-sh2_peak_455,SW480-sh2_peak_456,SW480-sh2_peak_454		5e-31	+	214776657	214815774	0	12	7,203,197,122,92,292,203,126,129,123,136,2511,	0,10399,11517,15258,15814,17340,18764,25731,27219,29165,34551,36606	-30.3	-28	2.95	-0.279	-0.474	0.0292	Not DE
peak_676	chr1	214816403	214818085	exonic	CENPF	GVAGVAG,HTHCAG,MTGKA	65,99,127,174,224,293,306,319,380,392,406,412	m6A site (Very high confidence),m6A site (Moderate confidence),m6A site (Moderate confidence),m6A site (Moderate confidence),m6A site (Very high confidence),m6A site (Low confidence),m6A site (Moderate confidence),m6A site (Moderate confidence),m6A site (Very high confidence),m6A site (Very high confidence),m6A site (Very high confidence),m6A site (Very high confidence)	SW480-con_peak_476	SW480-sh2_peak_457		1e-15	+	214816403	214818085	0	2	264,186,	0,1496	-15	-13.1	1.86	-0.297	-0.568	-0.11	Not DE
peak_677	chr1	214818234	214818745	exonic	CENPF	GVAGVAG,HTHCAG,MTGKA	54,102,181,492	m6A site (Moderate confidence),m6A site (Very high confidence),m6A site (High confidence),m6A site (High confidence)	SW480-con_peak_477	SW480-sh2_peak_458		5e-16	+	214818234	214818745	0	1	511,	0	-15.3	-13.4	2.06	-0.317	-0.676	-0.138	Not DE
peak_678	chr1	214818924	214837164	exonic	CENPF	GVAGVAG,HTHCAG,MTGKA	31,41,75,117,223,358,412,545,673,1037,1368,1426,1537,1567,1609,1653,1660,1673,1731,1797,1832,1844,1903,2136,2146,2168,2186,2229,2316,2434,2524,2534,2821,2898,2929,2978,3002,3020,3234,3295,3318	m6A site (Low confidence),m6A site (High confidence),m6A site (Moderate confidence),m6A site (Very high confidence),m6A site (Moderate confidence),m6A site (Low confidence),m6A site (Moderate confidence),m6A site (High confidence),m6A site (Low confidence),m6A site (Low confidence),m6A site (Low confidence),m6A site (Very high confidence),m6A site (Very high confidence),m6A site (Very high confid…	SW480-con_peak_478	SW480-sh2_peak_459,SW480-sh2_peak_460,SW480-sh2_peak_462,SW480-sh2_peak_461		2e-26	+	214818924	214837164	0	8	1819,153,177,162,163,477,179,231,	0,3093,6128,7246,9659,11351,13268,18009	-25.7	-23.5	2.24	-0.265	-0.354	-0.00769	Not DE
peak_679	chr1	215740796	215740857	UTR5	KCTD3	GVAGVAG			SW480-con_peak_479			3.9e-05	+	215740796	215740857	0	1	61,	0	-4.41	-3.29	1.4	-0.264	-0.348	-0.0951	Not DE
peak_680	chr1	215793425	215793995	exonic	KCTD3	GVAGVAG,HTHCAG,MTGKA	71,96,437,441,476	m6A site (Very high confidence),m6A site (Very high confidence),m6A site (High confidence),m6A site (Low confidence),m6A site (Very high confidence)	SW480-con_peak_480	SW480-sh2_peak_463,SW480-sh2_peak_464		4e-15	+	215793425	215793995	0	1	570,	0	-14.4	-12.6	2	-0.364	-0.859	-0.175	Not DE
peak_681	chr1	218458664	218504520	exonic	RRP15	GVAGVAG,HTHCAG,MTGKA	14,49,76,116,155,191,218,256,381,664,700,776,782,806,813,830	m6A site (Very high confidence),m6A site (Low confidence),m6A site (Low confidence),m6A site (Moderate confidence),m6A site (Moderate confidence),m6A site (Low confidence),m6A site (Moderate confidence),m6A site (Very high confidence),m6A site (High confidence),m6A site (Moderate confidence),m6A site (Very high confidence),m6A site (Very high confidence),m6A site (Very high confidence),m6A site (…	SW480-con_peak_481	SW480-sh2_peak_465		7.9e-16	+	218458664	218504520	0	5	133,266,98,202,231,	0,16971,19705,22108,45625	-15.1	-13.2	2.21	-0.325	-0.707	-0.127	Not DE
peak_682	chr1	219352537	219366436	exonic	LYPLAL1							7.2e-05	+	219352537	219366436	0	3	51,27,13,	0,204,13886	-4.14	-3.04	1.5	-0.285	-0.508	0.229	Not DE
peak_683	chr1	219384898	219385137	exonic	LYPLAL1	GVAGVAG,MTGKA	104	m6A site (Very high confidence)	SW480-con_peak_482	SW480-sh2_peak_466		1.3e-18	+	219384898	219385137	0	1	239,	0	-17.9	-15.9	1.98	-0.313	-0.657	-0.152	Not DE
peak_684	chr1	220280487	220284271	exonic	IARS2	HTHCAG,MTGKA	24,147	m6A site (Moderate confidence),m6A site (High confidence)	SW480-con_peak_484			7.8e-07	+	220280487	220284271	0	2	6,144,	0,3640	-6.11	-4.84	1.39	-0.268	-0.377	-0.0592	Not DE
peak_685	chr1	220320874	220321054	exonic	IARS2	GVAGVAG,HTHCAG,MTGKA						4.8e-06	+	220320874	220321054	0	1	180,	0	-5.32	-4.11	1.31	-0.265	-0.35	0.0361	Not DE
peak_686	chr1	220870021	220870260	exonic	C1orf115	MTGKA	107,133	m6A site (High confidence),m6A site (Moderate confidence)	SW480-con_peak_485			8.1e-08	+	220870021	220870260	0	1	239,	0	-7.09	-5.74	2.06	-0.382	-0.922	-0.487	Not DE
peak_687	chr1	220871511	220871691	UTR3	C1orf115	GVAGVAG	14,26,109,113,121,125,173	m6A site (Low confidence),m6A site (Low confidence),m6A site (Low confidence),m6A site (Low confidence),m6A site (Low confidence),m6A site (Moderate confidence),m6A site (Moderate confidence)	SW480-con_peak_487			1.6e-07	+	220871511	220871691	0	1	180,	0	-6.8	-5.47	1.94	-0.462	-1.16	-0.599	Not DE
peak_688	chr1	220955167	220957325	exonic	MARC2	HTHCAG,MTGKA	138	m6A site (Moderate confidence)		SW480-sh2_peak_467		1.5e-05	+	220955167	220957325	0	2	114,65,	0,2093	-4.82	-3.66	1.59	-0.272	-0.421	0.13	Not DE
peak_689	chr1	220987213	220987364	UTR3	MARC1	HTHCAG,MTGKA	71	m6A site (Very high confidence)	SW480-con_peak_488			1.1e-06	+	220987213	220987364	0	1	151,	0	-5.97	-4.7	1.71	-0.317	-0.672	-0.326	Not DE
peak_690	chr1	222800952	222801312	exonic	MIA3	HTHCAG,MTGKA	27,45,91,144,216,321	m6A site (High confidence),m6A site (High confidence),m6A site (High confidence),m6A site (Low confidence),m6A site (Moderate confidence),m6A site (Low confidence)	SW480-con_peak_489			2.2e-06	+	222800952	222801312	0	1	360,	0	-5.66	-4.42	2.4	-0.261	-0.296	0.0422	Not DE
peak_691	chr1	222802628	222802869	exonic	MIA3		43,47,51,56,60,73,121,236	m6A site (High confidence),m6A site (Moderate confidence),m6A site (Low confidence),m6A site (Moderate confidence),m6A site (Low confidence),m6A site (Moderate confidence),m6A site (Very high confidence),m6A site (High confidence)	SW480-con_peak_490			9.3e-07	+	222802628	222802869	0	1	241,	0	-6.03	-4.76	2.07	-0.257	-0.274	-0.0191	Not DE
peak_692	chr1	222802928	222803108	exonic	MIA3	HTHCAG	14,49,103,120,146	m6A site (High confidence),m6A site (Low confidence),m6A site (Moderate confidence),m6A site (High confidence),m6A site (Moderate confidence)	SW480-con_peak_491			9.8e-06	+	222802928	222803108	0	1	180,	0	-5.01	-3.83	2.08	-0.292	-0.546	-0.368	Not DE
peak_693	chr1	222826657	222832143	exonic	MIA3	GVAGVAG,HTHCAG,MTGKA	81,87,172,196,227,314	m6A site (High confidence),m6A site (Very high confidence),m6A site (Low confidence),m6A site (Low confidence),m6A site (Very high confidence),m6A site (High confidence)	SW480-con_peak_493			5e-08	+	222826657	222832143	0	5	24,56,91,139,80,	0,927,1073,1339,5406	-7.3	-5.93	1.67	-0.325	-0.706	-0.194	Not DE
peak_694	chr1	222838898	222839019	exonic	MIA3	HTHCAG	32	m6A site (Very high confidence)	SW480-con_peak_494			1.3e-07	+	222838898	222839019	0	1	121,	0	-6.89	-5.55	2.1	-0.357	-0.834	-0.535	Not DE
peak_695	chr1	222897466	222900543	exonic	BROX		58,169	m6A site (Moderate confidence),m6A site (Very high confidence)	SW480-con_peak_495			1.2e-06	+	222897466	222900543	0	3	40,106,34,	0,1325,3043	-5.93	-4.67	2	-0.308	-0.635	-0.373	Not DE
peak_696	chr1	222904740	222906001	exonic	BROX	GVAGVAG	65,74,103,114	m6A site (High confidence),m6A site (Low confidence),m6A site (Low confidence),m6A site (Moderate confidence)	SW480-con_peak_496			2.9e-06	+	222904740	222906001	0	2	118,32,	0,1229	-5.54	-4.31	1.63	-0.317	-0.674	-0.309	Not DE
peak_697	chr1	223889532	223900389	exonic	CAPN2	GVAGVAG	135	m6A site (High confidence)	SW480-con_peak_497			2e-07	+	223889532	223900389	0	2	1,149,	0,10708	-6.7	-5.38	1.73	-0.399	-0.973	-0.3	Not DE
peak_698	chr1	223936802	223943285	exonic	CAPN2	GVAGVAG,HTHCAG,MTGKA	49,89,105,123,132,198,246,280,300,336,345	m6A site (High confidence),m6A site (Very high confidence),m6A site (Moderate confidence),m6A site (Moderate confidence),m6A site (Moderate confidence),m6A site (High confidence),m6A site (Low confidence),m6A site (Low confidence),m6A site (High confidence),m6A site (High confidence),m6A site (Low confidence)	SW480-con_peak_498	SW480-sh2_peak_468		5e-24	+	223936802	223943285	0	5	22,86,75,161,104,	0,1789,2896,3695,6379	-23.3	-21.2	1.63	-0.339	-0.774	0.0973	Not DE
peak_699	chr1	223951874	223957562	exonic	CAPN2	HTHCAG				SW480-sh2_peak_469		2.8e-10	+	223951874	223957562	0	3	35,65,20,	0,2194,5668	-9.55	-8.02	1.37	-0.327	-0.722	0.166	Not DE
peak_700	chr1	223962587	223962737	UTR3	CAPN2	GVAGVAG,MTGKA	24,58,75	m6A site (Very high confidence),m6A site (High confidence),m6A site (Low confidence)	SW480-con_peak_499			1.6e-13	+	223962587	223962737	0	1	150,	0	-12.8	-11.1	1.52	-0.914	-2.16	-0.457	Down
peak_701	chr1	223962974	223963035	UTR3	CAPN2							0.00021	+	223962974	223963035	0	1	61,	0	-3.68	-2.62	1.27	-0.265	-0.351	-0.0685	Not DE
peak_702	chr1	223963362	223963571	UTR3	CAPN2	MTGKA			SW480-con_peak_500			6.3e-13	+	223963362	223963571	0	1	209,	0	-12.2	-10.5	1.8	-1.01	-2.36	-0.479	Down
peak_703	chr1	224318192	224318283	exonic	FBXO28							1.5e-05	+	224318192	224318283	0	1	91,	0	-4.83	-3.66	1.87	-0.283	-0.497	-0.379	Not DE
peak_704	chr1	224345077	224345617	exonic	FBXO28	GVAGVAG,HTHCAG,MTGKA	72,90,137,146,163,170,183,200,233,331,501,516	m6A site (Very high confidence),m6A site (Very high confidence),m6A site (Moderate confidence),m6A site (Very high confidence),m6A site (Moderate confidence),m6A site (Moderate confidence),m6A site (Very high confidence),m6A site (Low confidence),m6A site (Low confidence),m6A site (Very high confidence),m6A site (High confidence),m6A site (High confidence)	SW480-con_peak_501	SW480-sh2_peak_470,SW480-sh2_peak_471		1.6e-11	+	224345077	224345617	0	1	540,	0	-10.8	-9.24	2.95	-0.552	-1.39	-0.389	Down
peak_705	chr1	224370939	224371330	exonic	DEGS1		125	m6A site (Moderate confidence)	SW480-con_peak_502	SW480-sh2_peak_472		6.3e-14	+	224370939	224371330	0	2	181,118,	0,273	-13.2	-11.4	2.31	-0.262	-0.313	0.0296	Not DE
peak_706	chr1	224377313	224377463	exonic	DEGS1	MTGKA	71,77,125,136	m6A site (Low confidence),m6A site (Very high confidence),m6A site (Low confidence),m6A site (Moderate confidence)	SW480-con_peak_503			3.2e-09	+	224377313	224377463	0	1	150,	0	-8.49	-7.03	1.83	-0.327	-0.718	-0.31	Not DE
peak_707	chr1	224380036	224380306	exonic	DEGS1	HTHCAG,MTGKA	26,178,214	m6A site (High confidence),m6A site (Very high confidence),m6A site (Very high confidence)	SW480-con_peak_504	SW480-sh2_peak_473		7.9e-15	+	224380036	224380306	0	1	270,	0	-14.1	-12.3	1.9	-0.373	-0.891	-0.249	Not DE
peak_708	chr1	224415333	224415392	exonic	LOC101927164		9	m6A site (High confidence)				0.00016	+	224415333	224415392	0	1	59,	0	-3.8	-2.73	1.54	-0.361	-0.847	-0.657	Not DE
peak_709	chr1	225140399	225152229	exonic	DNAH14	HTHCAG,MTGKA	55,83,132,186	m6A site (High confidence),m6A site (High confidence),m6A site (High confidence),m6A site (Low confidence)	SW480-con_peak_505	SW480-sh2_peak_474	con_sig	1.2e-10	+	225140399	225152229	0	4	82,140,150,49,	0,2261,7455,11781	-9.93	-8.37	1.89	-1.54	-3.24	-0.644	Down
peak_710	chr1	225965604	225974565	exonic	SRP9	GVAGVAG			SW480-con_peak_506	SW480-sh2_peak_475		3.2e-14	+	225965604	225974565	0	3	110,69,2,	0,5397,8959	-13.5	-11.7	1.29	-0.367	-0.871	-0.105	Not DE
peak_711	chr1	225976968	225977059	exonic	SRP9	MTGKA			SW480-con_peak_507			9.8e-08	+	225976968	225977059	0	1	91,	0	-7.01	-5.66	1.5	-0.871	-2.08	-0.455	Down
peak_712	chr1	225977328	225977448	UTR3	SRP9	MTGKA			SW480-con_peak_508			1e-15	+	225977328	225977448	0	1	120,	0	-15	-13.1	1.61	-0.838	-2.02	-0.443	Down
peak_713	chr1	225978047	225978168	UTR3	SRP9	HTHCAG			SW480-con_peak_509			6.3e-12	+	225978047	225978168	0	1	121,	0	-11.2	-9.61	1.47	-0.51	-1.28	-0.303	Not DE
peak_714	chr1	225997775	225997954	UTR5	EPHX1		5	m6A site (High confidence)		SW480-sh2_peak_476		3.5e-07	+	225997775	225997954	0	1	179,	0	-6.46	-5.16	2.61	-0.267	-0.371	0.0984	Not DE
peak_715	chr1	226250416	226252169	exonic	H3F3A	GVAGVAG,HTHCAG,MTGKA	138	m6A site (High confidence)	SW480-con_peak_510	SW480-sh2_peak_477	con_sig	4e-39	+	226250416	226252169	0	2	96,140,	0,1613	-38.4	-36	1.29	-1.46	-3.11	0.18	Up
peak_716	chr1	226342354	226342502	exonic	ACBD3-AS1	HTHCAG,MTGKA			SW480-con_peak_511,SW480-con_peak_1062	SW480-sh2_peak_997		2e-06	+	226342354	226342502	0	1	148,	0	-5.7	-4.46	1.84	-0.287	-0.517	-0.248	Not DE
peak_717	chr1	227935825	227946796	exonic	SNAP47	MTGKA	16,55,76,91,106,122,168	m6A site (High confidence),m6A site (Very high confidence),m6A site (Very high confidence),m6A site (Low confidence),m6A site (Very high confidence),m6A site (High confidence),m6A site (Low confidence)		SW480-sh2_peak_478		1.4e-06	+	227935825	227946796	0	2	109,101,	0,10870	-5.85	-4.59	1.64	-0.427	-1.07	0.418	Not DE
peak_718	chr1	227968541	227968722	UTR3	SNAP47	GVAGVAG,MTGKA	45,83,94,103,161,165	m6A site (Moderate confidence),m6A site (High confidence),m6A site (Moderate confidence),m6A site (Very high confidence),m6A site (High confidence),m6A site (High confidence)	SW480-con_peak_513	SW480-sh2_peak_479		4e-14	+	227968541	227968722	0	1	181,	0	-13.4	-11.7	1.74	-0.287	-0.52	-0.131	Not DE
peak_719	chr1	228284837	228285322	exonic	ARF1	HTHCAG,MTGKA	157,193,229,256,265	m6A site (Very high confidence),m6A site (Very high confidence),m6A site (Low confidence),m6A site (Very high confidence),m6A site (Moderate confidence)	SW480-con_peak_514	SW480-sh2_peak_480		2e-26	+	228284837	228285322	0	3	126,111,31,	0,205,454	-25.7	-23.5	1.33	-0.902	-2.13	0.146	Up
peak_720	chr1	228333319	228334585	exonic	GUK1					SW480-sh2_peak_481		2.4e-07	+	228333319	228334585	0	3	6,42,43,	0,407,1223	-6.62	-5.3	1.11	-0.751	-1.83	0.172	Up
peak_721	chr1	228346162	228346223	exonic	GJC2							6.8e-06	+	228346162	228346223	0	1	61,	0	-5.17	-3.98	1.6	-0.288	-0.525	0.317	Not DE
peak_722	chr1	228363029	228363090	exonic	IBA57		15,26,30	m6A site (Moderate confidence),m6A site (High confidence),m6A site (High confidence)				6.5e-05	+	228363029	228363090	0	1	61,	0	-4.19	-3.08	2.63	-0.206	-0.207	-0.135	Not DE
peak_723	chr1	228548400	228548551	exonic	OBSCN	GVAGVAG			SW480-con_peak_515			1.7e-05	+	228548400	228548551	0	1	151,	0	-4.76	-3.6	2.01	-0.279	-0.472	-0.324	Not DE
peak_724	chr1	228676732	228680883	exonic	RNF187	GVAGVAG,MTGKA	24,35	m6A site (High confidence),m6A site (High confidence)		SW480-sh2_peak_482		3e-09	+	228676732	228680883	0	2	21,130,	0,4021	-8.52	-7.06	1.3	-1.26	-2.8	0.407	Up
peak_725	chr1	228682389	228682450	UTR3	RNF187				SW480-con_peak_517			4.8e-05	+	228682389	228682450	0	1	61,	0	-4.32	-3.2	1.17	-0.327	-0.718	-0.161	Not DE
peak_726	chr1	228879283	228879493	exonic	RHOU	GVAGVAG,HTHCAG	107,142	m6A site (High confidence),m6A site (High confidence)	SW480-con_peak_518	SW480-sh2_peak_483		7.9e-14	+	228879283	228879493	0	1	210,	0	-13.1	-11.3	2.4	-0.33	-0.734	-0.324	Not DE
peak_727	chr1	229422250	229424562	exonic	RAB4A	MTGKA			SW480-con_peak_519			3.1e-09	+	229422250	229424562	0	2	63,87,	0,2225	-8.51	-7.05	1.5	-0.264	-0.346	-0.0344	Not DE
peak_728	chr1	229434773	229439677	exonic	RAB4A	HTHCAG,MTGKA	56,105,198	m6A site (Low confidence),m6A site (Low confidence),m6A site (Moderate confidence)	SW480-con_peak_520	SW480-sh2_peak_484		5.4e-06	+	229434773	229439677	0	3	46,128,125,	0,3835,4779	-5.27	-4.06	1.42	-0.277	-0.462	0.0603	Not DE
peak_729	chr1	230314036	230338922	exonic	GALNT2	HTHCAG,MTGKA	40	m6A site (Moderate confidence)				0.00018	+	230314036	230338922	0	2	21,40,	0,24846	-3.74	-2.68	1.6	-0.259	-0.282	0.089	Not DE
peak_730	chr1	230415183	230415603	exonic	GALNT2	GVAGVAG,HTHCAG	104,116,156,185,209,315,378	m6A site (Very high confidence),m6A site (Very high confidence),m6A site (Low confidence),m6A site (Low confidence),m6A site (Very high confidence),m6A site (Very high confidence),m6A site (High confidence)	SW480-con_peak_521	SW480-sh2_peak_485		1.5e-09	+	230415183	230415603	0	1	420,	0	-8.83	-7.35	1.68	-0.264	-0.344	-0.0291	Not DE
peak_731	chr1	230778321	230795256	exonic	COG2	MTGKA	69,135	m6A site (Moderate confidence),m6A site (Low confidence)	SW480-con_peak_522			3.4e-08	+	230778321	230795256	0	2	103,47,	0,16888	-7.47	-6.08	2.03	-0.305	-0.614	-0.365	Not DE
peak_732	chr1	230829072	230829283	exonic	COG2	HTHCAG,MTGKA	42,117,143	m6A site (Moderate confidence),m6A site (High confidence),m6A site (High confidence)	SW480-con_peak_523			3.2e-07	+	230829072	230829283	0	1	211,	0	-6.49	-5.18	1.63	-0.482	-1.21	-0.452	Not DE
peak_733	chr1	231135914	231136301	UTR3	ARV1	HTHCAG,MTGKA	203,226	m6A site (Moderate confidence),m6A site (Moderate confidence)	SW480-con_peak_525	SW480-sh2_peak_486		2e-09	+	231135914	231136301	0	1	387,	0	-8.69	-7.22	5.41	-0.414	-1.02	-0.241	Not DE
peak_734	chr1	231411910	231413511	exonic	GNPAT	MTGKA	70,130,164,188,197	m6A site (Moderate confidence),m6A site (Very high confidence),m6A site (Low confidence),m6A site (High confidence),m6A site (Low confidence)	SW480-con_peak_526	SW480-sh2_peak_487		2.5e-19	+	231411910	231413511	0	2	32,267,	0,1334	-18.6	-16.7	1.96	-0.27	-0.395	0.0532	Not DE
peak_735	chr1	231487224	231487374	exonic	SPRTN	MTGKA						1.1e-06	+	231487224	231487374	0	1	150,	0	-5.94	-4.68	1.93	-0.262	-0.315	-0.0902	Not DE
peak_736	chr1	231488447	231488537	exonic	SPRTN	HTHCAG,MTGKA						0.00032	+	231488447	231488537	0	1	90,	0	-3.5	-2.47	1.9	-0.282	-0.494	0.509	Not DE
peak_737	chr1	231488864	231489103	exonic	SPRTN	HTHCAG,MTGKA	16,191	m6A site (High confidence),m6A site (Very high confidence)		SW480-sh2_peak_488		2e-07	+	231488864	231489103	0	1	239,	0	-6.69	-5.37	2.61	-0.256	-0.27	0.0398	Not DE
peak_738	chr1	231700444	231700714	exonic	TSNAX	HTHCAG,MTGKA			SW480-con_peak_527			2.5e-09	+	231700444	231700714	0	1	270,	0	-8.6	-7.13	2.18	-0.559	-1.41	-0.474	Down
peak_739	chr1	233092142	233105723	exonic	NTPCR	GVAGVAG,MTGKA						6.6e-05	+	233092142	233105723	0	2	51,69,	0,13512	-4.18	-3.08	1.36	-0.278	-0.467	0.137	Not DE
peak_740	chr1	233802705	233807282	exonic	KCNK1	GVAGVAG,HTHCAG,MTGKA	87,134,197,221	m6A site (High confidence),m6A site (Very high confidence),m6A site (Moderate confidence),m6A site (High confidence)	SW480-con_peak_528	SW480-sh2_peak_489		1.7e-08	+	233802705	233807282	0	2	31,266,	0,4311	-7.77	-6.36	1.78	-0.338	-0.769	-0.266	Not DE
peak_741	chr1	233807458	233807637	UTR3	KCNK1	GVAGVAG,MTGKA			SW480-con_peak_529			7.1e-05	+	233807458	233807637	0	1	179,	0	-4.15	-3.05	1.63	-0.337	-0.761	-0.363	Not DE
peak_742	chr1	234509987	234519795	exonic	COA6	GVAGVAG,HTHCAG,MTGKA	81,174,208,278,298,306	m6A site (Moderate confidence),m6A site (Very high confidence),m6A site (Very high confidence),m6A site (Very high confidence),m6A site (Very high confidence),m6A site (Very high confidence)	SW480-con_peak_530	SW480-sh2_peak_490		5e-52	+	234509987	234519795	0	2	148,327,	0,9481	-51.3	-48.7	4.08	-0.332	-0.742	-0.123	Not DE
peak_743	chr1	235491927	235505034	exonic	GGPS1	GVAGVAG,HTHCAG,MTGKA	164,199	m6A site (Moderate confidence),m6A site (Low confidence)	SW480-con_peak_531	SW480-sh2_peak_491		1.3e-12	+	235491927	235505034	0	3	166,93,12,	0,6629,13095	-11.9	-10.3	1.89	-0.625	-1.56	-0.453	Down
peak_744	chr1	235505565	235505685	exonic	GGPS1	GVAGVAG,MTGKA	81	m6A site (Very high confidence)				9.3e-07	+	235505565	235505685	0	1	120,	0	-6.03	-4.76	1.48	-0.26	-0.287	-0.0159	Not DE
peak_745	chr1	235505864	235506075	exonic	GGPS1	MTGKA			SW480-con_peak_532	SW480-sh2_peak_492		3.3e-10	+	235505864	235506075	0	1	211,	0	-9.48	-7.96	1.95	-0.261	-0.308	-0.037	Not DE
peak_746	chr1	235600769	235611690	exonic	TBCE	MTGKA	10,55,98,122,200,312	m6A site (Low confidence),m6A site (Moderate confidence),m6A site (Very high confidence),m6A site (Very high confidence),m6A site (High confidence),m6A site (Low confidence)	SW480-con_peak_533	SW480-sh2_peak_493		1.9e-07	+	235600769	235611690	0	5	20,154,69,60,27,	0,1314,4359,5397,10894	-6.73	-5.41	1.58	-0.306	-0.62	0.14	Not DE
peak_747	chr1	235612458	235612609	UTR3	TBCE	MTGKA			SW480-con_peak_534,SW480-con_peak_1090	SW480-sh2_peak_1023		5.6e-07	+	235612458	235612609	0	1	151,	0	-6.25	-4.97	2.39	-0.259	-0.281	-0.0671	Not DE
peak_748	chr1	235613417	235613598	exonic	TBCE	HTHCAG	34	m6A site (Moderate confidence)	SW480-con_peak_535,SW480-con_peak_1091			1.3e-06	+	235613417	235613598	0	1	181,	0	-5.89	-4.63	1.81	-0.984	-2.3	-1.01	Down
peak_749	chr1	236371399	236371490	exonic	GPR137B	MTGKA	12,22	m6A site (High confidence),m6A site (Low confidence)				1.4e-05	+	236371399	236371490	0	1	91,	0	-4.86	-3.69	1.91	-0.243	-0.249	0.0282	Not DE
peak_750	chr1	236702349	236704973	exonic	LGALS8	HTHCAG,MTGKA	30,102,162	m6A site (High confidence),m6A site (Moderate confidence),m6A site (High confidence)	SW480-con_peak_536	SW480-sh2_peak_494		8.1e-10	+	236702349	236704973	0	3	40,120,20,	0,1514,2604	-9.09	-7.6	1.41	-0.406	-0.994	-0.213	Not DE
peak_751	chr1	236708188	236711464	exonic	LGALS8	MTGKA			SW480-con_peak_537	SW480-sh2_peak_495		6.3e-11	+	236708188	236711464	0	2	27,153,	0,3123	-10.2	-8.64	1.43	-0.575	-1.44	-0.3	Down
peak_752	chr1	236712241	236712481	UTR3	LGALS8	HTHCAG	111,164	m6A site (Low confidence),m6A site (Moderate confidence)	SW480-con_peak_538,SW480-con_peak_1095			2.7e-10	+	236712241	236712481	0	1	240,	0	-9.57	-8.04	1.34	-0.83	-2	-0.302	Down
peak_753	chr1	236714214	236714275	exonic	LGALS8	HTHCAG	19	m6A site (Low confidence)	SW480-con_peak_1096	SW480-sh2_peak_496,SW480-sh2_peak_1026		5.9e-08	+	236714214	236714275	0	1	61,	0	-7.23	-5.87	1.6	-0.336	-0.758	0.395	Not DE
peak_754	chr1	236714783	236715591	exonic	LGALS8	HTHCAG,MTGKA	174,215,289,376,397	m6A site (Very high confidence),m6A site (Very high confidence),m6A site (Very high confidence),m6A site (Very high confidence),m6A site (Very high confidence)	SW480-con_peak_539,SW480-con_peak_540,SW480-con_peak_1096	SW480-sh2_peak_497,SW480-sh2_peak_498,SW480-sh2_peak_1026		4.4e-10	+	236714783	236715591	0	1	808,	0	-9.36	-7.84	1.65	-0.521	-1.32	-0.198	Down
peak_755	chr1	237062451	237062632	UTR3	MTR		67	m6A site (Very high confidence)	SW480-con_peak_541			1.9e-06	+	237062451	237062632	0	1	181,	0	-5.73	-4.48	2.14	-0.266	-0.357	-0.158	Not DE
peak_756	chr1	242030239	242035424	exonic	EXO1	GVAGVAG,HTHCAG	108	m6A site (Moderate confidence)		SW480-sh2_peak_499		1.4e-07	+	242030239	242035424	0	2	118,91,	0,5094	-6.85	-5.52	1.96	-0.293	-0.553	0.24	Not DE
peak_757	chr1	242035543	242042402	exonic	EXO1	GVAGVAG,HTHCAG,MTGKA	64,105,127,154,170,309	m6A site (Very high confidence),m6A site (Low confidence),m6A site (Moderate confidence),m6A site (Very high confidence),m6A site (Very high confidence),m6A site (Very high confidence)	SW480-con_peak_542	SW480-sh2_peak_500		7.9e-17	+	242035543	242042402	0	2	37,352,	0,6507	-16.1	-14.2	2.25	-0.721	-1.77	-0.438	Down
peak_758	chr1	242048716	242052913	exonic	EXO1	HTHCAG,MTGKA	78,236	m6A site (High confidence),m6A site (High confidence)	SW480-con_peak_543	SW480-sh2_peak_501		6.9e-09	+	242048716	242052913	0	2	93,147,	0,4050	-8.16	-6.72	2.2	-0.261	-0.302	0.0354	Not DE
peak_759	chr1	243434294	243437953	exonic	SDCCAG8	GVAGVAG				SW480-sh2_peak_502		2.9e-06	+	243434294	243437953	0	2	71,109,	0,3550	-5.54	-4.31	1.94	-1.1	-2.54	1.23	Up
peak_760	chr1	243504375	243579061	exonic	SDCCAG8	GVAGVAG,HTHCAG,MTGKA	188,241,268,313,322	m6A site (Low confidence),m6A site (High confidence),m6A site (Low confidence),m6A site (High confidence),m6A site (High confidence)	SW480-con_peak_544	SW480-sh2_peak_503		1.4e-08	+	243504375	243579061	0	4	100,117,143,58,	0,3141,37647,74628	-7.85	-6.44	2.24	-0.263	-0.321	-0.0459	Not DE
peak_761	chr1	243581347	243589847	exonic	SDCCAG8	HTHCAG,MTGKA	5	m6A site (High confidence)	SW480-con_peak_545			8.5e-07	+	243581347	243589847	0	2	31,119,	0,8381	-6.07	-4.8	2.32	-0.431	-1.07	-0.833	Not DE
peak_762	chr1	244868987	244869168	exonic	DESI2	GVAGVAG,HTHCAG,MTGKA	5,17,98,130	m6A site (Very high confidence),m6A site (Very high confidence),m6A site (Very high confidence),m6A site (Very high confidence)		SW480-sh2_peak_504		7.8e-08	+	244868987	244869168	0	1	181,	0	-7.11	-5.76	1.67	-0.307	-0.624	0.226	Not DE
peak_763	chr1	245005515	245006568	exonic	COX20	GVAGVAG,HTHCAG,MTGKA	182	m6A site (Low confidence)	SW480-con_peak_546	SW480-sh2_peak_505		5e-37	+	245005515	245006568	0	2	45,226,	0,827	-36.3	-33.8	1.58	-0.28	-0.479	0.045	Not DE
peak_764	chr1	245007106	245007197	UTR3	COX20	MTGKA			SW480-con_peak_547			7.1e-06	+	245007106	245007197	0	1	91,	0	-5.15	-3.96	1.67	-0.472	-1.19	-0.751	Not DE
peak_765	chr1	246829078	246829199	exonic	CNST	HTHCAG,MTGKA	23,47,56,65,102	m6A site (High confidence),m6A site (High confidence),m6A site (Very high confidence),m6A site (Very high confidence),m6A site (High confidence)				2.8e-05	+	246829078	246829199	0	1	121,	0	-4.56	-3.42	2.43	-0.284	-0.501	0.52	Not DE
peak_766	chr1	246903580	246921544	exonic	SCCPDH	HTHCAG	32,67	m6A site (Low confidence),m6A site (Low confidence)	SW480-con_peak_548			1.7e-05	+	246903580	246921544	0	3	23,50,17,	0,3797,17947	-4.77	-3.61	1.38	-0.697	-1.72	-0.617	Down
peak_767	chr1	249142163	249142552	exonic	ZNF672	HTHCAG,MTGKA	284,336	m6A site (Very high confidence),m6A site (Very high confidence)	SW480-con_peak_550	SW480-sh2_peak_507		5.1e-10	+	249142163	249142552	0	1	389,	0	-9.29	-7.78	2.38	-0.453	-1.13	-0.37	Not DE
peak_768	chr1	880151	881598	exonic	NOC2L	HTHCAG,MTGKA	60,93,108,126,135,141,255	m6A site (High confidence),m6A site (Moderate confidence),m6A site (High confidence),m6A site (Moderate confidence),m6A site (Low confidence),m6A site (Moderate confidence),m6A site (High confidence)	SW480-con_peak_552	SW480-sh2_peak_508		6.3e-12	-	880151	881598	0	4	29,90,136,46,	0,285,746,1401	-11.2	-9.56	1.34	-0.512	-1.29	0.175	Not DE
peak_769	chr1	892295	894383	exonic	NOC2L	GVAGVAG,HTHCAG,MTGKA	108,129,135,168,183,198,297	m6A site (Moderate confidence),m6A site (Very high confidence),m6A site (Low confidence),m6A site (Low confidence),m6A site (Moderate confidence),m6A site (Very high confidence),m6A site (High confidence)	SW480-con_peak_553	SW480-sh2_peak_509		3.2e-19	-	892295	894383	0	3	110,175,75,	0,183,2013	-18.5	-16.5	1.67	-0.903	-2.13	0.286	Up
peak_770	chr1	1017732	1017911	UTR3	C1orf159	HTHCAG	43,89,142	m6A site (Very high confidence),m6A site (Low confidence),m6A site (Moderate confidence)				1.7e-06	-	1017732	1017911	0	1	179,	0	-5.77	-4.53	1.88	-0.264	-0.345	-0.104	Not DE
peak_771	chr1	1152317	1152525	UTR3	SDF4	MTGKA	36	m6A site (High confidence)	SW480-con_peak_554	SW480-sh2_peak_511		6.3e-26	-	1152317	1152525	0	1	208,	0	-25.2	-23	2.28	-0.342	-0.786	-0.193	Not DE
peak_772	chr1	1152970	1153178	exonic	SDF4	MTGKA	121	m6A site (High confidence)		SW480-sh2_peak_512		5.8e-08	-	1152970	1153178	0	1	208,	0	-7.24	-5.87	1.23	-0.411	-1.01	0.134	Not DE
peak_773	chr1	1154262	1159261	exonic	SDF4	GVAGVAG,MTGKA	36,145,192	m6A site (Moderate confidence),m6A site (High confidence),m6A site (High confidence)	SW480-con_peak_555	SW480-sh2_peak_513		2e-33	-	1154262	1159261	0	3	45,114,50,	0,4361,4949	-32.7	-30.3	1.54	-0.282	-0.49	0.0473	Not DE
peak_774	chr1	1163848	1163968	exonic	SDF4		52	m6A site (Moderate confidence)		SW480-sh2_peak_514		1.4e-08	-	1163848	1163968	0	1	120,	0	-7.85	-6.44	1.27	-0.315	-0.665	0.115	Not DE
peak_775	chr1	1190360	1190718	exonic	UBE2J2	GVAGVAG,HTHCAG,MTGKA	37,60,206,293,310	m6A site (High confidence),m6A site (Moderate confidence),m6A site (Very high confidence),m6A site (Very high confidence),m6A site (Very high confidence)		SW480-sh2_peak_515		3.4e-08	-	1190360	1190718	0	1	358,	0	-7.47	-6.09	1.5	-0.414	-1.02	0.21	Not DE
peak_776	chr1	1235987	1236047	exonic	ACAP3	GVAGVAG,MTGKA	29	m6A site (Low confidence)				2.9e-05	-	1235987	1236047	0	1	60,	0	-4.54	-3.4	1.79	-0.262	-0.314	-0.132	Not DE
peak_777	chr1	1246964	1247114	UTR3	INTS11	HTHCAG	135	m6A site (Moderate confidence)		SW480-sh2_peak_7,SW480-sh2_peak_516		1.9e-06	-	1246964	1247114	0	1	150,	0	-5.72	-4.48	2.37	-0.555	-1.39	0.857	Up
peak_778	chr1	1270836	1270896	UTR3	DVL1							0.00049	-	1270836	1270896	0	1	60,	0	-3.31	-2.29	1.28	-0.281	-0.488	-0.179	Not DE
peak_779	chr1	1309109	1309560	exonic	AURKAIP1	GVAGVAG,HTHCAG	344	m6A site (High confidence)	SW480-con_peak_556	SW480-sh2_peak_517	con_sig	4e-50	-	1309109	1309560	0	2	173,181,	0,270	-49.4	-46.8	1.58	-1.55	-3.25	0.181	Up
peak_780	chr1	1310494	1310583	UTR5	AURKAIP1					SW480-sh2_peak_518		1e-12	-	1310494	1310583	0	1	89,	0	-12	-10.3	2.41	-0.591	-1.47	0.974	Up
peak_781	chr1	1322433	1322942	exonic	CCNL2	GVAGVAG,HTHCAG,MTGKA	46,59,121,301,348,488	m6A site (Moderate confidence),m6A site (Low confidence),m6A site (Very high confidence),m6A site (Moderate confidence),m6A site (Moderate confidence),m6A site (Low confidence)	SW480-con_peak_557	SW480-sh2_peak_519		5e-17	-	1322433	1322942	0	1	509,	0	-16.3	-14.4	1.57	-0.32	-0.69	0.0852	Not DE
peak_782	chr1	1323195	1323429	exonic	CCNL2	MTGKA	39,81	m6A site (Low confidence),m6A site (High confidence)	SW480-con_peak_558			1.3e-07	-	1323195	1323429	0	2	54,96,	0,138	-6.9	-5.57	1.36	-0.534	-1.35	-0.324	Down
peak_783	chr1	1337288	1337496	exonic	MRPL20	HTHCAG,MTGKA	37	m6A site (Moderate confidence)	SW480-con_peak_7,SW480-con_peak_559	SW480-sh2_peak_520		3.2e-21	-	1337288	1337496	0	1	208,	0	-20.5	-18.4	1.58	-0.407	-0.999	-0.153	Not DE
peak_784	chr1	1477052	1477113	UTR3	SSU72	MTGKA			SW480-con_peak_560			5.5e-09	-	1477052	1477113	0	1	61,	0	-8.26	-6.82	1.42	-0.301	-0.586	-0.188	Not DE
peak_785	chr1	1480255	1500264	exonic	SSU72	HTHCAG,MTGKA	6,26,103,110,145,187,196	m6A site (Very high confidence),m6A site (Moderate confidence),m6A site (High confidence),m6A site (Very high confidence),m6A site (Very high confidence),m6A site (Very high confidence),m6A site (Moderate confidence)	SW480-con_peak_561	SW480-sh2_peak_521		1e-60	-	1480255	1500264	0	2	127,112,	0,19897	-60	-57.3	1.84	-0.973	-2.27	-0.231	Down
peak_786	chr1	1572847	1575666	exonic	CDK11B	GVAGVAG,HTHCAG,MTGKA	64,109,268	m6A site (Moderate confidence),m6A site (Moderate confidence),m6A site (Very high confidence)	SW480-con_peak_562	SW480-sh2_peak_522		1e-14	-	1572847	1575666	0	4	28,122,91,29,	0,276,1014,2790	-14	-12.2	1.83	-0.392	-0.952	0.249	Not DE
peak_787	chr1	1647916	1654185	exonic	CDK11B	GVAGVAG,HTHCAG,MTGKA	166,187,199	m6A site (High confidence),m6A site (High confidence),m6A site (Low confidence)	SW480-con_peak_563,SW480-con_peak_567			8.7e-07	-	1647916	1654185	0	5	1,128,116,47,39,	0,2850,5118,6110,6230	-6.06	-4.79	1.5	-0.542	-1.37	-0.339	Down
peak_788	chr1	1593983	1594074	UTR3	SLC35E2B				SW480-con_peak_564			2.7e-05	-	1593983	1594074	0	1	91,	0	-4.57	-3.43	1.73	-0.307	-0.622	-0.412	Not DE
peak_789	chr1	1594879	1594940	UTR3	SLC35E2B	MTGKA						0.0004	-	1594879	1594940	0	1	61,	0	-3.4	-2.37	1.55	-0.257	-0.273	-0.0589	Not DE
peak_790	chr1	1596641	1596851	UTR3	SLC35E2B	MTGKA	54,65,110,161,200	m6A site (High confidence),m6A site (High confidence),m6A site (High confidence),m6A site (High confidence),m6A site (High confidence)	SW480-con_peak_565	SW480-sh2_peak_523		4e-10	-	1596641	1596851	0	1	210,	0	-9.4	-7.89	1.98	-0.327	-0.719	0.274	Not DE
peak_791	chr1	1597029	1597179	UTR3	SLC35E2B	HTHCAG	55	m6A site (Moderate confidence)				2.5e-05	-	1597029	1597179	0	1	150,	0	-4.6	-3.45	1.92	-0.27	-0.396	0.187	Not DE
peak_792	chr1	1636085	1637130	exonic	CDK11A	GVAGVAG,HTHCAG,MTGKA	39	m6A site (Moderate confidence)	SW480-con_peak_566			4.5e-07	-	1636085	1637130	0	3	9,122,50,	0,257,995	-6.35	-5.05	2.1	-0.27	-0.4	-0.161	Not DE
peak_793	chr1	1650814	1654160	exonic	CDK11A	GVAGVAG,MTGKA	94,115,127	m6A site (High confidence),m6A site (High confidence),m6A site (Low confidence)	SW480-con_peak_563,SW480-con_peak_567			7.6e-07	-	1650814	1654160	0	3	80,116,14,	0,2220,3332	-6.12	-4.84	1.48	-0.424	-1.06	-0.324	Not DE
peak_794	chr1	1687991	1688620	exonic	NADK	HTHCAG,MTGKA			SW480-con_peak_568			1.1e-06	-	1687991	1688620	0	2	105,75,	0,554	-5.95	-4.69	1.73	-0.505	-1.27	-0.547	Not DE
peak_795	chr1	1688679	1689853	exonic	NADK	HTHCAG	62,89	m6A site (Moderate confidence),m6A site (Moderate confidence)		SW480-sh2_peak_524		0.00021	-	1688679	1689853	0	2	70,50,	0,1124	-3.67	-2.62	1.45	-0.499	-1.25	0.628	Not DE
peak_796	chr1	1718215	1718395	UTR3	GNB1	MTGKA	12,100	m6A site (High confidence),m6A site (Very high confidence)	SW480-con_peak_569	SW480-sh2_peak_525		3.2e-32	-	1718215	1718395	0	1	180,	0	-31.5	-29.1	1.55	-0.421	-1.05	-0.141	Not DE
peak_797	chr1	1737975	1756867	exonic	GNB1	HTHCAG	123,172	m6A site (High confidence),m6A site (High confidence)	SW480-con_peak_570	SW480-sh2_peak_526		1e-11	-	1737975	1756867	0	4	2,107,39,32,	0,9219,11300,18860	-11	-9.39	1.23	-0.555	-1.39	0.151	Up
peak_798	chr1	1822465	1822526	UTR5	GNB1	MTGKA				SW480-sh2_peak_527		2.2e-07	-	1822465	1822526	0	1	61,	0	-6.66	-5.34	2.73	-0.39	-0.943	0.749	Not DE
peak_799	chr1	1849262	1849380	exonic	TMEM52	GVAGVAG	78,93	m6A site (Moderate confidence),m6A site (High confidence)		SW480-sh2_peak_528		1.5e-06	-	1849262	1849380	0	1	118,	0	-5.82	-4.57	1.49	-0.379	-0.914	0.368	Not DE
peak_800	chr1	2116018	2116287	exonic	FAAP20	HTHCAG,MTGKA	54,145,188	m6A site (High confidence),m6A site (Moderate confidence),m6A site (Moderate confidence)		SW480-sh2_peak_12,SW480-sh2_peak_529		9.1e-10	-	2116018	2116287	0	1	269,	0	-9.04	-7.54	3.63	-0.453	-1.13	0.486	Not DE
peak_801	chr1	2336270	2336359	UTR3	PEX10	HTHCAG						0.0002	-	2336270	2336359	0	1	89,	0	-3.69	-2.63	1.41	-0.274	-0.428	-0.152	Not DE
peak_802	chr1	2336714	2336981	UTR3	PEX10	HTHCAG,MTGKA	13,146,178	m6A site (High confidence),m6A site (Very high confidence),m6A site (Moderate confidence)	SW480-con_peak_571			2.3e-08	-	2336714	2336981	0	1	267,	0	-7.64	-6.25	1.64	-0.263	-0.319	-0.0225	Not DE
peak_803	chr1	2440058	2440238	UTR3	PANK4				SW480-con_peak_572			1.7e-06	-	2440058	2440238	0	1	180,	0	-5.76	-4.52	2.77	-0.273	-0.424	0.166	Not DE
peak_804	chr1	3700575	3701701	exonic	LRRC47	GVAGVAG,MTGKA	44	m6A site (High confidence)		SW480-sh2_peak_531		1.3e-07	-	3700575	3701701	0	2	100,51,	0,1075	-6.87	-5.53	1.58	-0.261	-0.295	0.0194	Not DE
peak_805	chr1	3739773	3742331	exonic	CEP104	GVAGVAG,HTHCAG			SW480-con_peak_573	SW480-sh2_peak_532		4.7e-09	-	3739773	3742331	0	3	32,139,10,	0,214,2548	-8.33	-6.88	2.25	-0.268	-0.376	0.145	Not DE
peak_806	chr1	3743283	3746372	exonic	CEP104	GVAGVAG,HTHCAG						5.2e-06	-	3743283	3746372	0	3	25,108,18,	0,2546,3071	-5.28	-4.07	2.12	-0.257	-0.275	-0.043	Not DE
peak_807	chr1	3755588	3756256	exonic	CEP104	GVAGVAG,MTGKA	55,144	m6A site (Low confidence),m6A site (High confidence)	SW480-con_peak_574			1.2e-06	-	3755588	3756256	0	2	95,85,	0,583	-5.91	-4.65	2.1	-0.283	-0.497	-0.275	Not DE
peak_808	chr1	3806324	3807358	exonic	C1orf174	GVAGVAG,HTHCAG,MTGKA	11,113,147,228,458,520	m6A site (Very high confidence),m6A site (High confidence),m6A site (Very high confidence),m6A site (Moderate confidence),m6A site (Very high confidence),m6A site (Low confidence)	SW480-con_peak_575	SW480-sh2_peak_533		6.3e-14	-	3806324	3807358	0	2	313,226,	0,808	-13.2	-11.4	2	-0.292	-0.548	-0.11	Not DE
peak_809	chr1	6246661	6259625	exonic	RPL22	GVAGVAG,HTHCAG,MTGKA	156,285	m6A site (Low confidence),m6A site (Low confidence)	SW480-con_peak_576	SW480-sh2_peak_534		0	-	6246661	6259625	0	4	215,125,105,4,	0,6328,11050,12960	-383	-Inf	2.9	-0.721	-1.76	-0.0585	Down
peak_810	chr1	6283020	6283201	UTR3	ICMT	MTGKA	52,89,154	m6A site (Very high confidence),m6A site (Very high confidence),m6A site (Moderate confidence)	SW480-con_peak_577			6.9e-05	-	6283020	6283201	0	1	181,	0	-4.16	-3.06	1.58	-0.56	-1.41	-0.616	Down
peak_811	chr1	6283589	6283770	UTR3	ICMT	MTGKA	43	m6A site (Very high confidence)	SW480-con_peak_578	SW480-sh2_peak_535		4.3e-09	-	6283589	6283770	0	1	181,	0	-8.37	-6.93	1.61	-0.275	-0.448	-0.0983	Not DE
peak_812	chr1	6283919	6284129	UTR3	ICMT	HTHCAG,MTGKA	43,184	m6A site (High confidence),m6A site (High confidence)	SW480-con_peak_579			5e-11	-	6283919	6284129	0	1	210,	0	-10.3	-8.68	1.58	-0.352	-0.82	-0.205	Not DE
peak_813	chr1	6284608	6285208	exonic	ICMT	GVAGVAG,HTHCAG,MTGKA	62,88,120,125,230,352,408,426,569	m6A site (Very high confidence),m6A site (Very high confidence),m6A site (High confidence),m6A site (Very high confidence),m6A site (Moderate confidence),m6A site (Very high confidence),m6A site (Very high confidence),m6A site (Very high confidence),m6A site (High confidence)	SW480-con_peak_580,SW480-con_peak_581	SW480-sh2_peak_536		1.3e-17	-	6284608	6285208	0	1	600,	0	-16.9	-15	1.61	-1.05	-2.43	0.264	Up
peak_814	chr1	6324630	6324690	exonic	ACOT7		35	m6A site (Low confidence)		SW480-sh2_peak_537		1.2e-06	-	6324630	6324690	0	1	60,	0	-5.93	-4.67	1.22	-0.924	-2.18	0.44	Up
peak_815	chr1	6529136	6529227	exonic	PLEKHG5	HTHCAG	54	m6A site (High confidence)	SW480-con_peak_582			3e-06	-	6529136	6529227	0	1	91,	0	-5.53	-4.3	2.1	-0.317	-0.675	-0.621	Not DE
peak_816	chr1	6534624	6535556	exonic	PLEKHG5	GVAGVAG,MTGKA	82	m6A site (High confidence)		SW480-sh2_peak_538		1.1e-07	-	6534624	6535556	0	3	23,92,35,	0,482,897	-6.97	-5.62	2.03	-0.299	-0.58	0.323	Not DE
peak_817	chr1	6585843	6585964	exonic	NOL9		78	m6A site (Very high confidence)				1.1e-05	-	6585843	6585964	0	1	121,	0	-4.97	-3.8	2.5	-0.261	-0.303	-0.129	Not DE
peak_818	chr1	6659326	6659417	exonic	KLHL21	MTGKA	30,83	m6A site (Very high confidence),m6A site (Moderate confidence)		SW480-sh2_peak_539		8.1e-06	-	6659326	6659417	0	1	91,	0	-5.09	-3.9	1.96	-0.39	-0.942	0.823	Not DE
peak_819	chr1	6714073	6738476	exonic	DNAJC11	GVAGVAG,MTGKA			SW480-con_peak_583			1.9e-05	-	6714073	6738476	0	3	26,102,23,	0,13695,24380	-4.72	-3.56	1.4	-0.489	-1.23	-0.399	Not DE
peak_820	chr1	8072858	8074347	exonic	ERRFI1	GVAGVAG,HTHCAG,MTGKA	40,80,192,212,228,243,304,513,658,787,792,903,975,1008,1079,1478	m6A site (Very high confidence),m6A site (Very high confidence),m6A site (Very high confidence),m6A site (Very high confidence),m6A site (Moderate confidence),m6A site (Very high confidence),m6A site (Very high confidence),m6A site (Very high confidence),m6A site (Very high confidence),m6A site (Very high confidence),m6A site (Very high confidence),m6A site (Very high confidence),m6A site (Very h…	SW480-con_peak_584	SW480-sh2_peak_540		7.9e-92	-	8072858	8074347	0	1	1489,	0	-91.1	-88.1	2	-0.781	-1.9	-0.0938	Down
peak_821	chr1	8075695	8086339	UTR5	ERRFI1		79	m6A site (High confidence)		SW480-sh2_peak_541		6.3e-11	-	8075695	8086339	0	2	57,122,	0,10522	-10.2	-8.66	1.29	-0.476	-1.2	0.213	Not DE
peak_822	chr1	8421419	8421540	exonic	RERE		40,82,94	m6A site (Low confidence),m6A site (Moderate confidence),m6A site (Very high confidence)	SW480-con_peak_585			5.5e-06	-	8421419	8421540	0	1	121,	0	-5.26	-4.06	1.79	-0.32	-0.69	-0.474	Not DE
peak_823	chr1	8923400	8924097	exonic	ENO1	HTHCAG	48	m6A site (Low confidence)	SW480-con_peak_586	SW480-sh2_peak_542	con_sig	1.3e-41	-	8923400	8924097	0	2	2,148,	0,549	-40.9	-38.4	1.17	-1.48	-3.14	0.119	Up
peak_824	chr1	8925467	8926413	exonic	ENO1	MTGKA	94	m6A site (Moderate confidence)	SW480-con_peak_587	SW480-sh2_peak_543		5e-74	-	8925467	8926413	0	2	74,76,	0,870	-73.3	-70.5	1.24	-0.432	-1.08	-0.0518	Not DE
peak_825	chr1	8928062	8930577	exonic	ENO1	HTHCAG,MTGKA	41,70,99,103	m6A site (Low confidence),m6A site (Very high confidence),m6A site (Low confidence),m6A site (High confidence)	SW480-con_peak_588			1.6e-12	-	8928062	8930577	0	2	54,67,	0,2448	-11.8	-10.1	1.11	-0.366	-0.868	-0.0515	Not DE
peak_826	chr1	9732543	9732693	ncRNA_exonic	PIK3CD-AS2				SW480-con_peak_589			2.8e-06	-	9732543	9732693	0	1	150,	0	-5.56	-4.33	3.45	-0.274	-0.428	-0.266	Not DE
peak_827	chr1	9740894	9741134	ncRNA_exonic	PIK3CD-AS2		29,104,147,154,195,201	m6A site (Very high confidence),m6A site (Moderate confidence),m6A site (Low confidence),m6A site (High confidence),m6A site (Moderate confidence),m6A site (Low confidence)	SW480-con_peak_590			7.4e-10	-	9740894	9741134	0	1	240,	0	-9.13	-7.63	1.64	-1.06	-2.44	-0.572	Down
peak_828	chr1	9789884	9789975	UTR3	CLSTN1				SW480-con_peak_591			0.00013	-	9789884	9789975	0	1	91,	0	-3.9	-2.83	1.54	-0.38	-0.916	-0.572	Not DE
peak_829	chr1	9794146	9795072	exonic	CLSTN1	MTGKA	59	m6A site (Low confidence)		SW480-sh2_peak_544		2.3e-06	-	9794146	9795072	0	2	54,67,	0,859	-5.63	-4.39	1.44	-0.469	-1.18	0.423	Not DE
peak_830	chr1	9809623	9811599	exonic	CLSTN1	HTHCAG,MTGKA	61,97,110,142,226	m6A site (Low confidence),m6A site (Low confidence),m6A site (Moderate confidence),m6A site (High confidence),m6A site (Moderate confidence)	SW480-con_peak_592	SW480-sh2_peak_545		2e-11	-	9809623	9811599	0	3	81,150,69,	0,198,1907	-10.7	-9.14	1.65	-0.531	-1.34	0.297	Up
peak_831	chr1	9815239	9815359	exonic	CLSTN1	MTGKA	93,98,116	m6A site (Moderate confidence),m6A site (Very high confidence),m6A site (Very high confidence)	SW480-con_peak_593			4.4e-05	-	9815239	9815359	0	1	120,	0	-4.36	-3.24	1.65	-0.339	-0.774	-0.375	Not DE
peak_832	chr1	9995562	9996664	exonic	LZIC	HTHCAG,MTGKA	6,41,53,95,132,192,206	m6A site (Low confidence),m6A site (Low confidence),m6A site (High confidence),m6A site (High confidence),m6A site (Low confidence),m6A site (Low confidence),m6A site (High confidence)	SW480-con_peak_594	SW480-sh2_peak_546		3e-08	-	9995562	9996664	0	2	123,88,	0,1014	-7.53	-6.14	2.03	-0.263	-0.331	-0.0564	Not DE
peak_833	chr1	10516578	10516878	UTR3	DFFA	HTHCAG,MTGKA	19,27	m6A site (Moderate confidence),m6A site (Very high confidence)	SW480-con_peak_595	SW480-sh2_peak_547		7.9e-11	-	10516578	10516878	0	1	300,	0	-10.1	-8.52	2.69	-0.276	-0.453	-0.168	Not DE
peak_834	chr1	10517146	10517297	UTR3	DFFA				SW480-con_peak_596			3.4e-07	-	10517146	10517297	0	1	151,	0	-6.47	-5.17	1.98	-0.271	-0.414	-0.192	Not DE
peak_835	chr1	10518940	10519031	UTR3	DFFA				SW480-con_peak_597			9.3e-05	-	10518940	10519031	0	1	91,	0	-4.03	-2.94	1.9	-0.336	-0.754	-0.757	Not DE
peak_836	chr1	10521363	10521483	UTR3	DFFA	HTHCAG,MTGKA			SW480-con_peak_598			5.9e-07	-	10521363	10521483	0	1	120,	0	-6.23	-4.94	1.36	-0.265	-0.353	-0.0476	Not DE
peak_837	chr1	10523007	10523068	UTR3	DFFA	MTGKA	55	m6A site (Low confidence)	SW480-con_peak_599			1.6e-05	-	10523007	10523068	0	1	61,	0	-4.79	-3.63	1.84	-0.319	-0.684	-0.544	Not DE
peak_838	chr1	11126669	11134043	exonic	EXOSC10	GVAGVAG,HTHCAG,MTGKA	97,261,269,316,367,564,581	m6A site (Very high confidence),m6A site (Very high confidence),m6A site (Moderate confidence),m6A site (High confidence),m6A site (High confidence),m6A site (Very high confidence),m6A site (Low confidence)	SW480-con_peak_600	SW480-sh2_peak_548		4e-22	-	11126669	11134043	0	7	136,77,62,172,74,85,53,	0,1395,2032,2946,4287,5474,7321	-21.4	-19.3	3.37	-0.287	-0.519	0.063	Not DE
peak_839	chr1	11151223	11155846	exonic	EXOSC10	GVAGVAG,MTGKA			SW480-con_peak_601			2.4e-05	-	11151223	11155846	0	3	13,105,32,	0,326,4591	-4.62	-3.47	1.39	-0.339	-0.774	-0.261	Not DE
peak_840	chr1	11167097	11167308	UTR3	MTOR	MTGKA	73,90,209	m6A site (Very high confidence),m6A site (High confidence),m6A site (Moderate confidence)	SW480-con_peak_602	SW480-sh2_peak_550		5e-09	-	11167097	11167308	0	1	211,	0	-8.3	-6.86	1.74	-0.276	-0.455	0.118	Not DE
peak_841	chr1	11169409	11174420	exonic	MTOR	MTGKA	29,44,132,163	m6A site (Very high confidence),m6A site (Very high confidence),m6A site (Very high confidence),m6A site (Moderate confidence)	SW480-con_peak_603	SW480-sh2_peak_551		5e-11	-	11169409	11174420	0	4	18,81,66,46,	0,296,3499,4965	-10.3	-8.72	1.94	-0.343	-0.79	-0.286	Not DE
peak_842	chr1	11308122	11314017	exonic	MTOR	MTGKA				SW480-sh2_peak_553		3e-07	-	11308122	11314017	0	2	29,122,	0,5773	-6.53	-5.22	1.98	-0.281	-0.487	0.248	Not DE
peak_843	chr1	11708443	11708534	UTR3	FBXO2		9	m6A site (High confidence)				1.3e-05	-	11708443	11708534	0	1	91,	0	-4.87	-3.7	1.46	-0.259	-0.283	-0.0165	Not DE
peak_844	chr1	11710042	11710103	exonic	FBXO2	GVAGVAG,MTGKA						6e-06	-	11710042	11710103	0	1	61,	0	-5.22	-4.02	1.43	-0.268	-0.376	0.12	Not DE
peak_845	chr1	11710732	11714396	exonic	FBXO2	MTGKA	100	m6A site (Low confidence)	SW480-con_peak_604	SW480-sh2_peak_554		1.8e-09	-	11710732	11714396	0	2	159,21,	0,3643	-8.75	-7.28	1.59	-0.29	-0.538	0.124	Not DE
peak_846	chr1	11980067	11980278	UTR3	KIAA2013	GVAGVAG,MTGKA	112	m6A site (Moderate confidence)	SW480-con_peak_605	SW480-sh2_peak_555		6.3e-24	-	11980067	11980278	0	1	211,	0	-23.2	-21	2.1	-0.558	-1.4	0.322	Up
peak_847	chr1	11982819	11983000	exonic	KIAA2013	MTGKA	118	m6A site (Very high confidence)				4.4e-05	-	11982819	11983000	0	1	181,	0	-4.36	-3.24	1.29	-0.303	-0.608	0.133	Not DE
peak_848	chr1	11985314	11985495	exonic	KIAA2013	MTGKA	139,172	m6A site (Very high confidence),m6A site (High confidence)	SW480-con_peak_606	SW480-sh2_peak_556		2.5e-11	-	11985314	11985495	0	1	181,	0	-10.6	-8.98	1.6	-0.328	-0.725	0.179	Not DE
peak_849	chr1	11985584	11985705	exonic	KIAA2013	HTHCAG,MTGKA	69	m6A site (High confidence)	SW480-con_peak_607			0.00013	-	11985584	11985705	0	1	121,	0	-3.87	-2.79	1.31	-0.769	-1.87	-0.491	Down
peak_850	chr1	16133984	16134194	exonic	UQCRHL	MTGKA	56	m6A site (High confidence)	SW480-con_peak_608	SW480-sh2_peak_557		1.1e-09	-	16133984	16134194	0	1	210,	0	-8.94	-7.45	3.34	-0.271	-0.403	-0.125	Not DE
peak_851	chr1	16160857	16160918	ncRNA_exonic	FLJ37453				SW480-con_peak_609			0.00016	-	16160857	16160918	0	1	61,	0	-3.8	-2.73	2	-0.303	-0.606	-0.837	Not DE
peak_852	chr1	16451191	16451761	exonic	EPHA2	GVAGVAG,MTGKA	13,21,30,99,140,199,213,339,343,477,484,489	m6A site (Very high confidence),m6A site (High confidence),m6A site (Moderate confidence),m6A site (Low confidence),m6A site (High confidence),m6A site (Very high confidence),m6A site (Very high confidence),m6A site (High confidence),m6A site (Moderate confidence),m6A site (Very high confidence),m6A site (Very high confidence),m6A site (Moderate confidence)	SW480-con_peak_610,SW480-con_peak_611	SW480-sh2_peak_558		5e-32	-	16451191	16451761	0	1	570,	0	-31.3	-28.9	1.53	-0.908	-2.15	0.166	Up
peak_853	chr1	16459686	16459979	exonic	EPHA2	GVAGVAG	116	m6A site (Very high confidence)		SW480-sh2_peak_559		5e-16	-	16459686	16459979	0	2	177,4,	0,289	-15.3	-13.4	1.41	-0.498	-1.25	0.214	Not DE
peak_854	chr1	16474912	16474973	exonic	EPHA2					SW480-sh2_peak_560		1.3e-08	-	16474912	16474973	0	1	61,	0	-7.89	-6.48	1.48	-0.292	-0.549	0.228	Not DE
peak_855	chr1	16475242	16475453	exonic	EPHA2	HTHCAG,MTGKA	69,110,138,144,186	m6A site (Low confidence),m6A site (Very high confidence),m6A site (Very high confidence),m6A site (Very high confidence),m6A site (Low confidence)	SW480-con_peak_612	SW480-sh2_peak_561		1.3e-21	-	16475242	16475453	0	1	211,	0	-20.9	-18.8	1.48	-0.325	-0.709	0.12	Not DE
peak_856	chr1	16482423	16482574	exonic	EPHA2	GVAGVAG	18	m6A site (High confidence)		SW480-sh2_peak_562		1.2e-10	-	16482423	16482574	0	1	151,	0	-9.91	-8.36	3.51	-0.269	-0.388	0.205	Not DE
peak_857	chr1	16577225	16577466	exonic	FBXO42	GVAGVAG,MTGKA	67,97,106,164,209,227,235	m6A site (Very high confidence),m6A site (Very high confidence),m6A site (Very high confidence),m6A site (Very high confidence),m6A site (Moderate confidence),m6A site (Very high confidence),m6A site (High confidence)		SW480-sh2_peak_563		1.7e-09	-	16577225	16577466	0	1	241,	0	-8.78	-7.31	2.07	-0.487	-1.22	0.483	Not DE
peak_858	chr1	16577644	16577855	exonic	FBXO42	HTHCAG,MTGKA	93,101,133,137	m6A site (Very high confidence),m6A site (Very high confidence),m6A site (Very high confidence),m6A site (Low confidence)	SW480-con_peak_613	SW480-sh2_peak_564		1.6e-08	-	16577644	16577855	0	1	211,	0	-7.79	-6.39	2.03	-0.284	-0.502	-0.215	Not DE
peak_859	chr1	16641796	16678765	exonic	FBXO42	MTGKA	50,80,91,106	m6A site (High confidence),m6A site (Moderate confidence),m6A site (Moderate confidence),m6A site (High confidence)				4.2e-06	-	16641796	16678765	0	2	134,16,	0,36953	-5.38	-4.17	1.84	-0.268	-0.374	-0.138	Not DE
peak_860	chr1	16889698	16889759	UTR3	NBPF1		22,44	m6A site (Very high confidence),m6A site (Low confidence)				5.4e-05	-	16889698	16889759	0	1	61,	0	-4.27	-3.16	1.97	-0.261	-0.298	0.189	Not DE
peak_861	chr1	16890355	16890446	exonic	NBPF1		52	m6A site (Moderate confidence)		SW480-sh2_peak_565		3.6e-05	-	16890355	16890446	0	1	91,	0	-4.44	-3.31	1.87	-0.28	-0.483	0.39	Not DE
peak_862	chr1	17345249	17349105	exonic	SDHB	GVAGVAG,HTHCAG,MTGKA			SW480-con_peak_614	SW480-sh2_peak_566		5e-20	-	17345249	17349105	0	2	204,3,	0,3853	-19.3	-17.3	1.61	-0.27	-0.399	0.0357	Not DE
peak_863	chr1	17354285	17355226	exonic	SDHB	GVAGVAG,MTGKA	20,62	m6A site (Low confidence),m6A site (Low confidence)	SW480-con_peak_615	SW480-sh2_peak_567		1e-11	-	17354285	17355226	0	2	75,132,	0,809	-11	-9.38	1.19	-0.283	-0.498	-0.0365	Not DE
peak_864	chr1	17734801	17734891	UTR3	RCC2				SW480-con_peak_616	SW480-sh2_peak_568		6.3e-15	-	17734801	17734891	0	1	90,	0	-14.2	-12.4	1.98	-0.279	-0.477	0.185	Not DE
peak_865	chr1	17735427	17735487	UTR3	RCC2		29	m6A site (High confidence)				4.7e-06	-	17735427	17735487	0	1	60,	0	-5.33	-4.12	1.42	-0.261	-0.299	0.0462	Not DE
peak_866	chr1	17735576	17735636	exonic	RCC2		21	m6A site (Low confidence)				0.00047	-	17735576	17735636	0	1	60,	0	-3.33	-2.31	1.21	-0.274	-0.43	-0.0976	Not DE
peak_867	chr1	19211967	19212058	exonic	ALDH4A1		89	m6A site (High confidence)				3.1e-05	-	19211967	19212058	0	1	91,	0	-4.51	-3.37	1.81	-0.266	-0.356	-0.183	Not DE
peak_868	chr1	19234822	19234943	UTR3	IFFO2	MTGKA	34	m6A site (Moderate confidence)	SW480-con_peak_618			0.00013	-	19234822	19234943	0	1	121,	0	-3.89	-2.81	1.83	-0.325	-0.709	-0.603	Not DE
peak_869	chr1	19414360	19415370	exonic	UBR4	GVAGVAG,MTGKA	149	m6A site (Low confidence)		SW480-sh2_peak_569		3.9e-07	-	19414360	19415370	0	2	63,118,	0,892	-6.41	-5.11	1.5	-0.363	-0.858	0.275	Not DE
peak_870	chr1	19455497	19455558	exonic	UBR4							5.5e-05	-	19455497	19455558	0	1	61,	0	-4.26	-3.15	1.64	-0.275	-0.44	0.289	Not DE
peak_871	chr1	19478291	19478865	exonic	UBR4	MTGKA				SW480-sh2_peak_570		8.7e-07	-	19478291	19478865	0	2	62,59,	0,515	-6.06	-4.79	1.92	-0.277	-0.459	0.269	Not DE
peak_872	chr1	19488939	19489000	exonic	UBR4	GVAGVAG	35	m6A site (Low confidence)				0.00013	-	19488939	19489000	0	1	61,	0	-3.89	-2.81	1.68	-0.314	-0.658	-0.617	Not DE
peak_873	chr1	19545625	19545895	exonic	EMC1	HTHCAG,MTGKA	60,103,109,216	m6A site (Very high confidence),m6A site (High confidence),m6A site (Very high confidence),m6A site (High confidence)	SW480-con_peak_619	SW480-sh2_peak_571		2e-15	-	19545625	19545895	0	1	270,	0	-14.7	-12.9	2.05	-0.284	-0.504	-0.14	Not DE
peak_874	chr1	19665266	19665624	UTR3	CAPZB	GVAGVAG,MTGKA	342	m6A site (Low confidence)	SW480-con_peak_620			6.3e-12	-	19665266	19665624	0	1	358,	0	-11.2	-9.61	2.65	-0.499	-1.26	-0.458	Not DE
peak_875	chr1	19669294	19683949	exonic	CAPZB	GVAGVAG,HTHCAG,MTGKA	98,126,148,167,177,219,315	m6A site (Low confidence),m6A site (Moderate confidence),m6A site (Moderate confidence),m6A site (High confidence),m6A site (Very high confidence),m6A site (Very high confidence),m6A site (Low confidence)	SW480-con_peak_621	SW480-sh2_peak_572	con_sig	3.2e-41	-	19669294	19683949	0	5	64,77,66,117,34,	0,1557,2386,13834,14621	-40.5	-38	1.81	-1.83	-3.64	0.321	Up
peak_876	chr1	20826629	20827110	UTR3	MUL1	GVAGVAG,HTHCAG	209,309,321,386	m6A site (Low confidence),m6A site (High confidence),m6A site (High confidence),m6A site (Low confidence)	SW480-con_peak_622	SW480-sh2_peak_573,SW480-sh2_peak_574		5e-12	-	20826629	20827110	0	1	481,	0	-11.3	-9.69	2.39	-0.261	-0.301	0.0166	Not DE
peak_877	chr1	20827558	20827709	exonic	MUL1	MTGKA	21,68,79,110,142	m6A site (High confidence),m6A site (Very high confidence),m6A site (Very high confidence),m6A site (Low confidence),m6A site (Very high confidence)		SW480-sh2_peak_575		5.9e-06	-	20827558	20827709	0	1	151,	0	-5.23	-4.03	1.86	-0.524	-1.32	0.76	Up
peak_878	chr1	20977165	20977434	exonic	PINK1-AS	HTHCAG	74,86,248	m6A site (Moderate confidence),m6A site (Moderate confidence),m6A site (Low confidence)	SW480-con_peak_59,SW480-con_peak_623			6.6e-06	-	20977165	20977434	0	1	269,	0	-5.18	-3.99	1.43	-0.336	-0.756	-0.181	Not DE
peak_879	chr1	20978327	20978507	ncRNA_exonic	PINK1-AS					SW480-sh2_peak_576,SW480-sh2_peak_577		3.8e-10	-	20978327	20978507	0	1	180,	0	-9.42	-7.9	1.59	-0.436	-1.09	0.263	Not DE
peak_880	chr1	20978289	20978529	ncRNA_exonic	DDOST					SW480-sh2_peak_576,SW480-sh2_peak_577		6e-10	-	20978289	20978529	0	1	240,	0	-9.22	-7.71	1.97	-0.422	-1.05	0.237	Not DE
peak_881	chr1	20978708	20978859	UTR3	DDOST				SW480-con_peak_624	SW480-sh2_peak_578		3.2e-29	-	20978708	20978859	0	1	151,	0	-28.5	-26.3	1.6	-0.472	-1.18	-0.193	Not DE
peak_882	chr1	21071205	21083672	exonic	HP1BP3	GVAGVAG,HTHCAG,MTGKA	6,227,367,558	m6A site (Very high confidence),m6A site (Low confidence),m6A site (High confidence),m6A site (Low confidence)	SW480-con_peak_625,SW480-con_peak_626	SW480-sh2_peak_579		1.3e-15	-	21071205	21083672	0	5	379,114,112,160,14,	0,830,2831,5010,12453	-14.9	-13	1.95	-0.428	-1.07	0.132	Not DE
peak_883	chr1	21083731	21106341	exonic	HP1BP3	GVAGVAG,HTHCAG,MTGKA	725	m6A site (Moderate confidence)	SW480-con_peak_627,SW480-con_peak_628	SW480-sh2_peak_580		7.9e-13	-	21083731	21106341	0	7	18,155,81,144,160,154,37,	0,8138,10345,13691,16212,19358,22573	-12.1	-10.4	1.52	-0.264	-0.34	0.013	Not DE
peak_884	chr1	21133054	21133264	UTR3	EIF4G3	HTHCAG	84,92	m6A site (Low confidence),m6A site (Low confidence)	SW480-con_peak_629			4.5e-10	-	21133054	21133264	0	1	210,	0	-9.35	-7.83	2.29	-0.454	-1.13	-0.637	Not DE
peak_885	chr1	21133533	21133864	exonic	EIF4G3	GVAGVAG,MTGKA			SW480-con_peak_630	SW480-sh2_peak_581		2e-14	-	21133533	21133864	0	1	331,	0	-13.7	-12	2.28	-0.403	-0.989	0.35	Not DE
peak_886	chr1	21167494	21177937	exonic	EIF4G3	GVAGVAG,HTHCAG,MTGKA	59,68,149,246	m6A site (Low confidence),m6A site (Low confidence),m6A site (Low confidence),m6A site (High confidence)	SW480-con_peak_631	SW480-sh2_peak_582		1.2e-07	-	21167494	21177937	0	3	27,116,187,	0,8413,10256	-6.91	-5.57	1.52	-0.756	-1.84	0.433	Up
peak_887	chr1	21181557	21183979	exonic	EIF4G3	MTGKA	56	m6A site (Moderate confidence)	SW480-con_peak_632			2.2e-05	-	21181557	21183979	0	2	7,84,	0,2338	-4.66	-3.51	1.55	-0.948	-2.23	-0.987	Down
peak_888	chr1	21188785	21191048	exonic	EIF4G3	MTGKA	58,64,91	m6A site (Very high confidence),m6A site (Very high confidence),m6A site (High confidence)				3.4e-06	-	21188785	21191048	0	2	40,80,	0,2183	-5.47	-4.25	1.74	-0.261	-0.306	0.0535	Not DE
peak_889	chr1	21205900	21212791	exonic	EIF4G3	MTGKA	61,138,179	m6A site (Low confidence),m6A site (Low confidence),m6A site (Very high confidence)	SW480-con_peak_633	SW480-sh2_peak_583		6.3e-08	-	21205900	21212791	0	2	113,98,	0,6793	-7.2	-5.84	1.92	-0.272	-0.416	0.102	Not DE
peak_890	chr1	21226349	21267772	exonic	EIF4G3	MTGKA	35,50,62,86,153,172	m6A site (High confidence),m6A site (Low confidence),m6A site (High confidence),m6A site (High confidence),m6A site (Moderate confidence),m6A site (Low confidence)	SW480-con_peak_634			1.8e-08	-	21226349	21267772	0	3	87,89,35,	0,5026,41388	-7.74	-6.34	1.76	-0.417	-1.03	-0.38	Not DE
peak_891	chr1	21268016	21268137	exonic	EIF4G3	GVAGVAG,HTHCAG	37	m6A site (Moderate confidence)	SW480-con_peak_635			3.5e-05	-	21268016	21268137	0	1	121,	0	-4.45	-3.32	1.7	-0.439	-1.09	-0.579	Not DE
peak_892	chr1	21268225	21268706	exonic	EIF4G3	MTGKA	134,378,422	m6A site (Very high confidence),m6A site (Very high confidence),m6A site (Very high confidence)	SW480-con_peak_635	SW480-sh2_peak_584		2.5e-14	-	21268225	21268706	0	1	481,	0	-13.6	-11.8	1.88	-0.317	-0.677	-0.126	Not DE
peak_893	chr1	21276587	21299504	exonic	EIF4G3	GVAGVAG,MTGKA	8	m6A site (Moderate confidence)				4.9e-06	-	21276587	21299504	0	3	17,123,10,	0,19379,22907	-5.31	-4.11	1.5	-0.263	-0.326	0.0468	Not DE
peak_894	chr1	21307606	21324109	exonic	EIF4G3	HTHCAG				SW480-sh2_peak_585		3.2e-06	-	21307606	21324109	0	3	114,21,16,	0,1274,16487	-5.5	-4.28	1.48	-0.34	-0.78	0.292	Not DE
peak_895	chr1	21544636	21544786	UTR3	ECE1	MTGKA	9,25,110	m6A site (Very high confidence),m6A site (Very high confidence),m6A site (High confidence)	SW480-con_peak_636			7.9e-07	-	21544636	21544786	0	1	150,	0	-6.1	-4.83	1.96	-0.274	-0.435	-0.212	Not DE
peak_896	chr1	21546340	21546431	UTR3	ECE1	GVAGVAG,HTHCAG						5.8e-05	-	21546340	21546431	0	1	91,	0	-4.24	-3.13	1.36	-0.308	-0.627	0.25	Not DE
peak_897	chr1	21562385	21564642	exonic	ECE1	MTGKA	3	m6A site (High confidence)	SW480-con_peak_637			2.6e-07	-	21562385	21564642	0	3	35,99,16,	0,853,2241	-6.59	-5.28	1.61	-0.308	-0.626	-0.228	Not DE
peak_898	chr1	21582474	21582565	exonic	ECE1	GVAGVAG	32	m6A site (Very high confidence)				0.0001	-	21582474	21582565	0	1	91,	0	-4	-2.91	1.46	-0.261	-0.3	0.0477	Not DE
peak_899	chr1	21923340	21923491	UTR3	RAP1GAP	MTGKA	38	m6A site (High confidence)	SW480-con_peak_638			5.2e-07	-	21923340	21923491	0	1	151,	0	-6.28	-4.99	1.99	-0.262	-0.314	-0.0724	Not DE
peak_900	chr1	21928192	21930152	exonic	RAP1GAP	GVAGVAG,HTHCAG	88,145,181	m6A site (High confidence),m6A site (Moderate confidence),m6A site (High confidence)	SW480-con_peak_639	SW480-sh2_peak_587		2.6e-05	-	21928192	21930152	0	3	98,110,2,	0,1104,1958	-4.59	-3.45	1.64	-0.271	-0.402	-0.111	Not DE
peak_901	chr1	22005700	22005910	exonic	USP48	MTGKA	19,141,187,194	m6A site (Moderate confidence),m6A site (High confidence),m6A site (High confidence),m6A site (Moderate confidence)	SW480-con_peak_640			1.6e-07	-	22005700	22005910	0	1	210,	0	-6.79	-5.46	1.88	-0.431	-1.07	-0.406	Not DE
peak_902	chr1	22021603	22030058	exonic	USP48	GVAGVAG,HTHCAG,MTGKA	78,110	m6A site (High confidence),m6A site (High confidence)	SW480-con_peak_641	SW480-sh2_peak_588		7.8e-10	-	22021603	22030058	0	3	111,105,54,	0,6387,8401	-9.11	-7.61	1.7	-0.303	-0.607	-0.16	Not DE
peak_903	chr1	22032652	22047633	exonic	USP48	GVAGVAG,HTHCAG,MTGKA	363,398,412	m6A site (High confidence),m6A site (Low confidence),m6A site (Moderate confidence)	SW480-con_peak_642	SW480-sh2_peak_589,SW480-sh2_peak_590		1.3e-12	-	22032652	22047633	0	5	28,123,125,69,105,	0,307,584,9229,14876	-11.9	-10.2	2	-0.287	-0.524	-0.111	Not DE
peak_904	chr1	22055106	22063003	exonic	USP48	HTHCAG,MTGKA	113,151	m6A site (High confidence),m6A site (High confidence)	SW480-con_peak_643			2.4e-07	-	22055106	22063003	0	3	106,129,65,	0,1090,7832	-6.62	-5.31	1.78	-0.335	-0.752	-0.25	Not DE
peak_905	chr1	22074761	22078057	exonic	USP48				SW480-con_peak_644			4.9e-05	-	22074761	22078057	0	2	3,58,	0,3238	-4.31	-3.2	1.68	-0.287	-0.52	-0.397	Not DE
peak_906	chr1	22109332	22109422	exonic	USP48	GVAGVAG,MTGKA				SW480-sh2_peak_591		4.2e-06	-	22109332	22109422	0	1	90,	0	-5.38	-4.17	1.84	-0.332	-0.742	0.571	Not DE
peak_907	chr1	22148844	22148965	UTR3	HSPG2	GVAGVAG,HTHCAG	34	m6A site (High confidence)		SW480-sh2_peak_68		9.1e-09	-	22148844	22148965	0	1	121,	0	-8.04	-6.61	2.08	-0.275	-0.448	0.229	Not DE
peak_908	chr1	23415163	23415404	exonic	LUZP1	MTGKA	13,134,196,208	m6A site (High confidence),m6A site (Low confidence),m6A site (Very high confidence),m6A site (High confidence)		SW480-sh2_peak_592		2.8e-05	-	23415163	23415404	0	1	241,	0	-4.55	-3.41	1.78	-0.336	-0.753	0.318	Not DE
peak_909	chr1	23415463	23415524	exonic	LUZP1	HTHCAG,MTGKA	47	m6A site (High confidence)				0.00016	-	23415463	23415524	0	1	61,	0	-3.8	-2.73	1.68	-0.258	-0.279	-0.0959	Not DE
peak_910	chr1	23417719	23418409	exonic	LUZP1	GVAGVAG,HTHCAG,MTGKA	258,347,441,531,541,547,592,632	m6A site (High confidence),m6A site (Low confidence),m6A site (Moderate confidence),m6A site (Very high confidence),m6A site (Very high confidence),m6A site (Low confidence),m6A site (Moderate confidence),m6A site (Moderate confidence)	SW480-con_peak_645	SW480-sh2_peak_593		8.1e-10	-	23417719	23418409	0	1	690,	0	-9.09	-7.59	2.48	-0.318	-0.683	0.214	Not DE
peak_911	chr1	23418678	23418829	exonic	LUZP1	HTHCAG	66	m6A site (Low confidence)				7.6e-05	-	23418678	23418829	0	1	151,	0	-4.12	-3.02	1.81	-0.281	-0.486	-0.274	Not DE
peak_912	chr1	23419578	23419909	exonic	LUZP1	GVAGVAG,HTHCAG,MTGKA	24,265,275	m6A site (Low confidence),m6A site (Very high confidence),m6A site (Very high confidence)	SW480-con_peak_646			6e-09	-	23419578	23419909	0	1	331,	0	-8.22	-6.78	2.03	-0.34	-0.781	-0.309	Not DE
peak_913	chr1	23636745	23640127	exonic	HNRNPR	GVAGVAG,HTHCAG,MTGKA	526,693,741	m6A site (Very high confidence),m6A site (Very high confidence),m6A site (Moderate confidence)	SW480-con_peak_647	SW480-sh2_peak_594		1e-34	-	23636745	23640127	0	3	814,122,82,	0,948,3300	-34	-31.6	3.63	-0.308	-0.628	-0.0393	Not DE
peak_914	chr1	23644996	23650108	exonic	HNRNPR	HTHCAG,MTGKA	57,126,157	m6A site (Moderate confidence),m6A site (Very high confidence),m6A site (High confidence)	SW480-con_peak_648	SW480-sh2_peak_595		2e-20	-	23644996	23650108	0	3	194,136,60,	0,3024,5052	-19.7	-17.6	1.5	-0.657	-1.64	-0.173	Down
peak_915	chr1	23660042	23665032	exonic	HNRNPR	HTHCAG,MTGKA	34,137,174,203	m6A site (Moderate confidence),m6A site (Moderate confidence),m6A site (High confidence),m6A site (Moderate confidence)	SW480-con_peak_649	SW480-sh2_peak_596		2e-22	-	23660042	23665032	0	3	82,108,50,	0,4204,4940	-21.7	-19.6	1.41	-0.348	-0.807	-0.1	Not DE
peak_916	chr1	23667424	23670707	exonic	HNRNPR	HTHCAG,MTGKA						3.3e-06	-	23667424	23670707	0	2	86,4,	0,3279	-5.48	-4.26	1.41	-0.269	-0.386	0.0902	Not DE
peak_917	chr1	23687974	23688124	UTR3	ZNF436	MTGKA	7,29,75	m6A site (High confidence),m6A site (Moderate confidence),m6A site (Very high confidence)				0.0001	-	23687974	23688124	0	1	150,	0	-3.99	-2.91	2.54	-0.229	-0.233	-0.026	Not DE
peak_918	chr1	23707816	23710896	exonic	TCEA3	GVAGVAG,MTGKA	86,128,169	m6A site (Low confidence),m6A site (High confidence),m6A site (Low confidence)	SW480-con_peak_650	SW480-sh2_peak_597		1.4e-09	-	23707816	23710896	0	2	151,58,	0,3022	-8.85	-7.37	1.86	-0.266	-0.36	-0.0684	Not DE
peak_919	chr1	23735181	23744484	exonic	TCEA3	GVAGVAG,MTGKA	71,89,99,170,236,245	m6A site (Moderate confidence),m6A site (Moderate confidence),m6A site (Moderate confidence),m6A site (Moderate confidence),m6A site (High confidence),m6A site (High confidence)	SW480-con_peak_651	SW480-sh2_peak_598		1.9e-09	-	23735181	23744484	0	3	38,142,88,	0,8560,9215	-8.73	-7.26	1.71	-0.261	-0.305	0.0159	Not DE
peak_920	chr1	24122646	24123067	exonic	GALE	GVAGVAG,HTHCAG,MTGKA	157,176	m6A site (High confidence),m6A site (High confidence)	SW480-con_peak_652	SW480-sh2_peak_599		4e-14	-	24122646	24123067	0	2	109,69,	0,352	-13.4	-11.7	1.38	-0.299	-0.575	0.0899	Not DE
peak_921	chr1	24128693	24128813	UTR3	HMGCL	GVAGVAG	45,106	m6A site (High confidence),m6A site (Moderate confidence)		SW480-sh2_peak_600		1.3e-07	-	24128693	24128813	0	1	120,	0	-6.88	-5.54	1.58	-0.419	-1.04	0.423	Not DE
peak_922	chr1	24172017	24172257	exonic	FUCA1	HTHCAG,MTGKA	27,140,192,222	m6A site (Very high confidence),m6A site (Very high confidence),m6A site (Very high confidence),m6A site (Moderate confidence)	SW480-con_peak_653			1.1e-10	-	24172017	24172257	0	1	240,	0	-9.95	-8.39	1.94	-0.362	-0.848	-0.303	Not DE
peak_923	chr1	24684836	24684927	UTR3	STPG1	MTGKA	45	m6A site (Very high confidence)				6.5e-05	-	24684836	24684927	0	1	91,	0	-4.19	-3.09	2.16	-0.258	-0.279	-0.152	Not DE
peak_924	chr1	25549624	25558954	exonic	SYF2	GVAGVAG,HTHCAG,MTGKA	31,95,179,230,277,430,449,507,535,577,717,740	m6A site (High confidence),m6A site (High confidence),m6A site (High confidence),m6A site (High confidence),m6A site (Moderate confidence),m6A site (Low confidence),m6A site (Very high confidence),m6A site (Low confidence),m6A site (Moderate confidence),m6A site (Low confidence),m6A site (Low confidence),m6A site (Very high confidence)	SW480-con_peak_654	SW480-sh2_peak_601		1.3e-37	-	25549624	25558954	0	7	298,99,91,118,126,108,20,	0,1868,4308,4984,5864,8970,9310	-36.9	-34.4	2.01	-0.578	-1.45	0.134	Up
peak_925	chr1	25568907	25570201	exonic	RSRP1	HTHCAG,MTGKA	105,260	m6A site (Low confidence),m6A site (Very high confidence)	SW480-con_peak_655	SW480-sh2_peak_602		3.2e-32	-	25568907	25570201	0	2	289,161,	0,1133	-31.5	-29.1	2.02	-0.516	-1.3	-0.21	Not DE
peak_926	chr1	25570260	25570351	intronic	RSRP1				SW480-con_peak_656			0.00026	-	25570260	25570351	0	1	91,	0	-3.58	-2.54	1.34	-0.338	-0.765	-0.331	Not DE
peak_927	chr1	25571669	25572961	exonic	RSRP1	HTHCAG,MTGKA	94,114	m6A site (Moderate confidence),m6A site (Very high confidence)	SW480-con_peak_657			5.6e-07	-	25571669	25572961	0	2	123,27,	0,1265	-6.25	-4.97	1.42	-0.318	-0.681	-0.204	Not DE
peak_928	chr1	26161409	26162123	exonic	AUNIP	HTHCAG,MTGKA	51,99,186,225,251,390,405,411,513,603	m6A site (High confidence),m6A site (Very high confidence),m6A site (High confidence),m6A site (Moderate confidence),m6A site (Moderate confidence),m6A site (High confidence),m6A site (Low confidence),m6A site (Very high confidence),m6A site (Very high confidence),m6A site (High confidence)	SW480-con_peak_658	SW480-sh2_peak_603,SW480-sh2_peak_604		2e-15	-	26161409	26162123	0	1	714,	0	-14.7	-12.9	2.77	-0.268	-0.38	-0.0593	Not DE
peak_929	chr1	26226618	26226679	UTR3	STMN1	MTGKA						0.00085	-	26226618	26226679	0	1	61,	0	-3.07	-2.08	1.67	-0.31	-0.644	-0.621	Not DE
peak_930	chr1	26227333	26230230	exonic	STMN1	GVAGVAG,HTHCAG,MTGKA	213,270,320,335,349,359,376,380,414,478	m6A site (High confidence),m6A site (High confidence),m6A site (Moderate confidence),m6A site (Low confidence),m6A site (High confidence),m6A site (Moderate confidence),m6A site (Very high confidence),m6A site (Very high confidence),m6A site (Very high confidence),m6A site (Very high confidence)	SW480-con_peak_659	SW480-sh2_peak_605		1e-165	-	26227333	26230230	0	3	245,192,99,	0,648,2798	-165	-162	1.65	-0.789	-1.93	-0.0839	Down
peak_931	chr1	26648499	26648727	exonic	CRYBG2	MTGKA	95	m6A site (Moderate confidence)				2.4e-05	-	26648499	26648727	0	2	48,73,	0,155	-4.62	-3.47	1.46	-0.307	-0.622	-0.275	Not DE
peak_932	chr1	27205941	27210740	exonic	GPN2	GVAGVAG,HTHCAG,MTGKA	175,306	m6A site (High confidence),m6A site (Very high confidence)	SW480-con_peak_660	SW480-sh2_peak_606		7.9e-11	-	27205941	27210740	0	2	299,90,	0,4709	-10.1	-8.51	2.54	-0.294	-0.556	-0.188	Not DE
peak_933	chr1	27277944	27278155	exonic	KDF1	GVAGVAG,MTGKA	114,138	m6A site (High confidence),m6A site (Very high confidence)	SW480-con_peak_661			1.9e-07	-	27277944	27278155	0	1	211,	0	-6.72	-5.39	2.17	-0.264	-0.349	-0.11	Not DE
peak_934	chr1	27278453	27278573	exonic	KDF1	MTGKA	52,66	m6A site (High confidence),m6A site (Very high confidence)	SW480-con_peak_662			1.7e-07	-	27278453	27278573	0	1	120,	0	-6.77	-5.44	2.3	-0.301	-0.588	-0.422	Not DE
peak_935	chr1	27332433	27332553	exonic	TENT5B	HTHCAG						0.00011	-	27332433	27332553	0	1	120,	0	-3.96	-2.88	1.93	-0.297	-0.568	0.475	Not DE
peak_936	chr1	27332939	27333237	exonic	TENT5B	GVAGVAG,HTHCAG,MTGKA	27,73,79,142,175,196,283	m6A site (Moderate confidence),m6A site (High confidence),m6A site (High confidence),m6A site (Very high confidence),m6A site (High confidence),m6A site (Very high confidence),m6A site (Very high confidence)	SW480-con_peak_663	SW480-sh2_peak_607		1.4e-09	-	27332939	27333237	0	1	298,	0	-8.86	-7.38	2.46	-0.267	-0.365	0.107	Not DE
peak_937	chr1	27733846	27733967	UTR3	WASF2	HTHCAG	49,69,108	m6A site (Low confidence),m6A site (High confidence),m6A site (Moderate confidence)		SW480-sh2_peak_609		6e-06	-	27733846	27733967	0	1	121,	0	-5.22	-4.02	1.47	-0.769	-1.87	0.641	Up
peak_938	chr1	27741339	27744804	exonic	WASF2	GVAGVAG,HTHCAG,MTGKA	116	m6A site (Moderate confidence)	SW480-con_peak_664	SW480-sh2_peak_610		1.3e-12	-	27741339	27744804	0	3	118,118,35,	0,1139,3430	-11.9	-10.2	1.77	-0.773	-1.88	-0.463	Down
peak_939	chr1	27875648	27875709	exonic	AHDC1	HTHCAG	14,55	m6A site (High confidence),m6A site (Very high confidence)	SW480-con_peak_665			7.4e-05	-	27875648	27875709	0	1	61,	0	-4.13	-3.03	1.94	-0.33	-0.73	-0.852	Not DE
peak_940	chr1	27877927	27877988	exonic	AHDC1							3e-05	-	27877927	27877988	0	1	61,	0	-4.53	-3.39	2.27	-0.275	-0.445	0.585	Not DE
peak_941	chr1	27992571	27992839	UTR3	IFI6	HTHCAG	201,249	m6A site (High confidence),m6A site (Low confidence)	SW480-con_peak_666		con_sig	1.6e-14	-	27992571	27992839	0	1	268,	0	-13.8	-12	1.31	-1.69	-3.44	-0.284	Down
peak_942	chr1	28220604	28233454	exonic	RPA2	GVAGVAG,HTHCAG,MTGKA	261	m6A site (High confidence)	SW480-con_peak_667	SW480-sh2_peak_611		1e-14	-	28220604	28233454	0	5	13,108,117,75,16,	0,196,2911,3539,12834	-14	-12.2	1.5	-0.271	-0.407	-0.0382	Not DE
peak_943	chr1	28527596	28556752	exonic	DNAJC8	GVAGVAG,HTHCAG,MTGKA	75,134,168,314,344,529,665,695,707,751,855	m6A site (High confidence),m6A site (High confidence),m6A site (Moderate confidence),m6A site (Moderate confidence),m6A site (Very high confidence),m6A site (Low confidence),m6A site (High confidence),m6A site (High confidence),m6A site (Low confidence),m6A site (High confidence),m6A site (High confidence)	SW480-con_peak_668	SW480-sh2_peak_612		3.2e-64	-	28527596	28556752	0	9	285,76,92,72,95,67,57,102,111,	0,2661,4172,7256,8886,9485,13854,27836,29045	-63.5	-60.7	1.61	-0.502	-1.26	-0.0668	Not DE
peak_944	chr1	28905049	28905110	ncRNA_exonic	SNHG12	HTHCAG	14,49	m6A site (Moderate confidence),m6A site (High confidence)		SW480-sh2_peak_613		4.4e-09	-	28905049	28905110	0	1	61,	0	-8.36	-6.92	1.77	-0.264	-0.347	0.092	Not DE
peak_945	chr1	28929667	28931968	exonic	TAF12	HTHCAG,MTGKA	82,145,178,267,392,404	m6A site (Low confidence),m6A site (Very high confidence),m6A site (Low confidence),m6A site (Very high confidence),m6A site (Very high confidence),m6A site (Very high confidence)	SW480-con_peak_669	SW480-sh2_peak_614		3.2e-19	-	28929667	28931968	0	2	419,85,	0,2216	-18.5	-16.5	1.82	-0.451	-1.12	-0.143	Not DE
peak_946	chr1	28939842	28948553	exonic	TAF12	GVAGVAG,HTHCAG	135,154	m6A site (Low confidence),m6A site (Very high confidence)	SW480-con_peak_670	SW480-sh2_peak_615		1.3e-16	-	28939842	28948553	0	3	31,78,128,	0,4622,8583	-15.9	-14	1.54	-0.268	-0.373	0.0299	Not DE
peak_947	chr1	29446386	29446567	UTR3	TMEM200B		119	m6A site (Low confidence)	SW480-con_peak_121,SW480-con_peak_671			4.2e-07	-	29446386	29446567	0	1	181,	0	-6.38	-5.09	2.65	-0.915	-2.16	-1.53	Down
peak_948	chr1	29474374	29474495	UTR3	SRSF4	MTGKA	19,85	m6A site (High confidence),m6A site (High confidence)		SW480-sh2_peak_616		1.6e-07	-	29474374	29474495	0	1	121,	0	-6.8	-5.47	1.88	-0.279	-0.473	0.235	Not DE
peak_949	chr1	29475061	29475241	exonic	SRSF4	GVAGVAG,HTHCAG			SW480-con_peak_672	SW480-sh2_peak_617		4.5e-09	-	29475061	29475241	0	1	180,	0	-8.35	-6.9	1.37	-0.275	-0.442	0.0646	Not DE
peak_950	chr1	29475479	29486926	exonic	SRSF4	GVAGVAG,HTHCAG,MTGKA	105,181,277,602,626,632	m6A site (Moderate confidence),m6A site (Moderate confidence),m6A site (High confidence),m6A site (Low confidence),m6A site (Very high confidence),m6A site (Very high confidence)	SW480-con_peak_673	SW480-sh2_peak_618		5e-16	-	29475479	29486926	0	5	259,90,215,113,40,	0,1135,5728,10406,11407	-15.3	-13.4	1.66	-0.339	-0.777	0.0991	Not DE
peak_951	chr1	29520388	29520478	UTR3	MECR							7.8e-05	-	29520388	29520478	0	1	90,	0	-4.11	-3.01	1.55	-0.26	-0.292	0.06	Not DE
peak_952	chr1	31345669	31345730	UTR3	SDC3							4.6e-05	-	31345669	31345730	0	1	61,	0	-4.34	-3.22	1.92	-0.26	-0.285	-0.152	Not DE
peak_953	chr1	31347367	31349421	exonic	SDC3	HTHCAG,MTGKA	5,39	m6A site (Low confidence),m6A site (Low confidence)	SW480-con_peak_674			3.7e-05	-	31347367	31349421	0	2	68,23,	0,2031	-4.43	-3.31	1.78	-0.286	-0.511	-0.402	Not DE
peak_954	chr1	31405548	31405699	UTR3	PUM1				SW480-con_peak_675			2e-07	-	31405548	31405699	0	1	151,	0	-6.69	-5.37	2.58	-0.261	-0.301	0.0988	Not DE
peak_955	chr1	31479865	31532137	exonic	PUM1	GVAGVAG,HTHCAG,MTGKA	105,210	m6A site (High confidence),m6A site (High confidence)	SW480-con_peak_676	SW480-sh2_peak_619		6.3e-12	-	31479865	31532137	0	3	84,69,87,	0,21777,52185	-11.2	-9.6	2.12	-0.341	-0.782	-0.284	Not DE
peak_956	chr1	31838457	31838547	UTR3	FABP3				SW480-con_peak_677			4.4e-10	-	31838457	31838547	0	1	90,	0	-9.36	-7.84	1.95	-0.427	-1.07	-0.65	Not DE
peak_957	chr1	31840267	31842248	exonic	FABP3	MTGKA			SW480-con_peak_678			1.1e-08	-	31840267	31842248	0	2	74,17,	0,1964	-7.96	-6.54	1.24	-0.339	-0.777	-0.14	Not DE
peak_958	chr1	32095971	32096212	UTR3	PEF1	GVAGVAG,MTGKA	34,71,102	m6A site (Low confidence),m6A site (Very high confidence),m6A site (Very high confidence)	SW480-con_peak_679	SW480-sh2_peak_620		4e-24	-	32095971	32096212	0	1	241,	0	-23.4	-21.3	1.64	-0.506	-1.27	0.205	Not DE
peak_959	chr1	32192974	32193035	exonic	ADGRB2	MTGKA	28	m6A site (High confidence)				0.00046	-	32192974	32193035	0	1	61,	0	-3.34	-2.33	1.99	-0.27	-0.396	-0.463	Not DE
peak_960	chr1	32372498	32372619	UTR3	PTP4A2	HTHCAG	35,104	m6A site (Moderate confidence),m6A site (Moderate confidence)	SW480-con_peak_680			1.3e-11	-	32372498	32372619	0	1	121,	0	-10.9	-9.28	1.61	-0.348	-0.811	-0.258	Not DE
peak_961	chr1	32373095	32373186	UTR3	PTP4A2				SW480-con_peak_681			1.9e-05	-	32373095	32373186	0	1	91,	0	-4.72	-3.56	1.36	-0.422	-1.05	-0.415	Not DE
peak_962	chr1	32374259	32374558	exonic	PTP4A2	HTHCAG,MTGKA	129,153	m6A site (Very high confidence),m6A site (Very high confidence)	SW480-con_peak_682	SW480-sh2_peak_621		2e-34	-	32374259	32374558	0	1	299,	0	-33.7	-31.3	1.92	-0.261	-0.293	0.0011	Not DE
peak_963	chr1	32381524	32384626	exonic	PTP4A2	MTGKA	59	m6A site (Moderate confidence)	SW480-con_peak_683			3.5e-10	-	32381524	32384626	0	2	64,56,	0,3046	-9.45	-7.93	1.28	-1.2	-2.7	-0.401	Down
peak_964	chr1	32799429	32799518	UTR3	MARCKSL1	MTGKA			SW480-con_peak_684			2.5e-14	-	32799429	32799518	0	1	89,	0	-13.6	-11.8	1.52	-0.653	-1.62	-0.373	Down
peak_965	chr1	32800195	32800372	exonic	MARCKSL1	GVAGVAG,HTHCAG			SW480-con_peak_685	SW480-sh2_peak_622		7.9e-28	-	32800195	32800372	0	1	177,	0	-27.1	-24.8	1.42	-0.76	-1.85	0.2	Up
peak_966	chr1	32800519	32801663	exonic	MARCKSL1	GVAGVAG,MTGKA	145,189	m6A site (High confidence),m6A site (Low confidence)	SW480-con_peak_686	SW480-sh2_peak_623		2.5e-58	-	32800519	32801663	0	2	179,116,	0,1028	-57.6	-54.9	1.44	-0.963	-2.26	0.136	Up
peak_967	chr1	32832202	32832292	exonic	BSDC1	GVAGVAG,MTGKA	60	m6A site (Low confidence)				7.6e-06	-	32832202	32832292	0	1	90,	0	-5.12	-3.93	1.56	-0.284	-0.505	0.248	Not DE
peak_968	chr1	32834081	32834910	exonic	BSDC1	MTGKA	19,93,105,117,123,129,134	m6A site (Moderate confidence),m6A site (High confidence),m6A site (Very high confidence),m6A site (Very high confidence),m6A site (High confidence),m6A site (Very high confidence),m6A site (High confidence)				0.00043	-	32834081	32834910	0	2	70,80,	0,749	-3.37	-2.35	1.77	-0.267	-0.37	-0.162	Not DE
peak_969	chr1	32841952	32842132	exonic	BSDC1	HTHCAG,MTGKA	25,62,90,95	m6A site (Very high confidence),m6A site (Moderate confidence),m6A site (High confidence),m6A site (High confidence)				1.6e-06	-	32841952	32842132	0	1	180,	0	-5.8	-4.55	1.85	-0.26	-0.289	0.0324	Not DE
peak_970	chr1	33087412	33093413	exonic	ZBTB8OS	GVAGVAG,HTHCAG	77,153,162,179,192	m6A site (Low confidence),m6A site (High confidence),m6A site (Low confidence),m6A site (High confidence),m6A site (Very high confidence)	SW480-con_peak_687	SW480-sh2_peak_624		3.2e-25	-	33087412	33093413	0	3	137,37,36,	0,5696,5965	-24.5	-22.3	2.18	-0.555	-1.39	-0.277	Down
peak_971	chr1	33099300	33116024	exonic	ZBTB8OS	HTHCAG,MTGKA	234	m6A site (Moderate confidence)	SW480-con_peak_688	SW480-sh2_peak_625		7.9e-16	-	33099300	33116024	0	4	28,160,91,22,	0,251,1002,16702	-15.1	-13.2	1.56	-0.261	-0.309	0.0102	Not DE
peak_972	chr1	33241288	33241619	exonic	YARS	GVAGVAG,HTHCAG,MTGKA	132,153,172,236	m6A site (Very high confidence),m6A site (Very high confidence),m6A site (Very high confidence),m6A site (Very high confidence)		SW480-sh2_peak_626		4e-20	-	33241288	33241619	0	1	331,	0	-19.4	-17.4	1.34	-0.559	-1.41	0.122	Up
peak_973	chr1	33245739	33252650	exonic	YARS	GVAGVAG,HTHCAG,MTGKA	22,171,183,243,295,491,532,540	m6A site (Moderate confidence),m6A site (High confidence),m6A site (Very high confidence),m6A site (Low confidence),m6A site (Moderate confidence),m6A site (Very high confidence),m6A site (High confidence),m6A site (High confidence)	SW480-con_peak_689,SW480-con_peak_690	SW480-sh2_peak_627		1.3e-55	-	33245739	33252650	0	5	140,98,136,86,110,	0,909,2265,6223,6801	-54.9	-52.2	1.75	-0.539	-1.36	0.11	Up
peak_974	chr1	33276603	33282944	exonic	YARS	GVAGVAG,MTGKA	6,129,204	m6A site (High confidence),m6A site (Moderate confidence),m6A site (High confidence)	SW480-con_peak_691	SW480-sh2_peak_628		5e-15	-	33276603	33282944	0	2	55,156,	0,6185	-14.3	-12.5	2.21	-0.308	-0.626	-0.145	Not DE
peak_975	chr1	33360193	33360284	UTR3	TMEM54		52	m6A site (Very high confidence)				1.9e-06	-	33360193	33360284	0	1	91,	0	-5.73	-4.49	1.87	-0.263	-0.319	0.0459	Not DE
peak_976	chr1	33366861	33366981	UTR5	TMEM54	GVAGVAG			SW480-con_peak_692	SW480-sh2_peak_629		6.3e-11	-	33366861	33366981	0	1	120,	0	-10.2	-8.6	2.31	-0.25	-0.259	0.0155	Not DE
peak_977	chr1	33402373	33402820	exonic	RNF19B	GVAGVAG	44,129,144,152,176,212,251,350,372,376	m6A site (High confidence),m6A site (Moderate confidence),m6A site (Moderate confidence),m6A site (Very high confidence),m6A site (Very high confidence),m6A site (Moderate confidence),m6A site (Low confidence),m6A site (Low confidence),m6A site (Very high confidence),m6A site (Very high confidence)	SW480-con_peak_693	SW480-sh2_peak_630		1.3e-15	-	33402373	33402820	0	1	447,	0	-14.9	-13.1	2.2	-0.323	-0.701	0.137	Not DE
peak_978	chr1	33475783	33475993	UTR3	AK2	MTGKA			SW480-con_peak_694	SW480-sh2_peak_631		4e-16	-	33475783	33475993	0	1	210,	0	-15.4	-13.5	1.28	-0.506	-1.27	-0.125	Not DE
peak_979	chr1	33476142	33476412	UTR3	AK2		3	m6A site (Moderate confidence)	SW480-con_peak_695	SW480-sh2_peak_632		4e-70	-	33476142	33476412	0	1	270,	0	-69.4	-66.6	2.96	-0.279	-0.474	-0.0623	Not DE
peak_980	chr1	33477368	33477429	UTR3	AK2							0.00014	-	33477368	33477429	0	1	61,	0	-3.84	-2.77	1.56	-0.268	-0.38	-0.191	Not DE
peak_981	chr1	33478654	33478865	exonic	AK2	MTGKA	65	m6A site (Low confidence)	SW480-con_peak_696	SW480-sh2_peak_633		4e-34	-	33478654	33478865	0	1	211,	0	-33.4	-31	1.75	-0.271	-0.415	0.0295	Not DE
peak_982	chr1	33487244	33497229	exonic	AK2	MTGKA	135	m6A site (Low confidence)	SW480-con_peak_697	SW480-sh2_peak_634		2.5e-29	-	33487244	33497229	0	3	60,126,85,	0,2798,9900	-28.6	-26.3	1.51	-0.454	-1.13	-0.119	Not DE
peak_983	chr1	33790327	33790537	exonic	PHC2		11,65,131,135	m6A site (Moderate confidence),m6A site (Very high confidence),m6A site (Very high confidence),m6A site (Very high confidence)	SW480-con_peak_698	SW480-sh2_peak_635		1.6e-16	-	33790327	33790537	0	1	210,	0	-15.8	-14	1.69	-0.271	-0.415	0.055	Not DE
peak_984	chr1	35320988	35321438	exonic	SMIM12	GVAGVAG,MTGKA	54,81,114,146,179,420	m6A site (Very high confidence),m6A site (Very high confidence),m6A site (Moderate confidence),m6A site (Very high confidence),m6A site (Very high confidence),m6A site (Very high confidence)	SW480-con_peak_699	SW480-sh2_peak_636		7.9e-28	-	35320988	35321438	0	1	450,	0	-27.1	-24.8	1.93	-0.275	-0.449	-0.0516	Not DE
peak_985	chr1	35447186	35447395	UTR3	TMEM35B				SW480-con_peak_700	SW480-sh2_peak_637		3.2e-11	-	35447186	35447395	0	1	209,	0	-10.5	-8.93	3.17	-0.26	-0.288	-0.0271	Not DE
peak_986	chr1	35641978	35643591	intergenic	SFPQ	GVAGVAG	67	m6A site (High confidence)	SW480-con_peak_701	SW480-sh2_peak_638		3e-10	-	35641978	35643591	0	3	97,81,2,	0,941,1611	-9.52	-7.99	1.66	-0.289	-0.53	-0.122	Not DE
peak_987	chr1	35650014	35657849	exonic	SFPQ	GVAGVAG,HTHCAG,MTGKA	20,144,252,279,354,543,552,585,749,786,820,864,1037	m6A site (High confidence),m6A site (Very high confidence),m6A site (Very high confidence),m6A site (Very high confidence),m6A site (Very high confidence),m6A site (Moderate confidence),m6A site (Very high confidence),m6A site (Very high confidence),m6A site (Moderate confidence),m6A site (Very high confidence),m6A site (Low confidence),m6A site (High confidence),m6A site (Moderate confidence)	SW480-con_peak_703,SW480-con_peak_702	SW480-sh2_peak_639		5e-39	-	35650014	35657849	0	10	180,122,49,118,85,209,96,302,189,27,	0,2587,2789,3559,4589,4760,6084,6280,6927,7808	-38.3	-35.9	1.79	-0.591	-1.47	-0.0831	Down
peak_988	chr1	35925914	35936547	exonic	KIAA0319L	HTHCAG,MTGKA	32,75,160,309,363,386	m6A site (High confidence),m6A site (Moderate confidence),m6A site (Low confidence),m6A site (Very high confidence),m6A site (Low confidence),m6A site (High confidence)		SW480-sh2_peak_640		2.6e-08	-	35925914	35936547	0	4	124,93,88,84,	0,2307,6294,10549	-7.58	-6.19	2	-0.508	-1.28	0.441	Not DE
peak_989	chr1	35972356	35972596	exonic	KIAA0319L	GVAGVAG,HTHCAG,MTGKA	44,79,188	m6A site (Moderate confidence),m6A site (Low confidence),m6A site (Moderate confidence)	SW480-con_peak_704			1e-06	-	35972356	35972596	0	1	240,	0	-5.99	-4.72	2.39	-0.303	-0.596	-0.356	Not DE
peak_990	chr1	36179536	36179656	UTR3	C1orf216	HTHCAG,MTGKA						7.4e-06	-	36179536	36179656	0	1	120,	0	-5.13	-3.94	5.27	-0.214	-0.216	0.222	Not DE
peak_991	chr1	36180221	36180401	UTR3	C1orf216		58,65,74,88,118	m6A site (Low confidence),m6A site (Low confidence),m6A site (High confidence),m6A site (Moderate confidence),m6A site (Low confidence)		SW480-sh2_peak_641		2e-09	-	36180221	36180401	0	1	180,	0	-8.69	-7.22	2.52	-0.276	-0.457	0.242	Not DE
peak_992	chr1	36181472	36181622	exonic	C1orf216	GVAGVAG,MTGKA	29,97	m6A site (Moderate confidence),m6A site (Low confidence)		SW480-sh2_peak_642		1.6e-07	-	36181472	36181622	0	1	150,	0	-6.79	-5.46	2.33	-0.703	-1.73	1.22	Up
peak_993	chr1	36225983	36226133	exonic	CLSPN	MTGKA	100	m6A site (High confidence)		SW480-sh2_peak_643		1.5e-05	-	36225983	36226133	0	1	150,	0	-4.82	-3.66	2.14	-0.316	-0.669	0.548	Not DE
peak_994	chr1	36602169	36602853	exonic	TRAPPC3	HTHCAG,MTGKA	25,129,137,203,303	m6A site (Very high confidence),m6A site (Very high confidence),m6A site (Very high confidence),m6A site (Very high confidence),m6A site (Very high confidence)	SW480-con_peak_705	SW480-sh2_peak_644		6.3e-57	-	36602169	36602853	0	1	684,	0	-56.2	-53.5	3.02	-0.412	-1.01	-0.103	Not DE
peak_995	chr1	36605707	36614811	exonic	TRAPPC3	GVAGVAG,HTHCAG,MTGKA	175	m6A site (Very high confidence)		SW480-sh2_peak_645		2.1e-08	-	36605707	36614811	0	2	60,119,	0,8985	-7.67	-6.28	1.6	-0.288	-0.525	0.105	Not DE
peak_996	chr1	36614899	36615078	exonic	TRAPPC3					SW480-sh2_peak_646		5.9e-05	-	36614899	36615078	0	1	179,	0	-4.23	-3.12	2.31	-0.595	-1.48	0.917	Up
peak_997	chr1	36787630	36787957	exonic	EVA1B		102,139,181	m6A site (High confidence),m6A site (Very high confidence),m6A site (High confidence)	SW480-con_peak_706	SW480-sh2_peak_647		4e-11	-	36787630	36787957	0	1	327,	0	-10.4	-8.84	2.26	-0.26	-0.288	-0.00682	Not DE
peak_998	chr1	36824432	36826936	exonic	STK40	MTGKA	102	m6A site (Low confidence)		SW480-sh2_peak_649		3.2e-07	-	36824432	36826936	0	2	6,115,	0,2389	-6.5	-5.2	1.61	-0.253	-0.265	0.00298	Not DE
peak_999	chr1	36851348	36851498	UTR5	STK40	MTGKA	142	m6A site (High confidence)		SW480-sh2_peak_650		2.5e-09	-	36851348	36851498	0	1	150,	0	-8.61	-7.14	2.82	-0.694	-1.71	0.892	Up
peak_1000	chr1	36859243	36859659	exonic	LSM10	GVAGVAG,HTHCAG,MTGKA	24,60,81,111,195,246,291	m6A site (High confidence),m6A site (Very high confidence),m6A site (Very high confidence),m6A site (Very high confidence),m6A site (Very high confidence),m6A site (Very high confidence),m6A site (High confidence)	SW480-con_peak_707	SW480-sh2_peak_651		3.2e-43	-	36859243	36859659	0	1	416,	0	-42.5	-40	1.7	-0.276	-0.452	0.033	Not DE
peak_1001	chr1	36921348	36921848	exonic	MRPS15	GVAGVAG,HTHCAG,MTGKA	74,153,179,189	m6A site (Moderate confidence),m6A site (Low confidence),m6A site (Very high confidence),m6A site (Very high confidence)	SW480-con_peak_708	SW480-sh2_peak_652		1.6e-29	-	36921348	36921848	0	2	178,61,	0,439	-28.8	-26.5	1.57	-0.392	-0.952	0.108	Not DE
peak_1002	chr1	36921936	36926369	exonic	MRPS15	GVAGVAG,MTGKA	19,54,115,138,174	m6A site (Moderate confidence),m6A site (High confidence),m6A site (Moderate confidence),m6A site (Very high confidence),m6A site (Moderate confidence)	SW480-con_peak_709			3.2e-12	-	36921936	36926369	0	3	43,59,77,	0,1587,4356	-11.5	-9.81	1.22	-0.455	-1.13	-0.121	Not DE
peak_1003	chr1	37970785	37980300	exonic	MEAF6	GVAGVAG,HTHCAG,MTGKA	162,189,276,293	m6A site (Moderate confidence),m6A site (Low confidence),m6A site (Moderate confidence),m6A site (Moderate confidence)	SW480-con_peak_710	SW480-sh2_peak_653		4e-14	-	37970785	37980300	0	5	37,46,88,116,43,	0,4093,4270,8238,9472	-13.4	-11.7	1.59	-0.318	-0.682	-0.134	Not DE
peak_1004	chr1	38003314	38003495	exonic	SNIP1	GVAGVAG,HTHCAG,MTGKA	9,80,95,140,164	m6A site (Very high confidence),m6A site (Very high confidence),m6A site (High confidence),m6A site (Very high confidence),m6A site (Low confidence)		SW480-sh2_peak_654		2.6e-07	-	38003314	38003495	0	1	181,	0	-6.59	-5.28	2.06	-0.271	-0.411	0.174	Not DE
peak_1005	chr1	38032412	38034530	exonic	GNL2	GVAGVAG,HTHCAG,MTGKA	92,209,215,334,351,358,368	m6A site (Very high confidence),m6A site (Low confidence),m6A site (High confidence),m6A site (Moderate confidence),m6A site (Very high confidence),m6A site (High confidence),m6A site (Very high confidence)	SW480-con_peak_711	SW480-sh2_peak_655		7.9e-23	-	38032412	38034530	0	4	196,92,83,79,	0,861,1463,2039	-22.1	-20	1.96	-0.485	-1.22	-0.151	Not DE
peak_1006	chr1	38034799	38034860	exonic	GNL2	HTHCAG						2.2e-05	-	38034799	38034860	0	1	61,	0	-4.65	-3.5	1.26	-0.26	-0.292	-0.0147	Not DE
peak_1007	chr1	38041207	38041268	exonic	GNL2		12,42,54	m6A site (Moderate confidence),m6A site (High confidence),m6A site (Low confidence)				0.00033	-	38041207	38041268	0	1	61,	0	-3.48	-2.45	1.3	-0.272	-0.42	0.135	Not DE
peak_1008	chr1	38048527	38059405	exonic	GNL2	HTHCAG,MTGKA	318,355,418,451,497	m6A site (Low confidence),m6A site (Moderate confidence),m6A site (Low confidence),m6A site (Low confidence),m6A site (High confidence)	SW480-con_peak_712	SW480-sh2_peak_656		4e-13	-	38048527	38059405	0	6	10,67,185,140,95,43,	0,940,4384,7779,9785,10835	-12.4	-10.7	1.78	-0.716	-1.75	-0.258	Down
peak_1009	chr1	38148436	38148616	UTR3	C1orf109	MTGKA	108,133,157	m6A site (Very high confidence),m6A site (Very high confidence),m6A site (High confidence)	SW480-con_peak_713			4.1e-05	-	38148436	38148616	0	1	180,	0	-4.39	-3.27	1.66	-0.419	-1.04	-0.482	Not DE
peak_1010	chr1	38268825	38269094	UTR3	YRDC	MTGKA				SW480-sh2_peak_657		1.7e-08	-	38268825	38269094	0	1	269,	0	-7.77	-6.37	1.62	-0.261	-0.295	0.0126	Not DE
peak_1011	chr1	38422651	38422801	UTR3	SF3A3		5,75	m6A site (High confidence),m6A site (High confidence)				1.3e-05	-	38422651	38422801	0	1	150,	0	-4.87	-3.7	1.59	-0.262	-0.313	0.0257	Not DE
peak_1012	chr1	38435081	38444430	exonic	SF3A3	GVAGVAG,MTGKA	60,158	m6A site (High confidence),m6A site (High confidence)	SW480-con_peak_714	SW480-sh2_peak_658		2.5e-28	-	38435081	38444430	0	4	55,165,70,39,	0,161,7474,9310	-27.6	-25.3	1.57	-0.29	-0.54	0.0526	Not DE
peak_1013	chr1	38446258	38455544	exonic	SF3A3	GVAGVAG,HTHCAG,MTGKA	11,138,168,243,284,338,531	m6A site (Moderate confidence),m6A site (Low confidence),m6A site (High confidence),m6A site (High confidence),m6A site (Moderate confidence),m6A site (High confidence),m6A site (High confidence)	SW480-con_peak_715	SW480-sh2_peak_660,SW480-sh2_peak_659		1.6e-18	-	38446258	38455544	0	8	138,83,92,73,106,53,48,3,	0,1142,3582,4120,6986,7197,8961,9283	-17.8	-15.9	1.69	-0.27	-0.39	-0.0251	Not DE
peak_1014	chr1	39304581	39304908	UTR3	RRAGC	HTHCAG	155,224,325	m6A site (Very high confidence),m6A site (Very high confidence),m6A site (Low confidence)	SW480-con_peak_716	SW480-sh2_peak_661		1.1e-10	-	39304581	39304908	0	1	327,	0	-9.94	-8.38	2.21	-0.339	-0.776	-0.339	Not DE
peak_1015	chr1	39304996	39305057	UTR3	RRAGC							0.0001	-	39304996	39305057	0	1	61,	0	-3.99	-2.9	1.94	-0.27	-0.398	-0.386	Not DE
peak_1016	chr1	39321572	39322663	exonic	RRAGC	HTHCAG,MTGKA	37,58,118	m6A site (Very high confidence),m6A site (Low confidence),m6A site (Low confidence)	SW480-con_peak_717			6.3e-05	-	39321572	39322663	0	2	7,113,	0,978	-4.2	-3.1	1.8	-0.303	-0.607	-0.382	Not DE
peak_1017	chr1	39329294	39329504	ncRNA_exonic	MYCBP				SW480-con_peak_718,SW480-con_peak_721	SW480-sh2_peak_662,SW480-sh2_peak_664		9.5e-09	-	39329294	39329504	0	1	210,	0	-8.02	-6.6	1.91	-0.261	-0.307	0.0401	Not DE
peak_1018	chr1	39330099	39333234	exonic	MYCBP	GVAGVAG,HTHCAG	68,119,146	m6A site (High confidence),m6A site (High confidence),m6A site (Low confidence)	SW480-con_peak_719,SW480-con_peak_720,SW480-con_peak_722	SW480-sh2_peak_663,SW480-sh2_peak_665		2.3e-10	-	39330099	39333234	0	3	287,130,1,	0,2452,3134	-9.64	-8.11	2.32	-0.268	-0.379	0.0533	Not DE
peak_1019	chr1	39329299	39329479	ncRNA_exonic	GJA9-MYCBP				SW480-con_peak_718,SW480-con_peak_721	SW480-sh2_peak_662,SW480-sh2_peak_664		3.6e-09	-	39329299	39329479	0	1	180,	0	-8.44	-6.99	1.92	-0.265	-0.35	0.0885	Not DE
peak_1020	chr1	39330107	39332663	exonic	GJA9-MYCBP	GVAGVAG,HTHCAG	49,100,127	m6A site (High confidence),m6A site (High confidence),m6A site (Low confidence)	SW480-con_peak_719,SW480-con_peak_720,SW480-con_peak_722	SW480-sh2_peak_663,SW480-sh2_peak_665		2.2e-10	-	39330107	39332663	0	2	279,112,	0,2444	-9.66	-8.13	2.33	-0.268	-0.383	0.0586	Not DE
peak_1021	chr1	40026694	40027751	exonic	PABPC4	HTHCAG,MTGKA	160,181	m6A site (Moderate confidence),m6A site (High confidence)	SW480-con_peak_723	SW480-sh2_peak_666		5e-20	-	40026694	40027751	0	3	100,103,7,	0,662,1050	-19.3	-17.3	1.53	-0.435	-1.09	-0.197	Not DE
peak_1022	chr1	40030794	40035608	exonic	PABPC4	GVAGVAG,HTHCAG,MTGKA	274,330	m6A site (Low confidence),m6A site (High confidence)	SW480-con_peak_724	SW480-sh2_peak_162,SW480-sh2_peak_667,SW480-sh2_peak_668		4e-26	-	40030794	40035608	0	5	256,96,138,95,74,	0,2628,3679,4472,4740	-25.4	-23.2	1.59	-0.704	-1.73	-0.175	Down
peak_1023	chr1	40042310	40042461	UTR5	PABPC4				SW480-con_peak_725			2e-12	-	40042310	40042461	0	1	151,	0	-11.7	-10.1	2.68	-0.264	-0.348	-0.0563	Not DE
peak_1024	chr1	40306764	40306972	UTR3	TRIT1	GVAGVAG,HTHCAG	103,125,140	m6A site (Moderate confidence),m6A site (High confidence),m6A site (High confidence)	SW480-con_peak_726			3.7e-06	-	40306764	40306972	0	1	208,	0	-5.43	-4.21	2.32	-0.276	-0.457	-0.129	Not DE
peak_1025	chr1	40307415	40309781	exonic	TRIT1	GVAGVAG	64,122	m6A site (Very high confidence),m6A site (Low confidence)	SW480-con_peak_727			4.4e-06	-	40307415	40309781	0	2	170,9,	0,2357	-5.36	-4.15	1.45	-0.343	-0.794	-0.252	Not DE
peak_1026	chr1	40315920	40318508	exonic	TRIT1		55	m6A site (Moderate confidence)				4.3e-06	-	40315920	40318508	0	2	13,106,	0,2482	-5.37	-4.16	1.91	-0.263	-0.321	-0.106	Not DE
peak_1027	chr1	40362974	40363034	UTR3	MYCL							0.00013	-	40362974	40363034	0	1	60,	0	-3.87	-2.8	2.71	-0.18	-0.181	0	Not DE
peak_1028	chr1	43212035	43212364	UTR3	P3H1	HTHCAG,MTGKA	24,43,120,165,175,210	m6A site (Moderate confidence),m6A site (High confidence),m6A site (High confidence),m6A site (High confidence),m6A site (Low confidence),m6A site (Very high confidence)	SW480-con_peak_729	SW480-sh2_peak_669,SW480-sh2_peak_670		3.8e-10	-	43212035	43212364	0	1	329,	0	-9.42	-7.9	3.16	-0.306	-0.617	-0.16	Not DE
peak_1029	chr1	43218240	43220858	exonic	P3H1	MTGKA	68,106,132,185,192	m6A site (Low confidence),m6A site (Low confidence),m6A site (High confidence),m6A site (High confidence),m6A site (Low confidence)		SW480-sh2_peak_671		1.6e-07	-	43218240	43220858	0	3	95,122,23,	0,2299,2595	-6.79	-5.46	1.54	-0.267	-0.366	0.0551	Not DE
peak_1030	chr1	43272871	43282250	exonic	SVBP	GVAGVAG,HTHCAG,MTGKA	137,179,327,340,360,433	m6A site (Moderate confidence),m6A site (Moderate confidence),m6A site (Moderate confidence),m6A site (Very high confidence),m6A site (Low confidence),m6A site (Moderate confidence)	SW480-con_peak_730	SW480-sh2_peak_672		5e-19	-	43272871	43282250	0	2	300,149,	0,9230	-18.3	-16.3	1.91	-0.357	-0.833	0.143	Not DE
peak_1031	chr1	43391818	43391998	UTR3	SLC2A1	HTHCAG,MTGKA			SW480-con_peak_731	SW480-sh2_peak_673		2.5e-16	-	43391818	43391998	0	1	180,	0	-15.6	-13.8	1.36	-0.871	-2.08	-0.26	Down
peak_1032	chr1	43392205	43392444	UTR3	SLC2A1	MTGKA	66,120,135,148,155	m6A site (Very high confidence),m6A site (Low confidence),m6A site (Moderate confidence),m6A site (Very high confidence),m6A site (Very high confidence)	SW480-con_peak_732	SW480-sh2_peak_674		1e-82	-	43392205	43392444	0	1	239,	0	-82	-79.1	1.41	-1.13	-2.58	-0.141	Down
peak_1033	chr1	43392502	43392712	exonic	SLC2A1	HTHCAG,MTGKA	77,161,194	m6A site (Very high confidence),m6A site (Very high confidence),m6A site (High confidence)	SW480-con_peak_733	SW480-sh2_peak_675		6.3e-98	-	43392502	43392712	0	1	210,	0	-97.2	-94.2	1.59	-0.694	-1.71	0.128	Up
peak_1034	chr1	43408958	43424539	exonic	SLC2A1	GVAGVAG,MTGKA	125	m6A site (Low confidence)	SW480-con_peak_734	SW480-sh2_peak_676	con_sig	6.3e-31	-	43408958	43424539	0	2	34,235,	0,15346	-30.2	-27.9	1.4	-1.68	-3.42	0.228	Up
peak_1035	chr1	43629934	43636460	exonic	EBNA1BP2	GVAGVAG,HTHCAG,MTGKA	53,214,463,476,495,500,551,603	m6A site (Moderate confidence),m6A site (Moderate confidence),m6A site (High confidence),m6A site (High confidence),m6A site (Moderate confidence),m6A site (Low confidence),m6A site (High confidence),m6A site (Very high confidence)	SW480-con_peak_735	SW480-sh2_peak_677		3.2e-48	-	43629934	43636460	0	6	230,163,94,76,90,34,	0,379,2562,2896,4675,6492	-47.5	-44.9	2.87	-0.369	-0.879	0.061	Not DE
peak_1036	chr1	43829067	43829127	UTR3	ELOVL1							1.1e-05	-	43829067	43829127	0	1	60,	0	-4.96	-3.78	1.96	-0.244	-0.25	0.0138	Not DE
peak_1037	chr1	43850469	43850589	UTR3	MED8				SW480-con_peak_736			2.1e-07	-	43850469	43850589	0	1	120,	0	-6.67	-5.35	1.54	-0.31	-0.642	-0.25	Not DE
peak_1038	chr1	43851845	43852267	exonic	MED8	HTHCAG	45	m6A site (Low confidence)		SW480-sh2_peak_678		1.4e-05	-	43851845	43852267	0	2	52,8,	0,414	-4.85	-3.68	1.36	-0.264	-0.339	0.0711	Not DE
peak_1039	chr1	44169315	44172802	exonic	KDM4A-AS1	HTHCAG,MTGKA	58,76,148	m6A site (Low confidence),m6A site (Moderate confidence),m6A site (Moderate confidence)	SW480-con_peak_175,SW480-con_peak_737	SW480-sh2_peak_184,SW480-sh2_peak_185,SW480-sh2_peak_186		2.6e-05	-	44169315	44172802	0	3	3,105,73,	0,708,3414	-4.59	-3.45	1.45	-0.596	-1.49	-0.543	Down
peak_1040	chr1	45340448	45345511	exonic	EIF2B3	MTGKA						3.7e-05	-	45340448	45345511	0	3	50,78,22,	0,841,5041	-4.43	-3.31	1.51	-0.274	-0.433	0.132	Not DE
peak_1041	chr1	45468279	45468490	UTR3	HECTD3	HTHCAG,MTGKA			SW480-con_peak_739			2.2e-06	-	45468279	45468490	0	1	211,	0	-5.66	-4.42	1.37	-0.269	-0.388	-0.0569	Not DE
peak_1042	chr1	45798775	45798980	exonic	MUTYH	GVAGVAG,MTGKA	7	m6A site (Moderate confidence)				7.6e-05	-	45798775	45798980	0	2	67,24,	0,181	-4.12	-3.02	1.53	-0.264	-0.338	-0.105	Not DE
peak_1043	chr1	46093930	46099290	exonic	GPBP1L1	GVAGVAG,HTHCAG,MTGKA	38,68,81,93,111,117,138,350,456	m6A site (Low confidence),m6A site (Moderate confidence),m6A site (Low confidence),m6A site (High confidence),m6A site (Very high confidence),m6A site (Moderate confidence),m6A site (Very high confidence),m6A site (Low confidence),m6A site (Very high confidence)	SW480-con_peak_740	SW480-sh2_peak_679		6.3e-19	-	46093930	46099290	0	4	150,103,125,130,	0,1317,2223,5230	-18.2	-16.2	1.85	-0.269	-0.389	-0.0335	Not DE
peak_1044	chr1	46126675	46126766	UTR5	GPBP1L1	GVAGVAG	57	m6A site (Very high confidence)				0.00017	-	46126675	46126766	0	1	91,	0	-3.76	-2.7	1.5	-0.26	-0.288	0.0426	Not DE
peak_1045	chr1	46662426	46662517	exonic	POMGNT1	MTGKA						3.5e-06	-	46662426	46662517	0	1	91,	0	-5.46	-4.24	1.56	-0.267	-0.369	0.1	Not DE
peak_1046	chr1	47073774	47074043	UTR3	MOB3C	MTGKA	118,242	m6A site (High confidence),m6A site (Moderate confidence)		SW480-sh2_peak_680		3.4e-07	-	47073774	47074043	0	1	269,	0	-6.47	-5.17	2.09	-0.268	-0.385	0.127	Not DE
peak_1047	chr1	47101367	47101518	exonic	ATPAF1	GVAGVAG,MTGKA	26,38,55,66,73,102,143	m6A site (Very high confidence),m6A site (Very high confidence),m6A site (Very high confidence),m6A site (Very high confidence),m6A site (High confidence),m6A site (Moderate confidence),m6A site (High confidence)	SW480-con_peak_741	SW480-sh2_peak_681		8.7e-08	-	47101367	47101518	0	1	151,	0	-7.06	-5.71	1.36	-0.271	-0.402	-0.059	Not DE
peak_1048	chr1	47143018	47143109	ncRNA_intronic	EFCAB14				SW480-con_peak_742			4.5e-05	-	47143018	47143109	0	1	91,	0	-4.35	-3.23	1.66	-0.308	-0.625	-0.408	Not DE
peak_1049	chr1	47143978	47144189	exonic	EFCAB14	GVAGVAG,MTGKA	84	m6A site (Very high confidence)	SW480-con_peak_743	SW480-sh2_peak_682		5e-11	-	47143978	47144189	0	1	211,	0	-10.3	-8.69	2.08	-0.261	-0.299	-0.0363	Not DE
peak_1050	chr1	47148971	47154119	exonic	EFCAB14	HTHCAG	125,282	m6A site (Low confidence),m6A site (Low confidence)	SW480-con_peak_744	SW480-sh2_peak_683		6.3e-16	-	47148971	47154119	0	4	126,112,87,95,	0,1191,3484,5053	-15.2	-13.4	2.26	-0.472	-1.18	0.307	Not DE
peak_1051	chr1	47154208	47157566	exonic	EFCAB14	GVAGVAG,HTHCAG,MTGKA	21,32,90,137,142	m6A site (High confidence),m6A site (Low confidence),m6A site (Moderate confidence),m6A site (Very high confidence),m6A site (Moderate confidence)		SW480-sh2_peak_684		2.2e-07	-	47154208	47157566	0	3	8,105,68,	0,1050,3290	-6.65	-5.33	2.04	-0.321	-0.694	0.408	Not DE
peak_1052	chr1	47716796	47717484	exonic	STIL	HTHCAG,MTGKA	115,194,211,233,280,299,334,358,375,426,447,475,499,507,556	m6A site (Low confidence),m6A site (Very high confidence),m6A site (High confidence),m6A site (Low confidence),m6A site (Low confidence),m6A site (Moderate confidence),m6A site (Low confidence),m6A site (Moderate confidence),m6A site (Moderate confidence),m6A site (Very high confidence),m6A site (High confidence),m6A site (Moderate confidence),m6A site (Moderate confidence),m6A site (Low confiden…	SW480-con_peak_745	SW480-sh2_peak_685		1e-23	-	47716796	47717484	0	1	688,	0	-23	-20.8	3.68	-0.29	-0.543	0.137	Not DE
peak_1053	chr1	47737894	47746133	exonic	STIL	HTHCAG,MTGKA	65,82,129,155,206	m6A site (Very high confidence),m6A site (Very high confidence),m6A site (High confidence),m6A site (Very high confidence),m6A site (Low confidence)	SW480-con_peak_747	SW480-sh2_peak_686		1.2e-07	-	47737894	47746133	0	2	19,221,	0,8018	-6.92	-5.58	2.06	-0.271	-0.409	0.136	Not DE
peak_1054	chr1	47746521	47746731	exonic	STIL	MTGKA	90,161	m6A site (Very high confidence),m6A site (Low confidence)		SW480-sh2_peak_687		1e-11	-	47746521	47746731	0	1	210,	0	-11	-9.33	1.99	-0.453	-1.13	0.418	Not DE
peak_1055	chr1	50883311	50883461	UTR3	DMRTA2	GVAGVAG	61,76,122,139	m6A site (Low confidence),m6A site (High confidence),m6A site (Very high confidence),m6A site (High confidence)		SW480-sh2_peak_688		3e-05	-	50883311	50883461	0	1	150,	0	-4.53	-3.4	1.92	-0.456	-1.14	0.84	Not DE
peak_1056	chr1	50906917	50907037	UTR3	FAF1	MTGKA			SW480-con_peak_748			2.9e-08	-	50906917	50907037	0	1	120,	0	-7.54	-6.16	2.38	-0.275	-0.446	-0.182	Not DE
peak_1057	chr1	50941216	51001076	exonic	FAF1	GVAGVAG	147,267,280	m6A site (Low confidence),m6A site (Moderate confidence),m6A site (Low confidence)	SW480-con_peak_749	SW480-sh2_peak_689		6.3e-14	-	50941216	51001076	0	4	135,78,81,36,	0,15043,16176,59824	-13.2	-11.5	1.76	-0.271	-0.413	0.0523	Not DE
peak_1058	chr1	51049373	51061832	exonic	FAF1	GVAGVAG,HTHCAG,MTGKA	20,28,40,84	m6A site (Low confidence),m6A site (Moderate confidence),m6A site (Moderate confidence),m6A site (High confidence)	SW480-con_peak_750	SW480-sh2_peak_690		2.8e-09	-	51049373	51061832	0	3	14,127,40,	0,983,12419	-8.55	-7.09	1.67	-0.418	-1.03	-0.347	Not DE
peak_1059	chr1	51171462	51210403	exonic	FAF1	GVAGVAG,MTGKA	218	m6A site (High confidence)		SW480-sh2_peak_691		1.3e-08	-	51171462	51210403	0	3	101,92,48,	0,33072,38893	-7.87	-6.46	1.54	-0.268	-0.376	0.0538	Not DE
peak_1060	chr1	51822392	51822513	exonic	EPS15	GVAGVAG	85,93,100	m6A site (Low confidence),m6A site (High confidence),m6A site (Very high confidence)		SW480-sh2_peak_692		1.1e-06	-	51822392	51822513	0	1	121,	0	-5.97	-4.71	2	-0.988	-2.31	1.2	Up
peak_1061	chr1	51868187	51887459	exonic	EPS15	GVAGVAG,HTHCAG,MTGKA	47,77,89,374,512,584,603,621,653,668	m6A site (Moderate confidence),m6A site (High confidence),m6A site (Very high confidence),m6A site (Low confidence),m6A site (Moderate confidence),m6A site (High confidence),m6A site (High confidence),m6A site (Low confidence),m6A site (High confidence),m6A site (High confidence)		SW480-sh2_peak_693,SW480-sh2_peak_694		3.8e-07	-	51868187	51887459	0	6	10,114,204,198,162,2,	0,903,3389,5619,7019,19270	-6.42	-5.12	2.67	-0.277	-0.458	0.119	Not DE
peak_1062	chr1	52255327	52256572	exonic	NRDC	GVAGVAG,MTGKA	66	m6A site (Moderate confidence)	SW480-con_peak_752	SW480-sh2_peak_695		9.8e-08	-	52255327	52256572	0	3	2,117,1,	0,877,1244	-7.01	-5.66	1.47	-0.271	-0.407	-0.0906	Not DE
peak_1063	chr1	52289409	52293502	exonic	NRDC	MTGKA	106	m6A site (High confidence)	SW480-con_peak_753			7.9e-11	-	52289409	52293502	0	3	49,96,35,	0,1549,4058	-10.1	-8.53	1.75	-0.691	-1.7	-0.519	Down
peak_1064	chr1	52306042	52344192	exonic	NRDC	HTHCAG,MTGKA	18,66,112,129,204	m6A site (High confidence),m6A site (Low confidence),m6A site (Very high confidence),m6A site (Moderate confidence),m6A site (Moderate confidence)	SW480-con_peak_754	SW480-sh2_peak_696		7.9e-14	-	52306042	52344192	0	3	144,58,246,	0,37612,37904	-13.1	-11.4	2.03	-0.397	-0.965	-0.239	Not DE
peak_1065	chr1	52486493	52486674	exonic	TXNDC12	GVAGVAG,HTHCAG,MTGKA	153	m6A site (Very high confidence)	SW480-con_peak_755	SW480-sh2_peak_697		5e-12	-	52486493	52486674	0	1	181,	0	-11.3	-9.67	1.3	-0.302	-0.591	-0.0744	Not DE
peak_1066	chr1	52498046	52498557	exonic	TXNDC12	HTHCAG,MTGKA	11,75,134,309,374,391,426,441	m6A site (Very high confidence),m6A site (High confidence),m6A site (Very high confidence),m6A site (Very high confidence),m6A site (Very high confidence),m6A site (Very high confidence),m6A site (Very high confidence),m6A site (Moderate confidence)	SW480-con_peak_756,SW480-con_peak_757,SW480-con_peak_758,SW480-con_peak_759	SW480-sh2_peak_698,SW480-sh2_peak_699		2.5e-10	-	52498046	52498557	0	1	511,	0	-9.61	-8.08	2.49	-0.318	-0.682	-0.198	Not DE
peak_1067	chr1	52498044	52498580	exonic	KTI12	GVAGVAG,HTHCAG,MTGKA	34,98,157,332,397,414,449,464	m6A site (Very high confidence),m6A site (High confidence),m6A site (Very high confidence),m6A site (Very high confidence),m6A site (Very high confidence),m6A site (Very high confidence),m6A site (Very high confidence),m6A site (Moderate confidence)	SW480-con_peak_756,SW480-con_peak_757,SW480-con_peak_758,SW480-con_peak_759	SW480-sh2_peak_698,SW480-sh2_peak_699		2.5e-10	-	52498044	52498580	0	1	536,	0	-9.61	-8.08	2.49	-0.364	-0.862	-0.254	Not DE
peak_1068	chr1	52851590	52854233	exonic	ORC1	GVAGVAG	49	m6A site (Very high confidence)	SW480-con_peak_760			5.4e-07	-	52851590	52854233	0	2	31,120,	0,2523	-6.27	-4.98	1.82	-0.282	-0.492	-0.212	Not DE
peak_1069	chr1	52854900	52859381	exonic	ORC1	HTHCAG,MTGKA	31,80,85,124,171,188,211,344	m6A site (Moderate confidence),m6A site (Very high confidence),m6A site (Very high confidence),m6A site (Low confidence),m6A site (Very high confidence),m6A site (Low confidence),m6A site (Moderate confidence),m6A site (Low confidence)	SW480-con_peak_761	SW480-sh2_peak_700		2.5e-11	-	52854900	52859381	0	2	93,267,	0,4214	-10.6	-9.02	1.86	-0.521	-1.32	-0.378	Down
peak_1070	chr1	52859470	52863361	exonic	ORC1	HTHCAG,MTGKA	60,74,116,210,221	m6A site (Low confidence),m6A site (Moderate confidence),m6A site (Very high confidence),m6A site (Moderate confidence),m6A site (Low confidence)	SW480-con_peak_762	SW480-sh2_peak_701		6.3e-15	-	52859470	52863361	0	3	5,319,5,	0,2247,3886	-14.2	-12.4	2.08	-0.277	-0.46	0.117	Not DE
peak_1071	chr1	52902513	52903964	exonic	TUT4	GVAGVAG	55,89,103,187	m6A site (High confidence),m6A site (Moderate confidence),m6A site (High confidence),m6A site (High confidence)		SW480-sh2_peak_702		7.9e-11	-	52902513	52903964	0	2	137,73,	0,1378	-10.1	-8.52	2.14	-0.358	-0.839	0.389	Not DE
peak_1072	chr1	52940708	52940977	exonic	TUT4	HTHCAG,MTGKA	56,83,108,122,129,134,217	m6A site (Very high confidence),m6A site (Very high confidence),m6A site (Very high confidence),m6A site (Very high confidence),m6A site (High confidence),m6A site (Very high confidence),m6A site (Very high confidence)		SW480-sh2_peak_703		2.5e-12	-	52940708	52940977	0	1	269,	0	-11.6	-9.99	2.58	-0.552	-1.39	0.656	Up
peak_1073	chr1	52943417	52947257	exonic	TUT4	MTGKA	116,126,205	m6A site (Low confidence),m6A site (Moderate confidence),m6A site (High confidence)	SW480-con_peak_763	SW480-sh2_peak_704		3.3e-09	-	52943417	52947257	0	2	137,163,	0,3677	-8.48	-7.03	2.3	-0.269	-0.385	0.111	Not DE
peak_1074	chr1	52991460	52991729	exonic	TUT4	GVAGVAG,HTHCAG	266	m6A site (Moderate confidence)		SW480-sh2_peak_705	con_sig	3.3e-07	-	52991460	52991729	0	1	269,	0	-6.48	-5.18	1.96	-1.36	-2.97	1.05	Up
peak_1075	chr1	52991878	52991938	exonic	TUT4							0.00041	-	52991878	52991938	0	1	60,	0	-3.39	-2.37	2.55	-0.267	-0.364	0.7	Not DE
peak_1076	chr1	53150180	53150631	UTR3	COA7		40,320,406	m6A site (Moderate confidence),m6A site (High confidence),m6A site (Low confidence)	SW480-con_peak_764	SW480-sh2_peak_706		1.9e-08	-	53150180	53150631	0	1	451,	0	-7.73	-6.33	2.7	-0.3	-0.582	-0.202	Not DE
peak_1077	chr1	53150899	53151230	UTR3	COA7	MTGKA	77,309	m6A site (Moderate confidence),m6A site (Moderate confidence)	SW480-con_peak_765	SW480-sh2_peak_707		3.2e-16	-	53150899	53151230	0	1	331,	0	-15.5	-13.6	2.98	-0.544	-1.37	-0.482	Down
peak_1078	chr1	53152548	53152669	UTR3	COA7	GVAGVAG,HTHCAG,MTGKA	87,113	m6A site (High confidence),m6A site (Moderate confidence)		SW480-sh2_peak_708		1.3e-06	-	53152548	53152669	0	1	121,	0	-5.9	-4.64	1.8	-0.267	-0.369	0.125	Not DE
peak_1079	chr1	53152878	53152969	UTR3	COA7		77	m6A site (Low confidence)	SW480-con_peak_766			1.3e-05	-	53152878	53152969	0	1	91,	0	-4.89	-3.72	1.71	-0.319	-0.684	-0.473	Not DE
peak_1080	chr1	53153208	53153838	exonic	COA7	HTHCAG,MTGKA	14,114,140,158,251,257,477,510,558	m6A site (Low confidence),m6A site (Very high confidence),m6A site (Low confidence),m6A site (Very high confidence),m6A site (Very high confidence),m6A site (Very high confidence),m6A site (Low confidence),m6A site (Very high confidence),m6A site (Very high confidence)	SW480-con_peak_767	SW480-sh2_peak_709,SW480-sh2_peak_710		4e-18	-	53153208	53153838	0	1	630,	0	-17.4	-15.4	2.25	-0.287	-0.524	-0.0749	Not DE
peak_1081	chr1	53361995	53362145	UTR3	ECHDC2	HTHCAG,MTGKA	55,95	m6A site (Moderate confidence),m6A site (High confidence)	SW480-con_peak_768			1.8e-05	-	53361995	53362145	0	1	150,	0	-4.74	-3.58	2.14	-0.287	-0.523	-0.373	Not DE
peak_1082	chr1	53679771	53684159	exonic	CZIB	GVAGVAG,HTHCAG,MTGKA	123,218,231,252,257,261,358,369,463,718,727	m6A site (High confidence),m6A site (Moderate confidence),m6A site (Moderate confidence),m6A site (Very high confidence),m6A site (Very high confidence),m6A site (Moderate confidence),m6A site (Very high confidence),m6A site (Very high confidence),m6A site (Very high confidence),m6A site (High confidence),m6A site (High confidence)	SW480-con_peak_769,SW480-con_peak_770	SW480-sh2_peak_218,SW480-sh2_peak_711		4e-15	-	53679771	53684159	0	5	637,66,78,32,74,	0,1891,2682,4072,4314	-14.4	-12.6	2.37	-0.434	-1.08	0.154	Not DE
peak_1083	chr1	53694625	53704071	exonic	MAGOH	MTGKA	128	m6A site (High confidence)	SW480-con_peak_771	SW480-sh2_peak_712		7.9e-18	-	53694625	53704071	0	4	1,111,59,39,	0,4588,6623,9407	-17.1	-15.1	1.41	-0.362	-0.848	-0.111	Not DE
peak_1084	chr1	53711300	53711361	UTR3	LRP8							0.00022	-	53711300	53711361	0	1	61,	0	-3.65	-2.6	1.81	-0.268	-0.374	-0.317	Not DE
peak_1085	chr1	53715209	53720806	exonic	LRP8	GVAGVAG,HTHCAG,MTGKA	64,100,162	m6A site (High confidence),m6A site (Moderate confidence),m6A site (High confidence)		SW480-sh2_peak_713		2.8e-10	-	53715209	53720806	0	3	19,173,18,	0,1152,5579	-9.56	-8.03	1.94	-0.418	-1.03	0.391	Not DE
peak_1086	chr1	54232601	54232782	UTR3	NDC1	GVAGVAG,MTGKA			SW480-con_peak_772	SW480-sh2_peak_714		1.1e-08	-	54232601	54232782	0	1	181,	0	-7.95	-6.53	2.47	-0.244	-0.25	-0.00166	Not DE
peak_1087	chr1	54233440	54233681	exonic	NDC1	HTHCAG,MTGKA	9,53,91,130,226	m6A site (Very high confidence),m6A site (Very high confidence),m6A site (High confidence),m6A site (High confidence),m6A site (Low confidence)		SW480-sh2_peak_715		1e-11	-	54233440	54233681	0	1	241,	0	-11	-9.39	2.1	-1.14	-2.6	0.942	Up
peak_1088	chr1	54317391	54317542	UTR3	YIPF1	MTGKA	31,40,97,105	m6A site (Low confidence),m6A site (High confidence),m6A site (High confidence),m6A site (High confidence)	SW480-con_peak_773			0.00011	-	54317391	54317542	0	1	151,	0	-3.96	-2.88	1.91	-0.407	-0.999	-0.523	Not DE
peak_1089	chr1	54348797	54348918	exonic	YIPF1	GVAGVAG				SW480-sh2_peak_716		1.6e-06	-	54348797	54348918	0	1	121,	0	-5.79	-4.54	1.8	-0.26	-0.288	0.0377	Not DE
peak_1090	chr1	54387233	54387382	exonic	HSPB11	GVAGVAG						3.7e-08	-	54387233	54387382	0	1	149,	0	-7.43	-6.05	1.36	-0.272	-0.418	-0.0575	Not DE
peak_1091	chr1	54395738	54411390	exonic	HSPB11	HTHCAG,MTGKA	44,296	m6A site (Moderate confidence),m6A site (Moderate confidence)		SW480-sh2_peak_717		1.3e-12	-	54395738	54411390	0	3	80,113,163,	0,9919,15489	-11.9	-10.2	1.78	-0.515	-1.29	0.142	Not DE
peak_1092	chr1	54509100	54511211	exonic	TMEM59	MTGKA	130	m6A site (Moderate confidence)				1.5e-05	-	54509100	54511211	0	2	98,53,	0,2058	-4.83	-3.67	1.2	-0.275	-0.437	-0.0402	Not DE
peak_1093	chr1	54511420	54518737	exonic	TMEM59	MTGKA	139,150	m6A site (Moderate confidence),m6A site (Low confidence)	SW480-con_peak_774	SW480-sh2_peak_718		5e-15	-	54511420	54518737	0	3	39,106,65,	0,1519,7252	-14.3	-12.5	1.43	-0.275	-0.448	0.0524	Not DE
peak_1094	chr1	54692177	54692328	UTR3	SSBP3	MTGKA	125	m6A site (High confidence)				1e-06	-	54692177	54692328	0	1	151,	0	-5.98	-4.72	2.18	-0.261	-0.309	-0.104	Not DE
peak_1095	chr1	55223285	55223555	exonic	PARS2	HTHCAG,MTGKA	49,141,230	m6A site (Low confidence),m6A site (High confidence),m6A site (High confidence)	SW480-con_peak_775	SW480-sh2_peak_719		5.9e-09	-	55223285	55223555	0	1	270,	0	-8.23	-6.79	2.54	-0.254	-0.266	0.0149	Not DE
peak_1096	chr1	55223882	55224032	exonic	PARS2	MTGKA	48,55,70,96	m6A site (Low confidence),m6A site (High confidence),m6A site (High confidence),m6A site (High confidence)		SW480-sh2_peak_720		8.3e-06	-	55223882	55224032	0	1	150,	0	-5.08	-3.89	2.1	-0.292	-0.551	0.427	Not DE
peak_1097	chr1	55224329	55224509	exonic	PARS2		79,104,112,140	m6A site (Very high confidence),m6A site (High confidence),m6A site (High confidence),m6A site (Moderate confidence)	SW480-con_peak_776	SW480-sh2_peak_721		4.2e-08	-	55224329	55224509	0	1	180,	0	-7.38	-6	2.26	-0.264	-0.336	0.108	Not DE
peak_1098	chr1	55315448	55315509	UTR3	DHCR24							0.00013	-	55315448	55315509	0	1	61,	0	-3.87	-2.8	1.37	-0.28	-0.484	-0.251	Not DE
peak_1099	chr1	55316253	55316433	UTR3	DHCR24	HTHCAG	64	m6A site (Very high confidence)	SW480-con_peak_777	SW480-sh2_peak_722		2e-11	-	55316253	55316433	0	1	180,	0	-10.7	-9.14	1.58	-0.265	-0.354	-0.0429	Not DE
peak_1100	chr1	55316640	55316939	UTR3	DHCR24	HTHCAG,MTGKA	257	m6A site (Very high confidence)	SW480-con_peak_778	SW480-sh2_peak_723		2.1e-09	-	55316640	55316939	0	1	299,	0	-8.67	-7.2	1.49	-0.259	-0.283	-0.00137	Not DE
peak_1101	chr1	55317594	55317923	exonic	DHCR24	HTHCAG,MTGKA	129	m6A site (Low confidence)	SW480-con_peak_779	SW480-sh2_peak_724		2e-12	-	55317594	55317923	0	1	329,	0	-11.7	-10	1.63	-0.263	-0.319	-0.0154	Not DE
peak_1102	chr1	55534371	55534732	exonic	USP24	MTGKA	20,117,135,305	m6A site (Low confidence),m6A site (Very high confidence),m6A site (Low confidence),m6A site (Very high confidence)	SW480-con_peak_780	SW480-sh2_peak_725		1.9e-09	-	55534371	55534732	0	1	361,	0	-8.72	-7.24	2.31	-0.274	-0.431	-0.125	Not DE
peak_1103	chr1	59247300	59247959	exonic	JUN	GVAGVAG,HTHCAG,MTGKA	89,126,220,267,271,279,284,321,347,394,491,515,524,578,590	m6A site (High confidence),m6A site (Very high confidence),m6A site (Moderate confidence),m6A site (Moderate confidence),m6A site (Very high confidence),m6A site (Very high confidence),m6A site (Low confidence),m6A site (Moderate confidence),m6A site (High confidence),m6A site (Very high confidence),m6A site (Very high confidence),m6A site (Very high confidence),m6A site (Very high confidence),m6…	SW480-con_peak_781	SW480-sh2_peak_726		6.3e-17	-	59247300	59247959	0	1	659,	0	-16.2	-14.3	3.67	-0.454	-1.13	0.174	Not DE
peak_1104	chr1	59248677	59249037	exonic	JUN	MTGKA	176,246,288,299	m6A site (Moderate confidence),m6A site (Moderate confidence),m6A site (Very high confidence),m6A site (Moderate confidence)	SW480-con_peak_782	SW480-sh2_peak_727		1e-14	-	59248677	59249037	0	1	360,	0	-14	-12.2	1.71	-0.343	-0.791	0.149	Not DE
peak_1105	chr1	59249245	59249396	UTR5	JUN	GVAGVAG	3,21,28,100	m6A site (Very high confidence),m6A site (High confidence),m6A site (Low confidence),m6A site (Moderate confidence)	SW480-con_peak_783	SW480-sh2_peak_728		7.9e-13	-	59249245	59249396	0	1	151,	0	-12.1	-10.4	1.92	-0.261	-0.308	-0.0307	Not DE
peak_1106	chr1	62940919	62941424	exonic	DOCK7		82	m6A site (High confidence)		SW480-sh2_peak_729		1.9e-06	-	62940919	62941424	0	2	103,47,	0,458	-5.71	-4.47	2.02	-0.259	-0.282	0.0534	Not DE
peak_1107	chr1	62973680	62979178	exonic	DOCK7	MTGKA	30,127,158	m6A site (High confidence),m6A site (High confidence),m6A site (Moderate confidence)	SW480-con_peak_784	SW480-sh2_peak_730		4.8e-09	-	62973680	62979178	0	3	49,97,64,	0,2567,5434	-8.32	-6.87	2.38	-0.262	-0.31	0.0734	Not DE
peak_1108	chr1	63906764	63915196	exonic	ITGB3BP				SW480-con_peak_785	SW480-sh2_peak_731		2e-12	-	63906764	63915196	0	4	10,51,50,67,	0,5712,6471,8365	-11.7	-10.1	2.18	-0.263	-0.326	0.0405	Not DE
peak_1109	chr1	63915460	63955840	exonic	ITGB3BP	HTHCAG,MTGKA	15,77,120,148,326,333,353,374	m6A site (Moderate confidence),m6A site (Very high confidence),m6A site (Moderate confidence),m6A site (High confidence),m6A site (Very high confidence),m6A site (Moderate confidence),m6A site (High confidence),m6A site (Very high confidence)	SW480-con_peak_786	SW480-sh2_peak_732		5e-31	-	63915460	63955840	0	6	26,57,94,79,70,87,	0,4128,4590,5100,28974,40293	-30.3	-28	2.36	-0.295	-0.558	-0.0951	Not DE
peak_1110	chr1	65299714	65300165	UTR3	JAK1	HTHCAG,MTGKA	43,103,130,138,370	m6A site (High confidence),m6A site (Very high confidence),m6A site (Very high confidence),m6A site (Very high confidence),m6A site (Very high confidence)	SW480-con_peak_787			5e-11	-	65299714	65300165	0	1	451,	0	-10.3	-8.71	2.65	-1.2	-2.7	-0.695	Down
peak_1111	chr1	65304258	65306931	exonic	JAK1	GVAGVAG,HTHCAG	51,162	m6A site (Moderate confidence),m6A site (Moderate confidence)		SW480-sh2_peak_733		8.7e-08	-	65304258	65306931	0	3	14,193,4,	0,1027,2669	-7.06	-5.71	2.15	-0.402	-0.986	0.523	Not DE
peak_1112	chr1	65313276	65316495	exonic	JAK1	MTGKA	55,85	m6A site (Moderate confidence),m6A site (High confidence)				5e-06	-	65313276	65316495	0	2	82,9,	0,3210	-5.3	-4.1	1.73	-0.281	-0.488	-0.282	Not DE
peak_1113	chr1	65330528	65332602	exonic	JAK1	HTHCAG,MTGKA	16,84,99	m6A site (Low confidence),m6A site (Moderate confidence),m6A site (High confidence)	SW480-con_peak_788			2.7e-09	-	65330528	65332602	0	2	127,54,	0,2020	-8.57	-7.11	2.44	-0.51	-1.28	-0.781	Not DE
peak_1114	chr1	67877442	67877832	UTR3	SERBP1	GVAGVAG,MTGKA			SW480-con_peak_789	SW480-sh2_peak_734		1.6e-13	-	67877442	67877832	0	1	390,	0	-12.8	-11.1	2.42	-0.32	-0.688	0.104	Not DE
peak_1115	chr1	67878609	67878909	exonic	SERBP1	HTHCAG,MTGKA	122,151,178,201	m6A site (High confidence),m6A site (Very high confidence),m6A site (Very high confidence),m6A site (High confidence)	SW480-con_peak_790	SW480-sh2_peak_735		6.3e-65	-	67878609	67878909	0	1	300,	0	-64.2	-61.4	1.98	-0.64	-1.6	-0.165	Down
peak_1116	chr1	67881020	67895884	exonic	SERBP1	GVAGVAG,HTHCAG,MTGKA	131,170,542,577,595,644,664,690,707,766,800	m6A site (Moderate confidence),m6A site (Moderate confidence),m6A site (High confidence),m6A site (Very high confidence),m6A site (Low confidence),m6A site (High confidence),m6A site (Moderate confidence),m6A site (Moderate confidence),m6A site (Moderate confidence),m6A site (Low confidence),m6A site (Moderate confidence)	SW480-con_peak_791	SW480-sh2_peak_736	con_sig	3.2e-85	-	67881020	67895884	0	7	2,178,123,90,141,151,214,	0,4671,8862,9550,9745,10797,14650	-84.5	-81.6	1.52	-1.92	-3.79	-0.119	Down
peak_1117	chr1	68171073	68171253	exonic	GNG12	HTHCAG	14,36,103	m6A site (Moderate confidence),m6A site (Low confidence),m6A site (Very high confidence)	SW480-con_peak_792			5.9e-06	-	68171073	68171253	0	1	180,	0	-5.23	-4.03	1.62	-0.776	-1.89	-0.749	Down
peak_1118	chr1	68591638	68591906	ncRNA_intronic	WLS	MTGKA	138	m6A site (Moderate confidence)		SW480-sh2_peak_737		1.4e-09	-	68591638	68591906	0	1	268,	0	-8.84	-7.36	1.99	-0.343	-0.789	0.279	Not DE
peak_1119	chr1	68697990	68698199	UTR5	WLS	GVAGVAG,HTHCAG			SW480-con_peak_793	SW480-sh2_peak_738		2.5e-12	-	68697990	68698199	0	1	209,	0	-11.6	-9.99	2.79	-0.268	-0.382	0.148	Not DE
peak_1120	chr1	68942433	68942583	UTR3	DEPDC1	MTGKA	4	m6A site (Moderate confidence)		SW480-sh2_peak_739		3.6e-07	-	68942433	68942583	0	1	150,	0	-6.44	-5.14	2.46	-0.345	-0.796	0.65	Not DE
peak_1121	chr1	68942642	68943569	exonic	DEPDC1	GVAGVAG,HTHCAG	34	m6A site (High confidence)	SW480-con_peak_794	SW480-sh2_peak_740		6.3e-11	-	68942642	68943569	0	2	110,100,	0,827	-10.2	-8.61	2.47	-0.26	-0.289	-0.0408	Not DE
peak_1122	chr1	68947799	68948278	exonic	DEPDC1	HTHCAG,MTGKA	138,150,256,405,444,477	m6A site (Moderate confidence),m6A site (High confidence),m6A site (Low confidence),m6A site (Moderate confidence),m6A site (Very high confidence),m6A site (Very high confidence)	SW480-con_peak_795	SW480-sh2_peak_741		3.3e-08	-	68947799	68948278	0	1	479,	0	-7.48	-6.09	2.22	-0.286	-0.513	0.132	Not DE
peak_1123	chr1	68954102	68960230	exonic	DEPDC1	GVAGVAG,HTHCAG,MTGKA	18,144,190,243,344	m6A site (Very high confidence),m6A site (Low confidence),m6A site (High confidence),m6A site (Low confidence),m6A site (Moderate confidence)	SW480-con_peak_796,SW480-con_peak_797	SW480-sh2_peak_742		2.5e-08	-	68954102	68960230	0	4	85,119,157,118,	0,496,1032,6010	-7.61	-6.22	2.11	-0.283	-0.498	-0.139	Not DE
peak_1124	chr1	70621451	70639361	exonic	LRRC40	HTHCAG,MTGKA	34,111,139	m6A site (Low confidence),m6A site (High confidence),m6A site (High confidence)	SW480-con_peak_798			2e-12	-	70621451	70639361	0	4	28,109,46,57,	0,3561,17696,17853	-11.7	-10.1	2.43	-0.738	-1.8	-0.798	Down
peak_1125	chr1	70728183	70728364	UTR3	ANKRD13C	HTHCAG	41	m6A site (High confidence)	SW480-con_peak_801			3.6e-06	-	70728183	70728364	0	1	181,	0	-5.44	-4.22	1.97	-0.419	-1.04	-0.566	Not DE
peak_1126	chr1	70742469	70761832	exonic	ANKRD13C	MTGKA	46,65,170,194,220	m6A site (Moderate confidence),m6A site (High confidence),m6A site (Low confidence),m6A site (Low confidence),m6A site (Low confidence)	SW480-con_peak_802	SW480-sh2_peak_743		5e-13	-	70742469	70761832	0	3	58,162,20,	0,15601,19343	-12.3	-10.6	2.95	-0.263	-0.323	-0.079	Not DE
peak_1127	chr1	71530380	71530501	ncRNA_intronic	ZRANB2	MTGKA	98,118	m6A site (High confidence),m6A site (High confidence)	SW480-con_peak_803			5.5e-08	-	71530380	71530501	0	1	121,	0	-7.26	-5.89	1.92	-0.413	-1.02	-0.546	Not DE
peak_1128	chr1	71530740	71530801	exonic	ZRANB2	MTGKA						0.00017	-	71530740	71530801	0	1	61,	0	-3.77	-2.71	1.49	-0.279	-0.474	0.202	Not DE
peak_1129	chr1	71535003	71546673	exonic	ZRANB2	GVAGVAG,HTHCAG,MTGKA	30,66,158,198	m6A site (Very high confidence),m6A site (Moderate confidence),m6A site (Moderate confidence),m6A site (Moderate confidence)	SW480-con_peak_804	SW480-sh2_peak_744		5e-15	-	71535003	71546673	0	8	42,170,135,77,83,109,53,51,	0,1506,2800,3151,7474,9136,9335,11619	-14.3	-12.5	1.7	-1.03	-2.38	-0.289	Down
peak_1130	chr1	75172826	75172887	exonic	CRYZ	MTGKA			SW480-con_peak_805			5.1e-06	-	75172826	75172887	0	1	61,	0	-5.29	-4.09	1.36	-0.328	-0.724	-0.295	Not DE
peak_1131	chr1	75190471	75196079	exonic	CRYZ	MTGKA	39	m6A site (Moderate confidence)		SW480-sh2_peak_745		5.1e-06	-	75190471	75196079	0	2	47,14,	0,5594	-5.29	-4.08	1.47	-0.308	-0.626	0.326	Not DE
peak_1132	chr1	78031329	78031419	exonic	ZZZ3	HTHCAG	12,22,28	m6A site (Moderate confidence),m6A site (Low confidence),m6A site (High confidence)	SW480-con_peak_806			1.5e-05	-	78031329	78031419	0	1	90,	0	-4.81	-3.65	1.59	-0.457	-1.15	-0.74	Not DE
peak_1133	chr1	78041854	78045215	exonic	ZZZ3	HTHCAG			SW480-con_peak_807			4.2e-09	-	78041854	78045215	0	3	51,96,4,	0,2604,3357	-8.38	-6.93	1.62	-0.362	-0.851	-0.325	Not DE
peak_1134	chr1	78047734	78098306	exonic	ZZZ3	GVAGVAG,HTHCAG,MTGKA	43,281,286,343,386,405,476,595,629,647,659,782,835,899,970	m6A site (Very high confidence),m6A site (Very high confidence),m6A site (High confidence),m6A site (Moderate confidence),m6A site (Very high confidence),m6A site (Low confidence),m6A site (High confidence),m6A site (Very high confidence),m6A site (Very high confidence),m6A site (Very high confidence),m6A site (Very high confidence),m6A site (Very high confidence),m6A site (Moderate confidence),m…	SW480-con_peak_809,SW480-con_peak_808	SW480-sh2_peak_746		7.9e-14	-	78047734	78098306	0	3	77,139,772,	0,2467,49800	-13.1	-11.3	2.71	-0.63	-1.57	-0.367	Down
peak_1135	chr1	78098365	78098964	exonic	ZZZ3	GVAGVAG,HTHCAG,MTGKA	4,84,186,360,380,403,566,575	m6A site (Very high confidence),m6A site (Low confidence),m6A site (Very high confidence),m6A site (Very high confidence),m6A site (Very high confidence),m6A site (Very high confidence),m6A site (Very high confidence),m6A site (High confidence)	SW480-con_peak_810	SW480-sh2_peak_747		4e-11	-	78098365	78098964	0	1	599,	0	-10.4	-8.85	2.61	-0.29	-0.537	-0.153	Not DE
peak_1136	chr1	78191437	78194239	exonic	USP33	HTHCAG	189,227	m6A site (Very high confidence),m6A site (Moderate confidence)	SW480-con_peak_811	SW480-sh2_peak_748		1.5e-08	-	78191437	78194239	0	2	10,260,	0,2542	-7.82	-6.41	1.85	-0.258	-0.28	0.00797	Not DE
peak_1137	chr1	78211132	78211223	exonic	USP33		36	m6A site (Low confidence)				2.9e-05	-	78211132	78211223	0	1	91,	0	-4.54	-3.4	1.84	-0.271	-0.414	0.285	Not DE
peak_1138	chr1	78414253	78414314	UTR3	FUBP1	MTGKA						0.00033	-	78414253	78414314	0	1	61,	0	-3.48	-2.44	2.38	-0.275	-0.437	-0.692	Not DE
peak_1139	chr1	78428505	78430814	exonic	FUBP1	HTHCAG,MTGKA	45,375,407,448,485,491,539,551,659	m6A site (Moderate confidence),m6A site (High confidence),m6A site (High confidence),m6A site (Low confidence),m6A site (High confidence),m6A site (High confidence),m6A site (Low confidence),m6A site (High confidence),m6A site (High confidence)	SW480-con_peak_812	SW480-sh2_peak_749		1e-24	-	78428505	78430814	0	7	110,142,101,103,102,99,62,	0,753,1241,1433,1825,2049,2247	-24	-21.8	1.67	-0.279	-0.477	-0.0356	Not DE
peak_1140	chr1	78434730	78444590	exonic	FUBP1	MTGKA	53,72,88,97,125	m6A site (High confidence),m6A site (High confidence),m6A site (High confidence),m6A site (Moderate confidence),m6A site (High confidence)	SW480-con_peak_813			1.6e-06	-	78434730	78444590	0	3	38,91,22,	0,878,9838	-5.8	-4.55	1.51	-0.3	-0.585	-0.184	Not DE
peak_1141	chr1	85116158	85117574	exonic	SSX2IP		22	m6A site (High confidence)	SW480-con_peak_815			7.4e-05	-	85116158	85117574	0	2	52,9,	0,1407	-4.13	-3.03	1.62	-0.476	-1.2	-0.981	Not DE
peak_1142	chr1	85117633	85121528	exonic	SSX2IP	GVAGVAG			SW480-con_peak_815			3.2e-05	-	85117633	85121528	0	2	47,14,	0,3881	-4.49	-3.36	1.61	-0.343	-0.789	-0.64	Not DE
peak_1143	chr1	85121587	85128140	exonic	SSX2IP	GVAGVAG,HTHCAG,MTGKA	82,179,214,237,251,394,401,409,449,519	m6A site (High confidence),m6A site (Very high confidence),m6A site (Moderate confidence),m6A site (Moderate confidence),m6A site (Moderate confidence),m6A site (Moderate confidence),m6A site (High confidence),m6A site (Moderate confidence),m6A site (Low confidence),m6A site (High confidence)	SW480-con_peak_816	SW480-sh2_peak_750		7.9e-19	-	85121587	85128140	0	5	101,137,151,178,3,	0,443,2413,6293,6550	-18.1	-16.1	3.33	-0.262	-0.311	-0.027	Not DE
peak_1144	chr1	85130175	85135373	exonic	SSX2IP	HTHCAG,MTGKA	4,60,64,81	m6A site (Low confidence),m6A site (Low confidence),m6A site (Moderate confidence),m6A site (Low confidence)	SW480-con_peak_817	SW480-sh2_peak_751		6.8e-10	-	85130175	85135373	0	3	60,111,10,	0,1629,5188	-9.17	-7.67	2.2	-0.262	-0.312	0.0544	Not DE
peak_1145	chr1	85392187	85392277	UTR3	MCOLN2	HTHCAG	35,54	m6A site (Moderate confidence),m6A site (High confidence)	SW480-con_peak_818			0.00054	-	85392187	85392277	0	1	90,	0	-3.27	-2.26	2.08	-0.39	-0.943	-1.21	Not DE
peak_1146	chr1	85718133	85724312	exonic	C1orf52	GVAGVAG,MTGKA	32,212,234,297	m6A site (Very high confidence),m6A site (Moderate confidence),m6A site (Very high confidence),m6A site (Very high confidence)	SW480-con_peak_819	SW480-sh2_peak_752		2e-29	-	85718133	85724312	0	2	252,106,	0,6073	-28.7	-26.4	2.29	-0.27	-0.393	-0.0461	Not DE
peak_1147	chr1	85725116	85725236	exonic	C1orf52	GVAGVAG,MTGKA	94	m6A site (Low confidence)				1.8e-05	-	85725116	85725236	0	1	120,	0	-4.75	-3.6	1.37	-0.257	-0.276	-0.00414	Not DE
peak_1148	chr1	85733219	85742050	exonic	BCL10	GVAGVAG,HTHCAG,MTGKA	50,123,167,190,224,254,293,330,345,351,363,384,407,453,559,605,655,717	m6A site (High confidence),m6A site (High confidence),m6A site (Low confidence),m6A site (Low confidence),m6A site (High confidence),m6A site (High confidence),m6A site (Very high confidence),m6A site (High confidence),m6A site (Moderate confidence),m6A site (Moderate confidence),m6A site (Very high confidence),m6A site (Moderate confidence),m6A site (Low confidence),m6A site (Very high confidenc…	SW480-con_peak_820	SW480-sh2_peak_753,SW480-sh2_peak_754		5e-12	-	85733219	85742050	0	3	446,289,72,	0,3081,8759	-11.3	-9.7	9.88	-0.652	-1.62	-0.436	Down
peak_1149	chr1	85785874	85785995	UTR3	DDAH1		19,109	m6A site (High confidence),m6A site (Moderate confidence)	SW480-con_peak_821			4.2e-06	-	85785874	85785995	0	1	121,	0	-5.38	-4.17	1.44	-0.31	-0.641	-0.221	Not DE
peak_1150	chr1	86142935	86146557	exonic	ZNHIT6	MTGKA	146	m6A site (Moderate confidence)	SW480-con_peak_822	SW480-sh2_peak_755		6.3e-11	-	86142935	86146557	0	3	61,81,39,	0,1448,3583	-10.2	-8.63	3	-0.372	-0.888	-0.717	Not DE
peak_1151	chr1	86171834	86172156	exonic	ZNHIT6	MTGKA	63	m6A site (High confidence)		SW480-sh2_peak_756		1.1e-06	-	86171834	86172156	0	3	12,107,32,	0,97,290	-5.95	-4.69	2.29	-0.246	-0.254	-0.00648	Not DE
peak_1152	chr1	86173666	86173846	exonic	ZNHIT6	GVAGVAG,MTGKA	24,74,100,130	m6A site (Moderate confidence),m6A site (Very high confidence),m6A site (High confidence),m6A site (High confidence)				9.1e-05	-	86173666	86173846	0	1	180,	0	-4.04	-2.95	3.11	-0.266	-0.36	-0.133	Not DE
peak_1153	chr1	86818597	86820352	exonic	ODF2L	GVAGVAG,HTHCAG,MTGKA				SW480-sh2_peak_757		2.7e-08	-	86818597	86820352	0	2	70,140,	0,1615	-7.57	-6.18	2.16	-0.271	-0.404	0.161	Not DE
peak_1154	chr1	86824520	86826175	exonic	ODF2L	GVAGVAG,MTGKA	4	m6A site (High confidence)	SW480-con_peak_823			4e-05	-	86824520	86826175	0	2	54,67,	0,1588	-4.4	-3.28	2.48	-0.296	-0.565	-0.607	Not DE
peak_1155	chr1	86838144	86847989	exonic	ODF2L	HTHCAG,MTGKA	156	m6A site (High confidence)	SW480-con_peak_824	SW480-sh2_peak_758		2.5e-12	-	86838144	86847989	0	3	79,186,65,	0,3771,9780	-11.6	-9.96	3.39	-0.299	-0.58	-0.298	Not DE
peak_1156	chr1	87328395	87328633	UTR3	SELENOF	HTHCAG			SW480-con_peak_825	SW480-sh2_peak_759		5e-21	-	87328395	87328633	0	1	238,	0	-20.3	-18.3	2.01	-0.393	-0.954	-0.22	Not DE
peak_1157	chr1	87329108	87329228	exonic	SELENOF	MTGKA	3,29	m6A site (Very high confidence),m6A site (Moderate confidence)	SW480-con_peak_826			8.3e-09	-	87329108	87329228	0	1	120,	0	-8.08	-6.65	1.25	-0.399	-0.971	-0.168	Not DE
peak_1158	chr1	89325604	89325910	exonic	GTF2B		124	m6A site (Moderate confidence)	SW480-con_peak_827	SW480-sh2_peak_760		1.6e-11	-	89325604	89325910	0	2	90,88,	0,218	-10.8	-9.2	1.79	-0.276	-0.455	-0.106	Not DE
peak_1159	chr1	89420857	89427131	exonic	KYAT3	HTHCAG,MTGKA			SW480-con_peak_828			1.3e-11	-	89420857	89427131	0	3	51,121,68,	0,5992,6206	-10.9	-9.26	1.81	-0.566	-1.42	-0.388	Down
peak_1160	chr1	89473373	89474604	exonic	GBP3	GVAGVAG,HTHCAG	39,58,81	m6A site (Moderate confidence),m6A site (Moderate confidence),m6A site (Low confidence)	SW480-con_peak_829			3.1e-08	-	89473373	89474604	0	2	162,78,	0,1153	-7.51	-6.13	2.6	-0.653	-1.62	-1	Down
peak_1161	chr1	91297512	91297633	ncRNA_exonic	LINC02609	GVAGVAG,HTHCAG	25,40	m6A site (High confidence),m6A site (Low confidence)				3.6e-05	-	91297512	91297633	0	1	121,	0	-4.44	-3.31	2.17	-0.282	-0.493	0.415	Not DE
peak_1162	chr1	91383708	91403487	exonic	ZNF644	GVAGVAG,MTGKA	70,88,105,158,235,277,429,434	m6A site (Low confidence),m6A site (Moderate confidence),m6A site (Moderate confidence),m6A site (High confidence),m6A site (High confidence),m6A site (Very high confidence),m6A site (Very high confidence),m6A site (Low confidence)		SW480-sh2_peak_761		5.2e-09	-	91383708	91403487	0	2	3,446,	0,19333	-8.28	-6.84	2.53	-0.287	-0.522	0.187	Not DE
peak_1163	chr1	91404174	91404474	exonic	ZNF644	HTHCAG,MTGKA	73	m6A site (Moderate confidence)				5.4e-05	-	91404174	91404474	0	1	300,	0	-4.27	-3.15	2.5	-0.296	-0.563	0.301	Not DE
peak_1164	chr1	91404622	91405011	exonic	ZNF644	HTHCAG,MTGKA	62,91	m6A site (Very high confidence),m6A site (Low confidence)	SW480-con_peak_831			2.8e-07	-	91404622	91405011	0	1	389,	0	-6.55	-5.24	2.13	-0.861	-2.06	-0.769	Down
peak_1165	chr1	92763030	92763522	exonic	GLMN	HTHCAG	25	m6A site (Moderate confidence)				0.00027	-	92763030	92763522	0	2	56,5,	0,487	-3.57	-2.52	2.26	-0.271	-0.413	-0.678	Not DE
peak_1166	chr1	93617987	93618197	UTR3	TMED5	HTHCAG,MTGKA			SW480-con_peak_832	SW480-sh2_peak_762		4.2e-09	-	93617987	93618197	0	1	210,	0	-8.38	-6.93	2.76	-0.254	-0.266	0.0126	Not DE
peak_1167	chr1	93619122	93619272	UTR3	TMED5							2.6e-06	-	93619122	93619272	0	1	150,	0	-5.58	-4.35	2.05	-0.246	-0.253	-0.00516	Not DE
peak_1168	chr1	93620078	93620258	exonic	TMED5	HTHCAG	27,41,86	m6A site (Low confidence),m6A site (High confidence),m6A site (High confidence)	SW480-con_peak_833			1.3e-10	-	93620078	93620258	0	1	180,	0	-9.88	-8.33	2.54	-0.416	-1.03	-0.557	Not DE
peak_1169	chr1	93620407	93622009	exonic	TMED5	HTHCAG,MTGKA	138,155,192,229	m6A site (Low confidence),m6A site (Moderate confidence),m6A site (High confidence),m6A site (Low confidence)		SW480-sh2_peak_763		1.6e-06	-	93620407	93622009	0	3	38,49,153,	0,1185,1449	-5.8	-4.55	1.46	-0.41	-1.01	0.298	Not DE
peak_1170	chr1	94335340	94343009	exonic	DNTTIP2	GVAGVAG,HTHCAG,MTGKA	159,249,310,365,494,502,533,583,679,751,757,1120,1159,1184,1296,1479,1487,1531,1603,1656,1670	m6A site (Very high confidence),m6A site (Low confidence),m6A site (Very high confidence),m6A site (Very high confidence),m6A site (Very high confidence),m6A site (Very high confidence),m6A site (Very high confidence),m6A site (Moderate confidence),m6A site (Low confidence),m6A site (Very high confidence),m6A site (Moderate confidence),m6A site (Very high confidence),m6A site (Moderate confidence…	SW480-con_peak_834	SW480-sh2_peak_764,SW480-sh2_peak_765,SW480-sh2_peak_766		4e-31	-	94335340	94343009	0	6	160,110,165,96,139,1186,	0,898,2287,3334,5860,6483	-30.4	-28.1	2.59	-0.517	-1.31	-0.123	Down
peak_1171	chr1	94645329	94645420	exonic	ARHGAP29							7.6e-05	-	94645329	94645420	0	1	91,	0	-4.12	-3.02	2.08	-0.228	-0.231	-0.0307	Not DE
peak_1172	chr1	94995866	94996106	exonic	F3	GVAGVAG,MTGKA	69,143,215	m6A site (High confidence),m6A site (Very high confidence),m6A site (Moderate confidence)	SW480-con_peak_835	SW480-sh2_peak_767		2.5e-13	-	94995866	94996106	0	1	240,	0	-12.6	-10.9	2.4	-0.263	-0.328	0.067	Not DE
peak_1173	chr1	95362890	95362980	UTR3	CNN3	MTGKA			SW480-con_peak_836			6.3e-07	-	95362890	95362980	0	1	90,	0	-6.2	-4.92	1.67	-0.515	-1.3	-0.679	Not DE
peak_1174	chr1	95363039	95363455	exonic	CNN3	GVAGVAG,HTHCAG,MTGKA	36	m6A site (Very high confidence)	SW480-con_peak_837	SW480-sh2_peak_768		6.3e-17	-	95363039	95363455	0	1	416,	0	-16.2	-14.4	1.34	-0.427	-1.07	-0.11	Not DE
peak_1175	chr1	95363544	95367733	exonic	CNN3	HTHCAG,MTGKA	31,223,256,353,389	m6A site (Low confidence),m6A site (High confidence),m6A site (Low confidence),m6A site (Moderate confidence),m6A site (High confidence)	SW480-con_peak_838	SW480-sh2_peak_769		4e-43	-	95363544	95367733	0	4	95,147,117,57,	0,1382,3680,4132	-42.4	-39.8	1.55	-0.352	-0.82	-0.0704	Not DE
peak_1176	chr1	100576031	100586002	exonic	SASS6	HTHCAG,MTGKA	40,54,143	m6A site (Very high confidence),m6A site (Moderate confidence),m6A site (Very high confidence)		SW480-sh2_peak_770		8.5e-07	-	100576031	100586002	0	3	8,120,53,	0,8542,9918	-6.07	-4.8	2.21	-0.271	-0.414	-0.214	Not DE
peak_1177	chr1	100680514	100681724	exonic	DBT		115,120,166	m6A site (Low confidence),m6A site (Moderate confidence),m6A site (Low confidence)	SW480-con_peak_839	SW480-sh2_peak_771		3.2e-09	-	100680514	100681724	0	2	25,186,	0,1024	-8.49	-7.03	2.6	-0.263	-0.335	0.122	Not DE
peak_1178	chr1	101338464	101338554	UTR3	EXTL2		52	m6A site (Very high confidence)	SW480-con_peak_840			2.3e-05	-	101338464	101338554	0	1	90,	0	-4.63	-3.48	1.51	-0.573	-1.44	-0.746	Down
peak_1179	chr1	101339478	101339837	exonic	EXTL2	HTHCAG,MTGKA	72,122,156	m6A site (Low confidence),m6A site (Very high confidence),m6A site (Very high confidence)	SW480-con_peak_841	SW480-sh2_peak_772		3.2e-14	-	101339478	101339837	0	1	359,	0	-13.5	-11.8	2.6	-0.295	-0.559	0.206	Not DE
peak_1180	chr1	101343049	101343348	exonic	EXTL2	HTHCAG,MTGKA	75,110,127,183,263	m6A site (Very high confidence),m6A site (Moderate confidence),m6A site (Very high confidence),m6A site (High confidence),m6A site (High confidence)	SW480-con_peak_842	SW480-sh2_peak_773		1e-11	-	101343049	101343348	0	1	299,	0	-11	-9.36	2.32	-0.275	-0.441	-0.122	Not DE
peak_1181	chr1	101455920	101460679	exonic	DPH5	GVAGVAG,HTHCAG,MTGKA	133,215,225,336	m6A site (Low confidence),m6A site (Very high confidence),m6A site (Low confidence),m6A site (Very high confidence)	SW480-con_peak_843	SW480-sh2_peak_774		7.9e-17	-	101455920	101460679	0	3	267,104,14,	0,2272,4745	-16.1	-14.2	1.77	-0.318	-0.683	-0.115	Not DE
peak_1182	chr1	101487235	101490898	exonic	DPH5	GVAGVAG,MTGKA				SW480-sh2_peak_775		1.3e-05	-	101487235	101490898	0	2	86,34,	0,3629	-4.9	-3.73	1.44	-0.741	-1.81	0.622	Up
peak_1183	chr1	108678125	108678245	UTR3	SLC25A24				SW480-con_peak_844		con_sig	3.8e-05	-	108678125	108678245	0	1	120,	0	-4.42	-3.29	1.57	-1.36	-2.96	-1.1	Down
peak_1184	chr1	108679109	108679408	exonic	SLC25A24	HTHCAG,MTGKA	26,111,190,279	m6A site (Very high confidence),m6A site (Low confidence),m6A site (Very high confidence),m6A site (Low confidence)	SW480-con_peak_845	SW480-sh2_peak_776		2.8e-09	-	108679109	108679408	0	1	299,	0	-8.55	-7.09	1.8	-0.403	-0.989	-0.275	Not DE
peak_1185	chr1	109472338	109472579	exonic	CLCC1				SW480-con_peak_276,SW480-con_peak_846	SW480-sh2_peak_270,SW480-sh2_peak_777		5e-15	-	109472338	109472579	0	1	241,	0	-14.3	-12.5	2.25	-0.291	-0.544	-0.19	Not DE
peak_1186	chr1	109477362	109477452	exonic	CLCC1	HTHCAG			SW480-con_peak_848			0.00014	-	109477362	109477452	0	1	90,	0	-3.85	-2.78	1.52	-0.274	-0.434	-0.192	Not DE
peak_1187	chr1	109514004	109514095	exonic	WDR47	MTGKA	15,30,84	m6A site (Very high confidence),m6A site (Very high confidence),m6A site (Very high confidence)		SW480-sh2_peak_778		5.5e-05	-	109514004	109514095	0	1	91,	0	-4.26	-3.14	2.04	-0.38	-0.916	0.943	Not DE
peak_1188	chr1	109525318	109525971	exonic	WDR47	GVAGVAG,MTGKA	18,53,70,101,111	m6A site (Moderate confidence),m6A site (Very high confidence),m6A site (High confidence),m6A site (Moderate confidence),m6A site (Very high confidence)				1.7e-05	-	109525318	109525971	0	2	83,68,	0,585	-4.76	-3.6	2.07	-0.28	-0.479	-0.336	Not DE
peak_1189	chr1	109607112	109607286	exonic	TAF13	MTGKA	45,72	m6A site (Moderate confidence),m6A site (Very high confidence)		SW480-sh2_peak_779		3.2e-07	-	109607112	109607286	0	1	174,	0	-6.5	-5.2	1.87	-0.304	-0.612	0.275	Not DE
peak_1190	chr1	109608841	109618566	exonic	TAF13	GVAGVAG,MTGKA	69,87	m6A site (Moderate confidence),m6A site (High confidence)	SW480-con_peak_850			7.2e-06	-	109608841	109618566	0	3	13,79,24,	0,8767,9701	-5.14	-3.95	2	-0.539	-1.36	-1.04	Down
peak_1191	chr1	109822234	109822324	UTR3	PSRC1	GVAGVAG,HTHCAG				SW480-sh2_peak_780		7.2e-07	-	109822234	109822324	0	1	90,	0	-6.14	-4.86	2.08	-0.282	-0.49	0.207	Not DE
peak_1192	chr1	109822530	109822649	UTR3	PSRC1	GVAGVAG,HTHCAG,MTGKA			SW480-con_peak_851	SW480-sh2_peak_781		1.3e-10	-	109822530	109822649	0	1	119,	0	-9.88	-8.33	1.43	-0.26	-0.29	-0.00627	Not DE
peak_1193	chr1	109944467	109952634	exonic	PSMA5	GVAGVAG,HTHCAG,MTGKA	5,78,136,156,182,193	m6A site (High confidence),m6A site (Low confidence),m6A site (High confidence),m6A site (Very high confidence),m6A site (High confidence),m6A site (High confidence)	SW480-con_peak_852	SW480-sh2_peak_782		2e-45	-	109944467	109952634	0	2	245,85,	0,8082	-44.7	-42.1	1.74	-0.279	-0.472	0.0354	Not DE
peak_1194	chr1	110278885	110279006	UTR3	GSTM3				SW480-con_peak_854			6.8e-06	-	110278885	110279006	0	1	121,	0	-5.17	-3.98	7.06	-0.271	-0.41	-1.46	Not DE
peak_1195	chr1	110279274	110279723	exonic	GSTM3	GVAGVAG,MTGKA	341,359,400	m6A site (High confidence),m6A site (Moderate confidence),m6A site (High confidence)	SW480-con_peak_855	SW480-sh2_peak_783		2e-26	-	110279274	110279723	0	1	449,	0	-25.7	-23.5	1.86	-0.276	-0.45	-0.0439	Not DE
peak_1196	chr1	110280366	110280766	exonic	GSTM3	HTHCAG,MTGKA						0.0002	-	110280366	110280766	0	2	7,54,	0,346	-3.7	-2.64	1.11	-0.296	-0.562	0.0799	Not DE
peak_1197	chr1	111143010	111143071	UTR3	KCNA2							5.9e-05	-	111143010	111143071	0	1	61,	0	-4.23	-3.12	9.88	-0.136	-0.136	-0.263	Not DE
peak_1198	chr1	111490585	111492483	exonic	LRIF1	GVAGVAG,HTHCAG,MTGKA	42,219,383	m6A site (Low confidence),m6A site (Very high confidence),m6A site (High confidence)	SW480-con_peak_856	SW480-sh2_peak_784		1.6e-17	-	111490585	111492483	0	2	436,11,	0,1887	-16.8	-14.8	2.77	-0.654	-1.63	-0.473	Down
peak_1199	chr1	111494063	111494183	exonic	LRIF1	HTHCAG	69,79	m6A site (High confidence),m6A site (High confidence)				9.5e-06	-	111494063	111494183	0	1	120,	0	-5.02	-3.84	2.12	-0.26	-0.286	-0.103	Not DE
peak_1200	chr1	111660504	111660712	UTR3	DRAM2				SW480-con_peak_857			2.6e-08	-	111660504	111660712	0	1	208,	0	-7.59	-6.19	1.6	-0.894	-2.12	-0.563	Down
peak_1201	chr1	111729869	111730766	exonic	DENND2D	HTHCAG,MTGKA	49,80,113,137,172,275	m6A site (Moderate confidence),m6A site (Very high confidence),m6A site (Very high confidence),m6A site (Very high confidence),m6A site (Moderate confidence),m6A site (Very high confidence)	SW480-con_peak_858	SW480-sh2_peak_785		3.2e-20	-	111729869	111730766	0	2	434,14,	0,883	-19.5	-17.5	2.27	-0.332	-0.744	-0.171	Not DE
peak_1202	chr1	112162496	112162586	ncRNA_exonic	LOC107985184	MTGKA						0.00019	-	112162496	112162586	0	1	90,	0	-3.71	-2.66	2.49	-0.27	-0.401	0.485	Not DE
peak_1203	chr1	112266631	112266692	UTR3	INKA2	MTGKA	20	m6A site (Moderate confidence)				0.00017	-	112266631	112266692	0	1	61,	0	-3.77	-2.71	2.31	-0.241	-0.246	0.237	Not DE
peak_1204	chr1	112269864	112269985	exonic	INKA2	GVAGVAG,MTGKA	14,24,52	m6A site (Moderate confidence),m6A site (High confidence),m6A site (High confidence)				2.9e-06	-	112269864	112269985	0	1	121,	0	-5.54	-4.31	21.6	-0.133	-0.134	0.193	Not DE
peak_1205	chr1	113244249	113245669	exonic	RHOC	GVAGVAG,MTGKA	41,70,131,209	m6A site (Low confidence),m6A site (Moderate confidence),m6A site (Very high confidence),m6A site (High confidence)	SW480-con_peak_859	SW480-sh2_peak_786	con_sig	1e-23	-	113244249	113245669	0	3	86,131,49,	0,935,1371	-23	-20.9	1.28	-2.18	-4.12	0.206	Up
peak_1206	chr1	113454469	113454649	UTR3	SLC16A1	MTGKA						2.2e-06	-	113454469	113454649	0	1	180,	0	-5.66	-4.42	2.56	-0.267	-0.365	0.158	Not DE
peak_1207	chr1	113454978	113455248	UTR3	SLC16A1	HTHCAG,MTGKA			SW480-con_peak_860	SW480-sh2_peak_787		1.6e-37	-	113454978	113455248	0	1	270,	0	-36.8	-34.3	1.86	-0.312	-0.651	-0.107	Not DE
peak_1208	chr1	113456144	113456774	exonic	SLC16A1	GVAGVAG,HTHCAG,MTGKA	12,112,155,213,222,365	m6A site (Moderate confidence),m6A site (Moderate confidence),m6A site (Very high confidence),m6A site (Moderate confidence),m6A site (Very high confidence),m6A site (Very high confidence)	SW480-con_peak_861	SW480-sh2_peak_788		3.2e-50	-	113456144	113456774	0	1	630,	0	-49.5	-46.9	1.61	-0.261	-0.308	0.00249	Not DE
peak_1209	chr1	113459964	113460444	exonic	SLC16A1	HTHCAG,MTGKA	159,178,368	m6A site (Very high confidence),m6A site (Very high confidence),m6A site (Very high confidence)	SW480-con_peak_862	SW480-sh2_peak_789		1.6e-40	-	113459964	113460444	0	1	480,	0	-39.8	-37.3	1.73	-0.268	-0.383	0.0196	Not DE
peak_1210	chr1	113498645	113498825	UTR5	SLC16A1	HTHCAG,MTGKA	30,110	m6A site (Moderate confidence),m6A site (Moderate confidence)		SW480-sh2_peak_790		1.3e-07	-	113498645	113498825	0	1	180,	0	-6.88	-5.54	1.44	-0.516	-1.3	0.367	Not DE
peak_1211	chr1	114254732	114256048	exonic	PHTF1	HTHCAG,MTGKA	23	m6A site (Very high confidence)				2e-05	-	114254732	114256048	0	2	3,148,	0,1168	-4.69	-3.54	2.02	-0.279	-0.474	-0.308	Not DE
peak_1212	chr1	114308705	114308826	exonic	RSBN1	GVAGVAG,HTHCAG	14,37,111	m6A site (Low confidence),m6A site (Very high confidence),m6A site (High confidence)				6.5e-05	-	114308705	114308826	0	1	121,	0	-4.19	-3.09	2.15	-0.309	-0.636	-0.678	Not DE
peak_1213	chr1	114938990	114939111	UTR3	TRIM33	GVAGVAG,HTHCAG,MTGKA	90,102,118	m6A site (Very high confidence),m6A site (Very high confidence),m6A site (Very high confidence)				0.0001	-	114938990	114939111	0	1	121,	0	-3.99	-2.9	2.09	-0.25	-0.259	0.0214	Not DE
peak_1214	chr1	114940217	114940566	exonic	TRIM33	HTHCAG,MTGKA	62,87,138,145,157,200	m6A site (Low confidence),m6A site (Moderate confidence),m6A site (Moderate confidence),m6A site (Very high confidence),m6A site (Very high confidence),m6A site (High confidence)	SW480-con_peak_863			1.6e-11	-	114940217	114940566	0	2	265,5,	0,344	-10.8	-9.19	2.21	-0.733	-1.79	-0.74	Down
peak_1215	chr1	114967312	114968186	exonic	TRIM33	MTGKA	163	m6A site (Very high confidence)		SW480-sh2_peak_791		8.1e-07	-	114967312	114968186	0	2	65,116,	0,758	-6.09	-4.82	1.71	-0.311	-0.648	0.265	Not DE
peak_1216	chr1	114970480	114976268	exonic	TRIM33	HTHCAG	50,163	m6A site (Moderate confidence),m6A site (Low confidence)	SW480-con_peak_864			1.1e-07	-	114970480	114976268	0	3	36,115,30,	0,2939,5758	-6.97	-5.62	2.06	-0.439	-1.09	-0.653	Not DE
peak_1217	chr1	115110180	115110447	UTR3	BCAS2	HTHCAG,MTGKA			SW480-con_peak_865			1.5e-10	-	115110180	115110447	0	1	267,	0	-9.81	-8.27	1.96	-0.697	-1.72	-0.496	Down
peak_1218	chr1	115110505	115119353	exonic	BCAS2	HTHCAG,MTGKA	4,84,163,244,279,380,447,459,471,520,531,541	m6A site (High confidence),m6A site (Low confidence),m6A site (Moderate confidence),m6A site (High confidence),m6A site (Moderate confidence),m6A site (Very high confidence),m6A site (Very high confidence),m6A site (Very high confidence),m6A site (High confidence),m6A site (Very high confidence),m6A site (Very high confidence),m6A site (Moderate confidence)	SW480-con_peak_865	SW480-sh2_peak_792		1.3e-36	-	115110505	115119353	0	5	372,81,51,162,45,	0,2107,2815,7705,8803	-35.9	-33.5	1.93	-0.793	-1.93	-0.195	Down
peak_1219	chr1	115250668	115256423	exonic	NRAS	GVAGVAG,MTGKA	27,83,109,223,245	m6A site (High confidence),m6A site (High confidence),m6A site (High confidence),m6A site (Moderate confidence),m6A site (High confidence)	SW480-con_peak_866	SW480-sh2_peak_793		2.2e-09	-	115250668	115256423	0	5	3,39,124,160,3,	0,106,483,1521,5752	-8.66	-7.2	1.69	-0.263	-0.328	-0.0282	Not DE
peak_1220	chr1	115258672	115258793	exonic	NRAS	GVAGVAG,HTHCAG	16	m6A site (Moderate confidence)				9.8e-07	-	115258672	115258793	0	1	121,	0	-6.01	-4.74	1.97	-0.267	-0.364	-0.144	Not DE
peak_1221	chr1	115259952	115260193	UTR3	CSDE1	HTHCAG			SW480-con_peak_867	SW480-sh2_peak_794		7.9e-14	-	115259952	115260193	0	1	241,	0	-13.1	-11.3	1.4	-0.303	-0.594	-0.0938	Not DE
peak_1222	chr1	115260581	115260702	UTR3	CSDE1	MTGKA			SW480-con_peak_868	SW480-sh2_peak_795		2.5e-09	-	115260581	115260702	0	1	121,	0	-8.6	-7.13	1.43	-0.266	-0.356	0.0352	Not DE
peak_1223	chr1	115262349	115267918	exonic	CSDE1	GVAGVAG	3,161,317	m6A site (High confidence),m6A site (High confidence),m6A site (Low confidence)	SW480-con_peak_869	SW480-sh2_peak_796		1.6e-16	-	115262349	115267918	0	4	14,179,120,77,	0,810,4154,5492	-15.8	-13.9	1.27	-0.338	-0.764	-0.0565	Not DE
peak_1224	chr1	115273241	115280594	exonic	CSDE1	GVAGVAG,HTHCAG,MTGKA	8,120,178,248,406,440,456,485,498,571,590,604,670	m6A site (High confidence),m6A site (Low confidence),m6A site (Moderate confidence),m6A site (High confidence),m6A site (High confidence),m6A site (High confidence),m6A site (Moderate confidence),m6A site (Moderate confidence),m6A site (Very high confidence),m6A site (Moderate confidence),m6A site (High confidence),m6A site (Low confidence),m6A site (Low confidence)	SW480-con_peak_870,SW480-con_peak_871	SW480-sh2_peak_797,SW480-sh2_peak_798		2e-42	-	115273241	115280594	0	8	28,213,126,129,82,98,93,11,	0,1983,3111,3368,3821,6137,6850,7342	-41.7	-39.2	1.6	-0.639	-1.59	-0.111	Down
peak_1225	chr1	115282421	115284238	exonic	CSDE1	HTHCAG,MTGKA	53,127	m6A site (High confidence),m6A site (Moderate confidence)		SW480-sh2_peak_799		6.8e-08	-	115282421	115284238	0	2	90,91,	0,1726	-7.17	-5.81	1.34	-0.267	-0.37	0.0322	Not DE
peak_1226	chr1	115292684	115300581	UTR5	CSDE1	MTGKA	57,72,103,127	m6A site (Very high confidence),m6A site (Moderate confidence),m6A site (Moderate confidence),m6A site (Low confidence)	SW480-con_peak_872	SW480-sh2_peak_800		2e-14	-	115292684	115300581	0	2	144,36,	0,7861	-13.7	-12	1.43	-0.267	-0.371	-0.0316	Not DE
peak_1227	chr1	115316820	115323010	exonic	SIKE1	GVAGVAG,HTHCAG,MTGKA	32,74,89,132,150,272,381,443,468,473	m6A site (High confidence),m6A site (Low confidence),m6A site (Very high confidence),m6A site (Low confidence),m6A site (Very high confidence),m6A site (Low confidence),m6A site (High confidence),m6A site (Very high confidence),m6A site (Very high confidence),m6A site (High confidence)	SW480-con_peak_873,SW480-con_peak_874	SW480-sh2_peak_801		8.9e-10	-	115316820	115323010	0	5	173,114,143,106,3,	0,2146,4942,5910,6187	-9.05	-7.56	2.36	-0.266	-0.362	0.0505	Not DE
peak_1228	chr1	117057273	117061388	exonic	CD58	GVAGVAG,MTGKA	125	m6A site (High confidence)				1.4e-05	-	117057273	117061388	0	2	171,67,	0,4048	-4.84	-3.68	2.16	-0.275	-0.443	0.222	Not DE
peak_1229	chr1	117064553	117078802	exonic	CD58	HTHCAG,MTGKA	47	m6A site (High confidence)	SW480-con_peak_875	SW480-sh2_peak_802		2.6e-10	-	117064553	117078802	0	2	52,216,	0,14033	-9.58	-8.05	1.98	-0.63	-1.57	-0.538	Down
peak_1230	chr1	119575538	119575689	exonic	WARS2	MTGKA	42,53,59	m6A site (Very high confidence),m6A site (Very high confidence),m6A site (Moderate confidence)		SW480-sh2_peak_803		1.1e-05	-	119575538	119575689	0	1	151,	0	-4.95	-3.77	2.03	-0.27	-0.394	0.219	Not DE
peak_1231	chr1	120351385	120351699	exonic	REG4					SW480-sh2_peak_805		1.3e-05	-	120351385	120351699	0	2	101,48,	0,266	-4.9	-3.73	2.05	-0.71	-1.74	0.721	Up
peak_1232	chr1	144912235	144916676	exonic	LOC100996724	GVAGVAG,HTHCAG,MTGKA	47,94,134,140,208,242	m6A site (Low confidence),m6A site (Low confidence),m6A site (Moderate confidence),m6A site (High confidence),m6A site (Moderate confidence),m6A site (Low confidence)	SW480-con_peak_876,SW480-con_peak_877	SW480-sh2_peak_806,SW480-sh2_peak_808		6.3e-13	-	144912235	144916676	0	3	59,195,107,	0,3209,4334	-12.2	-10.6	2.73	-0.261	-0.308	-0.0395	Not DE
peak_1233	chr1	144918865	144921859	exonic	LOC100996724	GVAGVAG,HTHCAG			SW480-con_peak_878			2.3e-05	-	144918865	144921859	0	2	126,25,	0,2969	-4.63	-3.48	1.73	-0.261	-0.298	-0.0559	Not DE
peak_1234	chr1	144912227	144916668	exonic	PDE4DIP	GVAGVAG,HTHCAG,MTGKA	39,86,126,132,200,234	m6A site (Low confidence),m6A site (Low confidence),m6A site (Moderate confidence),m6A site (High confidence),m6A site (Moderate confidence),m6A site (Low confidence)	SW480-con_peak_876,SW480-con_peak_877	SW480-sh2_peak_806,SW480-sh2_peak_808		7.9e-13	-	144912227	144916668	0	3	67,195,99,	0,3217,4342	-12.1	-10.4	2.84	-0.263	-0.328	-0.0577	Not DE
peak_1235	chr1	144918858	144921852	exonic	PDE4DIP	GVAGVAG,HTHCAG			SW480-con_peak_878			6e-06	-	144918858	144921852	0	2	133,18,	0,2976	-5.22	-4.02	1.78	-0.264	-0.339	-0.105	Not DE
peak_1236	chr1	145456235	145456414	UTR3	POLR3GL	GVAGVAG,MTGKA			SW480-con_peak_879			4.9e-09	-	145456235	145456414	0	1	179,	0	-8.31	-6.87	4.16	-0.369	-0.88	-0.54	Not DE
peak_1237	chr1	145456620	145458002	exonic	POLR3GL	GVAGVAG,HTHCAG,MTGKA	45,193,354,407,414	m6A site (Moderate confidence),m6A site (Moderate confidence),m6A site (Very high confidence),m6A site (Very high confidence),m6A site (Low confidence)	SW480-con_peak_881,SW480-con_peak_880			2.8e-09	-	145456620	145458002	0	5	103,114,74,57,68,	0,370,615,927,1314	-8.56	-7.1	1.55	-0.696	-1.71	-0.351	Down
peak_1238	chr1	145507648	145507795	exonic	LIX1L-AS1					SW480-sh2_peak_301,SW480-sh2_peak_810		4.1e-05	-	145507648	145507795	0	1	147,	0	-4.39	-3.27	1.31	-0.373	-0.89	0.26	Not DE
peak_1239	chr1	145510853	145514515	ncRNA_exonic	GNRHR2		9	m6A site (Moderate confidence)		SW480-sh2_peak_302		1.3e-05	-	145510853	145514515	0	2	85,95,	0,3567	-4.89	-3.72	2.12	-0.333	-0.747	0.361	Not DE
peak_1240	chr1	145592556	145594968	exonic	POLR3C	GVAGVAG,HTHCAG,MTGKA	152,250	m6A site (Low confidence),m6A site (Moderate confidence)	SW480-con_peak_882	SW480-sh2_peak_811		1e-15	-	145592556	145594968	0	3	215,150,24,	0,1482,2388	-15	-13.2	2.23	-0.443	-1.1	-0.353	Not DE
peak_1241	chr1	145601837	145606320	exonic	POLR3C	HTHCAG						0.00026	-	145601837	145606320	0	2	15,46,	0,4437	-3.59	-2.55	1.35	-0.318	-0.68	-0.347	Not DE
peak_1242	chr1	145764648	145764798	UTR3	GPR89A	MTGKA	81	m6A site (Low confidence)	SW480-con_peak_883			4.6e-06	-	145764648	145764798	0	1	150,	0	-5.34	-4.13	2.5	-0.653	-1.62	-1.25	Down
peak_1243	chr1	149898482	149898780	exonic	SF3B4	HTHCAG,MTGKA	10,31,211	m6A site (Low confidence),m6A site (Low confidence),m6A site (Very high confidence)	SW480-con_peak_884	SW480-sh2_peak_812		2e-11	-	149898482	149898780	0	1	298,	0	-10.7	-9.07	1.64	-0.281	-0.488	0.0813	Not DE
peak_1244	chr1	150192507	150192657	UTR3	ANP32E	HTHCAG			SW480-con_peak_887			2.6e-08	-	150192507	150192657	0	1	150,	0	-7.59	-6.2	2.14	-0.33	-0.734	-0.487	Not DE
peak_1245	chr1	150195552	150208176	exonic	ANP32E	GVAGVAG,HTHCAG,MTGKA	41,271,507,553,612	m6A site (High confidence),m6A site (Low confidence),m6A site (Low confidence),m6A site (Moderate confidence),m6A site (High confidence)	SW480-con_peak_888	SW480-sh2_peak_814	con_sig	2.5e-16	-	150195552	150208176	0	7	14,188,166,123,150,100,96,	0,3387,5852,7353,8562,11374,12528	-15.6	-13.8	1.88	-3.85	-6.15	-0.426	Down
peak_1246	chr1	150237828	150237888	UTR3	APH1A	MTGKA				SW480-sh2_peak_815		3.1e-07	-	150237828	150237888	0	1	60,	0	-6.51	-5.2	4.12	-0.287	-0.518	0.9	Not DE
peak_1247	chr1	150547324	150547444	UTR3	MCL1	GVAGVAG			SW480-con_peak_889	SW480-sh2_peak_816		3.2e-13	-	150547324	150547444	0	1	120,	0	-12.5	-10.8	1.69	-0.339	-0.773	-0.26	Not DE
peak_1248	chr1	150547831	150547891	UTR3	MCL1		16	m6A site (Moderate confidence)	SW480-con_peak_890			2.1e-07	-	150547831	150547891	0	1	60,	0	-6.67	-5.35	1.34	-0.389	-0.938	-0.294	Not DE
peak_1249	chr1	150549411	150551499	exonic	MCL1	GVAGVAG,HTHCAG,MTGKA	77,195,200,268,272,289,394,404,570,577,599,617,630,781,808,843	m6A site (Very high confidence),m6A site (Moderate confidence),m6A site (Very high confidence),m6A site (Very high confidence),m6A site (Very high confidence),m6A site (Very high confidence),m6A site (Moderate confidence),m6A site (High confidence),m6A site (Very high confidence),m6A site (Very high confidence),m6A site (Very high confidence),m6A site (Very high confidence),m6A site (Very high co…	SW480-con_peak_891	SW480-sh2_peak_817		2.5e-47	-	150549411	150551499	0	3	556,248,181,	0,1308,1907	-46.6	-44	2.07	-0.338	-0.766	-0.0607	Not DE
peak_1250	chr1	150551885	150552095	exonic	MCL1	GVAGVAG,HTHCAG	122	m6A site (Very high confidence)		SW480-sh2_peak_818		1e-17	-	150551885	150552095	0	1	210,	0	-17	-15.1	2.01	-0.639	-1.59	0.505	Up
peak_1251	chr1	150594598	150594808	UTR3	ENSA	GVAGVAG,HTHCAG	150	m6A site (Very high confidence)	SW480-con_peak_892	SW480-sh2_peak_819		5e-24	-	150594598	150594808	0	1	210,	0	-23.3	-21.2	2.14	-0.264	-0.336	0.0172	Not DE
peak_1252	chr1	150596745	150596865	UTR3	ENSA	GVAGVAG,MTGKA			SW480-con_peak_893			7.9e-07	-	150596745	150596865	0	1	120,	0	-6.1	-4.83	1.73	-0.362	-0.85	-0.456	Not DE
peak_1253	chr1	150597013	150597193	UTR3	ENSA	HTHCAG,MTGKA				SW480-sh2_peak_820		4.5e-06	-	150597013	150597193	0	1	180,	0	-5.35	-4.14	1.51	-0.307	-0.622	0.217	Not DE
peak_1254	chr1	150598087	150599605	exonic	ENSA	GVAGVAG,HTHCAG	146,155,207,212,226	m6A site (High confidence),m6A site (High confidence),m6A site (Moderate confidence),m6A site (Low confidence),m6A site (High confidence)	SW480-con_peak_894	SW480-sh2_peak_821		7.9e-42	-	150598087	150599605	0	3	197,48,84,	0,867,1434	-41.1	-38.6	1.75	-0.581	-1.46	0.155	Up
peak_1255	chr1	150599932	150601919	exonic	ENSA	GVAGVAG,HTHCAG,MTGKA	217	m6A site (High confidence)	SW480-con_peak_895	SW480-sh2_peak_822		2e-39	-	150599932	150601919	0	3	136,73,30,	0,1604,1957	-38.7	-36.2	1.84	-1.11	-2.54	0.334	Up
peak_1256	chr1	150620817	150634359	exonic	GOLPH3L	GVAGVAG,HTHCAG,MTGKA	4,40,246,296,304,374,407,417,422,439	m6A site (Moderate confidence),m6A site (High confidence),m6A site (Low confidence),m6A site (Very high confidence),m6A site (Moderate confidence),m6A site (Very high confidence),m6A site (Very high confidence),m6A site (Very high confidence),m6A site (Very high confidence),m6A site (Very high confidence)	SW480-con_peak_896,SW480-con_peak_897	SW480-sh2_peak_823		2e-11	-	150620817	150634359	0	2	407,70,	0,13472	-10.7	-9.1	2.18	-0.29	-0.538	0.121	Not DE
peak_1257	chr1	150938546	150938726	exonic	CERS2	GVAGVAG,HTHCAG	99,149	m6A site (High confidence),m6A site (High confidence)	SW480-con_peak_898	SW480-sh2_peak_824		7.9e-53	-	150938546	150938726	0	1	180,	0	-52.1	-49.4	1.83	-0.272	-0.419	-0.0369	Not DE
peak_1258	chr1	151025528	151025677	UTR3	CDC42SE1	GVAGVAG,MTGKA	15,72,84	m6A site (Very high confidence),m6A site (Very high confidence),m6A site (Very high confidence)	SW480-con_peak_900	SW480-sh2_peak_825		3.2e-11	-	151025528	151025677	0	1	149,	0	-10.5	-8.93	2.07	-0.263	-0.327	0.0475	Not DE
peak_1259	chr1	151134341	151134461	exonic	LYSMD1	GVAGVAG,MTGKA						1.2e-05	-	151134341	151134461	0	1	120,	0	-4.93	-3.76	1.9	-0.299	-0.58	0.432	Not DE
peak_1260	chr1	151150537	151162571	exonic	VPS72	GVAGVAG,HTHCAG,MTGKA	120,147,153,159,178,247,337,487	m6A site (High confidence),m6A site (Very high confidence),m6A site (High confidence),m6A site (Moderate confidence),m6A site (Low confidence),m6A site (Low confidence),m6A site (High confidence),m6A site (Very high confidence)	SW480-con_peak_901	SW480-sh2_peak_826		6.3e-19	-	151150537	151162571	0	5	84,177,115,153,91,	0,6255,7444,7736,11943	-18.2	-16.2	1.55	-0.263	-0.325	-0.00835	Not DE
peak_1261	chr1	151288105	151288225	exonic	PI4KB		79	m6A site (Very high confidence)		SW480-sh2_peak_827		0.00013	-	151288105	151288225	0	1	120,	0	-3.9	-2.82	1.4	-0.301	-0.587	0.233	Not DE
peak_1262	chr1	151288343	151288553	exonic	PI4KB	MTGKA	7,114,138	m6A site (High confidence),m6A site (Very high confidence),m6A site (High confidence)		SW480-sh2_peak_827		2.3e-07	-	151288343	151288553	0	1	210,	0	-6.63	-5.32	1.8	-0.455	-1.13	0.416	Not DE
peak_1263	chr1	151288820	151297265	exonic	PI4KB	HTHCAG	14,190	m6A site (High confidence),m6A site (Very high confidence)	SW480-con_peak_902			3.2e-06	-	151288820	151297265	0	2	165,45,	0,8400	-5.5	-4.27	1.95	-0.298	-0.57	-0.311	Not DE
peak_1264	chr1	151314879	151315208	exonic	RFX5	HTHCAG,MTGKA			SW480-con_peak_903	SW480-sh2_peak_828		2.5e-18	-	151314879	151315208	0	1	329,	0	-17.6	-15.7	2.9	-0.388	-0.935	0.255	Not DE
peak_1265	chr1	151317298	151318748	exonic	RFX5	HTHCAG,MTGKA	83,165,179	m6A site (Moderate confidence),m6A site (Moderate confidence),m6A site (Moderate confidence)	SW480-con_peak_904			1.5e-06	-	151317298	151318748	0	4	25,83,34,68,	0,283,1105,1382	-5.83	-4.57	1.5	-0.352	-0.82	-0.246	Not DE
peak_1266	chr1	151377297	151377868	exonic	POGZ	GVAGVAG,HTHCAG,MTGKA	44,169,179,299,368,444,490	m6A site (Very high confidence),m6A site (Very high confidence),m6A site (Very high confidence),m6A site (Very high confidence),m6A site (Very high confidence),m6A site (Moderate confidence),m6A site (High confidence)	SW480-con_peak_905	SW480-sh2_peak_829,SW480-sh2_peak_830		1.2e-08	-	151377297	151377868	0	1	571,	0	-7.91	-6.49	2.79	-0.456	-1.14	0.42	Not DE
peak_1267	chr1	151378136	151378467	exonic	POGZ	GVAGVAG,HTHCAG,MTGKA	47,102,201,263,304	m6A site (Very high confidence),m6A site (Very high confidence),m6A site (Very high confidence),m6A site (Very high confidence),m6A site (Very high confidence)	SW480-con_peak_906	SW480-sh2_peak_831		1.1e-06	-	151378136	151378467	0	1	331,	0	-5.96	-4.7	2.07	-0.256	-0.271	0.00499	Not DE
peak_1268	chr1	151732118	151732356	UTR3	MRPL9	HTHCAG,MTGKA	130,190	m6A site (Very high confidence),m6A site (Very high confidence)	SW480-con_peak_907	SW480-sh2_peak_832		5e-17	-	151732118	151732356	0	1	238,	0	-16.3	-14.4	1.47	-0.261	-0.293	-0.00101	Not DE
peak_1269	chr1	151733984	151734964	exonic	MRPL9	HTHCAG,MTGKA	59	m6A site (Very high confidence)	SW480-con_peak_908	SW480-sh2_peak_833		3.2e-20	-	151733984	151734964	0	3	44,51,113,	0,596,867	-19.5	-17.5	1.4	-0.261	-0.301	-0.00377	Not DE
peak_1270	chr1	151847239	151847360	UTR3	THEM4	GVAGVAG,HTHCAG,MTGKA	12	m6A site (Moderate confidence)				5.5e-05	-	151847239	151847360	0	1	121,	0	-4.26	-3.15	1.76	-0.263	-0.319	-0.101	Not DE
peak_1271	chr1	151955391	151958660	exonic	S100A10	GVAGVAG,HTHCAG,MTGKA	43,97,112,127,133,208,356	m6A site (Moderate confidence),m6A site (Low confidence),m6A site (Very high confidence),m6A site (High confidence),m6A site (High confidence),m6A site (Very high confidence),m6A site (Very high confidence)	SW480-con_peak_909	SW480-sh2_peak_834,SW480-sh2_peak_835		6.3e-39	-	151955391	151958660	0	2	409,86,	0,3183	-38.2	-35.8	1.42	-0.271	-0.407	0.0163	Not DE
peak_1272	chr1	153507074	153508467	exonic	S100A6	GVAGVAG,HTHCAG,MTGKA	138,240,246,252,258,270	m6A site (Moderate confidence),m6A site (High confidence),m6A site (High confidence),m6A site (Low confidence),m6A site (High confidence),m6A site (High confidence)	SW480-con_peak_910	SW480-sh2_peak_836	con_sig	1e-231	-	153507074	153508467	0	3	232,159,43,	0,603,1350	-231	-228	1.59	-9.77	-12.4	0.173	Up
peak_1273	chr1	153517988	153518282	ncRNA_exonic	S100A4					SW480-sh2_peak_837		7.9e-34	-	153517988	153518282	0	2	6,54,	0,240	-33.1	-30.7	1.38	-0.299	-0.58	0.0951	Not DE
peak_1274	chr1	153533880	153535942	exonic	S100A2	GVAGVAG,HTHCAG,MTGKA	105,111,123,174,212	m6A site (Moderate confidence),m6A site (Moderate confidence),m6A site (Very high confidence),m6A site (High confidence),m6A site (High confidence)		SW480-sh2_peak_838		7.9e-08	-	153533880	153535942	0	2	187,52,	0,2010	-7.1	-5.74	1.92	-0.256	-0.27	-0.0114	Not DE
peak_1275	chr1	153579358	153579507	UTR3	S100A16	MTGKA			SW480-con_peak_911	SW480-sh2_peak_839		1.3e-12	-	153579358	153579507	0	1	149,	0	-11.9	-10.2	1.36	-0.33	-0.731	0.118	Not DE
peak_1276	chr1	153580128	153581456	exonic	S100A16	GVAGVAG,HTHCAG,MTGKA	116,161,200,289	m6A site (High confidence),m6A site (Low confidence),m6A site (Moderate confidence),m6A site (High confidence)	SW480-con_peak_912	SW480-sh2_peak_840		1.6e-26	-	153580128	153581456	0	3	66,179,82,	0,346,1246	-25.8	-23.6	1.39	-0.307	-0.622	0.0486	Not DE
peak_1277	chr1	153585436	153585555	UTR5	S100A16	GVAGVAG,MTGKA	9,116	m6A site (Moderate confidence),m6A site (Moderate confidence)		SW480-sh2_peak_841		4.1e-05	-	153585436	153585555	0	1	119,	0	-4.39	-3.26	1.54	-0.497	-1.25	0.652	Not DE
peak_1278	chr1	153586760	153586878	UTR3	S100A14	GVAGVAG			SW480-con_peak_913	SW480-sh2_peak_842		1e-30	-	153586760	153586878	0	1	118,	0	-30	-27.7	4.63	-0.287	-0.516	0.143	Not DE
peak_1279	chr1	153586994	153587200	UTR3	S100A14	GVAGVAG,MTGKA			SW480-con_peak_914	SW480-sh2_peak_843		7.9e-28	-	153586994	153587200	0	1	206,	0	-27.1	-24.8	1.46	-0.497	-1.25	-0.153	Not DE
peak_1280	chr1	153587286	153587404	exonic	S100A14	MTGKA	83	m6A site (Moderate confidence)		SW480-sh2_peak_844		7.9e-11	-	153587286	153587404	0	1	118,	0	-10.1	-8.53	1.29	-1.06	-2.46	0.327	Up
peak_1281	chr1	153591274	153591454	exonic	S100A13	GVAGVAG,MTGKA	62	m6A site (Moderate confidence)	SW480-con_peak_915	SW480-sh2_peak_845		1.6e-26	-	153591274	153591454	0	1	180,	0	-25.8	-23.6	1.73	-0.275	-0.443	-0.0389	Not DE
peak_1282	chr1	153598913	153599480	exonic	S100A13	GVAGVAG	90,134	m6A site (High confidence),m6A site (Low confidence)		SW480-sh2_peak_846		1.2e-07	-	153598913	153599480	0	2	96,54,	0,513	-6.93	-5.59	1.28	-0.617	-1.54	0.266	Up
peak_1283	chr1	153634709	153635186	exonic	ILF2	HTHCAG,MTGKA	204,248,289	m6A site (Very high confidence),m6A site (Very high confidence),m6A site (High confidence)	SW480-con_peak_916	SW480-sh2_peak_847		4e-96	-	153634709	153635186	0	2	323,6,	0,471	-95.4	-92.4	1.51	-0.274	-0.429	-0.017	Not DE
peak_1284	chr1	153920330	153920481	UTR3	CRTC2	MTGKA	97	m6A site (Low confidence)		SW480-sh2_peak_848		1.1e-07	-	153920330	153920481	0	1	151,	0	-6.97	-5.63	2.39	-0.345	-0.797	0.527	Not DE
peak_1285	chr1	153931574	153931664	UTR3	SLC39A1	MTGKA						3.9e-05	-	153931574	153931664	0	1	90,	0	-4.41	-3.29	2.68	-0.292	-0.548	0.268	Not DE
peak_1286	chr1	153932288	153932438	UTR3	SLC39A1		109	m6A site (Moderate confidence)	SW480-con_peak_918			1e-08	-	153932288	153932438	0	1	150,	0	-7.98	-6.56	1.23	-0.393	-0.954	-0.15	Not DE
peak_1287	chr1	153946803	153946863	UTR3	JTB	HTHCAG						0.00069	-	153946803	153946863	0	1	60,	0	-3.16	-2.16	1.52	-0.28	-0.479	-0.333	Not DE
peak_1288	chr1	153946951	153947159	exonic	JTB	GVAGVAG,HTHCAG,MTGKA	51,69	m6A site (High confidence),m6A site (Very high confidence)	SW480-con_peak_919	SW480-sh2_peak_849		1.6e-16	-	153946951	153947159	0	1	208,	0	-15.8	-13.9	1.62	-0.326	-0.713	-0.11	Not DE
peak_1289	chr1	153954092	153956035	exonic	RAB13	GVAGVAG,HTHCAG,MTGKA	7,95,296,356,364,371,380,408,451	m6A site (Low confidence),m6A site (High confidence),m6A site (High confidence),m6A site (Moderate confidence),m6A site (High confidence),m6A site (Moderate confidence),m6A site (Moderate confidence),m6A site (Moderate confidence),m6A site (Low confidence)	SW480-con_peak_920	SW480-sh2_peak_850		1.3e-21	-	153954092	153956035	0	6	560,54,66,90,78,39,	0,774,918,1102,1602,1904	-20.9	-18.9	2.14	-0.34	-0.782	0.072	Not DE
peak_1290	chr1	154129308	154129789	UTR3	TPM3	GVAGVAG,HTHCAG,MTGKA	66,156	m6A site (Low confidence),m6A site (Moderate confidence)	SW480-con_peak_921	SW480-sh2_peak_851		6.3e-44	-	154129308	154129789	0	1	481,	0	-43.2	-40.7	1.57	-1.03	-2.39	-0.16	Down
peak_1291	chr1	154130058	154130329	exonic	TPM3	MTGKA	137,184,260	m6A site (Moderate confidence),m6A site (High confidence),m6A site (Moderate confidence)	SW480-con_peak_922	SW480-sh2_peak_852		2e-37	-	154130058	154130329	0	1	271,	0	-36.7	-34.3	1.63	-0.306	-0.619	0.0501	Not DE
peak_1292	chr1	154141832	154150644	exonic	TPM3	GVAGVAG,HTHCAG,MTGKA	114,241,339,409,417,584,645,683	m6A site (Low confidence),m6A site (Moderate confidence),m6A site (Moderate confidence),m6A site (Moderate confidence),m6A site (Moderate confidence),m6A site (Low confidence),m6A site (Moderate confidence),m6A site (High confidence)	SW480-con_peak_923	SW480-sh2_peak_853		1e-51	-	154141832	154150644	0	9	27,70,63,76,76,71,118,134,55,	0,1043,1292,2056,2672,3551,3727,6758,8757	-51	-48.4	1.8	-1.19	-2.67	-0.151	Down
peak_1293	chr1	154155529	154155650	exonic	TPM3	GVAGVAG,HTHCAG						0.00027	-	154155529	154155650	0	1	121,	0	-3.57	-2.53	1.23	-0.271	-0.409	0.0651	Not DE
peak_1294	chr1	154179176	154179504	UTR3	C1orf43	MTGKA	37,293	m6A site (High confidence),m6A site (Low confidence)	SW480-con_peak_924	SW480-sh2_peak_854		4e-48	-	154179176	154179504	0	1	328,	0	-47.4	-44.8	4.25	-0.535	-1.35	-0.117	Down
peak_1295	chr1	154179770	154180098	exonic	C1orf43	HTHCAG,MTGKA	72,148,183,274	m6A site (Low confidence),m6A site (Low confidence),m6A site (Very high confidence),m6A site (Moderate confidence)	SW480-con_peak_925	SW480-sh2_peak_855		2.5e-82	-	154179770	154180098	0	1	328,	0	-81.6	-78.7	1.72	-0.262	-0.31	-0.00255	Not DE
peak_1296	chr1	154522521	154522912	UTR3	UBE2Q1	HTHCAG,MTGKA	136,182,201,205,266,311	m6A site (Very high confidence),m6A site (Very high confidence),m6A site (Very high confidence),m6A site (Moderate confidence),m6A site (Very high confidence),m6A site (Moderate confidence)	SW480-con_peak_926	SW480-sh2_peak_856		3.2e-43	-	154522521	154522912	0	1	391,	0	-42.5	-40	1.81	-0.261	-0.308	0.005	Not DE
peak_1297	chr1	154524933	154527217	exonic	UBE2Q1	GVAGVAG	9,18,96	m6A site (High confidence),m6A site (High confidence),m6A site (Low confidence)	SW480-con_peak_927			6.3e-13	-	154524933	154527217	0	4	7,85,141,7,	0,278,574,2277	-12.2	-10.5	1.47	-0.572	-1.43	-0.241	Down
peak_1298	chr1	154557201	154557472	exonic	ADAR	HTHCAG,MTGKA	47,82,100,139,169,204	m6A site (High confidence),m6A site (Moderate confidence),m6A site (Very high confidence),m6A site (Very high confidence),m6A site (Very high confidence),m6A site (Very high confidence)	SW480-con_peak_928	SW480-sh2_peak_857		4e-15	-	154557201	154557472	0	1	271,	0	-14.4	-12.6	1.87	-0.432	-1.08	0.293	Not DE
peak_1299	chr1	154570425	154574146	exonic	ADAR	HTHCAG,MTGKA	36,64,71,95,99,138,291,322,372,414,514,518,537,613,728,759,815	m6A site (Very high confidence),m6A site (Very high confidence),m6A site (High confidence),m6A site (Low confidence),m6A site (Moderate confidence),m6A site (Very high confidence),m6A site (Very high confidence),m6A site (Very high confidence),m6A site (Very high confidence),m6A site (Moderate confidence),m6A site (Moderate confidence),m6A site (Low confidence),m6A site (Very high confidence),m6A…	SW480-con_peak_929,SW480-con_peak_930	SW480-sh2_peak_858,SW480-sh2_peak_859		6.3e-25	-	154570425	154574146	0	3	27,184,630,	0,452,3091	-24.2	-22	1.93	-0.466	-1.17	0.142	Not DE
peak_1300	chr1	154574415	154574985	exonic	ADAR	GVAGVAG,HTHCAG,MTGKA	78,134,264,288,360,367,566	m6A site (Very high confidence),m6A site (Very high confidence),m6A site (Very high confidence),m6A site (Very high confidence),m6A site (Low confidence),m6A site (High confidence),m6A site (Low confidence)	SW480-con_peak_931	SW480-sh2_peak_860,SW480-sh2_peak_861		4.1e-08	-	154574415	154574985	0	1	570,	0	-7.39	-6.01	1.67	-0.539	-1.36	0.251	Up
peak_1301	chr1	154917277	154917578	exonic	PBXIP1	HTHCAG,MTGKA	155	m6A site (Very high confidence)		SW480-sh2_peak_862		1.6e-06	-	154917277	154917578	0	1	301,	0	-5.79	-4.54	1.64	-0.318	-0.681	0.19	Not DE
peak_1302	chr1	154918421	154918661	exonic	PBXIP1	GVAGVAG,MTGKA	23,41,202,209	m6A site (Moderate confidence),m6A site (Moderate confidence),m6A site (Very high confidence),m6A site (Very high confidence)		SW480-sh2_peak_863		2e-05	-	154918421	154918661	0	1	240,	0	-4.69	-3.54	2.04	-0.818	-1.97	0.871	Up
peak_1303	chr1	154931330	154931421	exonic	PYGO2							0.00015	-	154931330	154931421	0	1	91,	0	-3.81	-2.75	1.67	-0.266	-0.363	0.193	Not DE
peak_1304	chr1	154942619	154942740	exonic	SHC1	HTHCAG	40,67,73,102	m6A site (Moderate confidence),m6A site (High confidence),m6A site (Moderate confidence),m6A site (High confidence)	SW480-con_peak_932	SW480-sh2_peak_864		2e-14	-	154942619	154942740	0	1	121,	0	-13.7	-11.9	2.82	-0.262	-0.312	0.0862	Not DE
peak_1305	chr1	155204595	155204715	UTR3	GBA	HTHCAG,MTGKA				SW480-sh2_peak_865		3.2e-05	-	155204595	155204715	0	1	120,	0	-4.49	-3.36	1.58	-0.713	-1.75	0.884	Up
peak_1306	chr1	155230148	155231998	exonic	SCAMP3	GVAGVAG,HTHCAG	124,301,397	m6A site (High confidence),m6A site (Very high confidence),m6A site (Moderate confidence)	SW480-con_peak_933	SW480-sh2_peak_866		1.6e-15	-	155230148	155231998	0	4	93,123,78,122,	0,179,1299,1728	-14.8	-13	1.57	-0.544	-1.37	0.173	Up
peak_1307	chr1	155239289	155239350	exonic	CLK2	GVAGVAG	52	m6A site (High confidence)				2.3e-05	-	155239289	155239350	0	1	61,	0	-4.63	-3.48	1.48	-0.279	-0.472	0.218	Not DE
peak_1308	chr1	155289619	155290054	exonic	RUSC1-AS1	HTHCAG,MTGKA			SW480-con_peak_356,SW480-con_peak_934	SW480-sh2_peak_343,SW480-sh2_peak_867		4e-34	-	155289619	155290054	0	2	104,105,	0,330	-33.4	-31	1.55	-0.308	-0.634	0.0749	Not DE
peak_1309	chr1	155290172	155290471	exonic	RUSC1-AS1	HTHCAG,MTGKA			SW480-con_peak_356,SW480-con_peak_935	SW480-sh2_peak_343,SW480-sh2_peak_868		2.5e-27	-	155290172	155290471	0	1	299,	0	-26.6	-24.4	1.58	-0.891	-2.11	0.226	Up
peak_1310	chr1	155307301	155307422	UTR3	ASH1L	HTHCAG						3.2e-05	-	155307301	155307422	0	1	121,	0	-4.5	-3.37	3	-0.27	-0.39	0.459	Not DE
peak_1311	chr1	155307998	155309146	exonic	ASH1L	GVAGVAG,MTGKA	4,70	m6A site (Low confidence),m6A site (Very high confidence)	SW480-con_peak_936			7.9e-13	-	155307998	155309146	0	2	183,28,	0,1120	-12.1	-10.4	2.58	-0.303	-0.6	-0.282	Not DE
peak_1312	chr1	155324411	155327451	exonic	ASH1L	HTHCAG,MTGKA	174	m6A site (Very high confidence)	SW480-con_peak_937			1e-07	-	155324411	155327451	0	3	10,95,76,	0,2695,2964	-7	-5.65	2.15	-0.274	-0.431	-0.2	Not DE
peak_1313	chr1	155408515	155408666	exonic	ASH1L		39	m6A site (Moderate confidence)				6.5e-05	-	155408515	155408666	0	1	151,	0	-4.19	-3.08	1.99	-0.261	-0.303	0.112	Not DE
peak_1314	chr1	155448700	155448851	exonic	ASH1L	HTHCAG,MTGKA	37,48,70	m6A site (Low confidence),m6A site (High confidence),m6A site (High confidence)	SW480-con_peak_938			8.5e-07	-	155448700	155448851	0	1	151,	0	-6.07	-4.8	2.32	-0.418	-1.03	-0.819	Not DE
peak_1315	chr1	155629532	155629743	exonic	YY1AP1	HTHCAG,MTGKA	32,71,101,127,144	m6A site (High confidence),m6A site (Very high confidence),m6A site (Low confidence),m6A site (Moderate confidence),m6A site (Very high confidence)	SW480-con_peak_939	SW480-sh2_peak_869		1e-15	-	155629532	155629743	0	1	211,	0	-15	-13.2	1.97	-0.491	-1.23	0.387	Not DE
peak_1316	chr1	155630582	155631106	exonic	YY1AP1	HTHCAG,MTGKA	56,99,142	m6A site (High confidence),m6A site (Moderate confidence),m6A site (Moderate confidence)	SW480-con_peak_940	SW480-sh2_peak_870		6.8e-09	-	155630582	155631106	0	2	142,9,	0,515	-8.17	-6.74	2.36	-0.304	-0.611	-0.31	Not DE
peak_1317	chr1	155631165	155638429	exonic	YY1AP1							4.8e-05	-	155631165	155638429	0	2	49,12,	0,7252	-4.32	-3.21	1.51	-0.263	-0.324	-0.0791	Not DE
peak_1318	chr1	155644882	155646484	exonic	YY1AP1	GVAGVAG,HTHCAG,MTGKA	106,125	m6A site (Moderate confidence),m6A site (High confidence)		SW480-sh2_peak_871		7.4e-05	-	155644882	155646484	0	2	5,146,	0,1456	-4.13	-3.03	1.36	-0.348	-0.81	0.246	Not DE
peak_1319	chr1	155870007	155870187	exonic	RIT1	MTGKA			SW480-con_peak_941	SW480-sh2_peak_872		4.7e-08	-	155870007	155870187	0	1	180,	0	-7.33	-5.96	2.18	-0.29	-0.538	-0.298	Not DE
peak_1320	chr1	155882955	155883225	UTR3	KHDC4	GVAGVAG,HTHCAG	31,41,83,112,134,142	m6A site (Very high confidence),m6A site (Very high confidence),m6A site (Very high confidence),m6A site (Low confidence),m6A site (Very high confidence),m6A site (Very high confidence)	SW480-con_peak_942	SW480-sh2_peak_873		1.6e-10	-	155882955	155883225	0	1	270,	0	-9.79	-8.24	2.18	-0.271	-0.409	0.123	Not DE
peak_1321	chr1	155883762	155887304	exonic	KHDC4	GVAGVAG,HTHCAG,MTGKA	21,125,160,390,453,492,522	m6A site (Low confidence),m6A site (Moderate confidence),m6A site (Moderate confidence),m6A site (Very high confidence),m6A site (High confidence),m6A site (Very high confidence),m6A site (Moderate confidence)	SW480-con_peak_943	SW480-sh2_peak_874,SW480-sh2_peak_875		1.6e-12	-	155883762	155887304	0	4	349,92,113,15,	0,1901,2653,3527	-11.8	-10.2	1.91	-0.652	-1.62	0.293	Up
peak_1322	chr1	155896528	155899112	exonic	KHDC4	MTGKA	21,77,169	m6A site (Low confidence),m6A site (High confidence),m6A site (Low confidence)	SW480-con_peak_944			1.1e-07	-	155896528	155899112	0	3	102,53,26,	0,366,2558	-6.94	-5.6	1.47	-0.376	-0.903	-0.26	Not DE
peak_1323	chr1	155917465	155920138	exonic	ARHGEF2	GVAGVAG,MTGKA	67,73,80,98,191,218,243,255,345	m6A site (Moderate confidence),m6A site (Very high confidence),m6A site (Very high confidence),m6A site (Very high confidence),m6A site (High confidence),m6A site (Very high confidence),m6A site (Low confidence),m6A site (Very high confidence),m6A site (Very high confidence)	SW480-con_peak_945	SW480-sh2_peak_876		6.3e-16	-	155917465	155920138	0	2	341,79,	0,2594	-15.2	-13.3	1.88	-0.278	-0.467	0.077	Not DE
peak_1324	chr1	155920752	155920812	exonic	ARHGEF2	MTGKA						4.3e-07	-	155920752	155920812	0	1	60,	0	-6.37	-5.08	1.63	-0.263	-0.326	-0.0892	Not DE
peak_1325	chr1	155922578	155924742	exonic	ARHGEF2	GVAGVAG,MTGKA	69	m6A site (Moderate confidence)		SW480-sh2_peak_877		8.7e-05	-	155922578	155924742	0	2	41,50,	0,2114	-4.06	-2.97	1.34	-0.477	-1.2	0.482	Not DE
peak_1326	chr1	155947859	155947920	UTR5	ARHGEF2							3.4e-06	-	155947859	155947920	0	1	61,	0	-5.47	-4.25	1.74	-0.284	-0.505	0.32	Not DE
peak_1327	chr1	155978838	155979108	UTR3	SSR2		114,187	m6A site (Very high confidence),m6A site (Very high confidence)	SW480-con_peak_946	SW480-sh2_peak_878		1e-89	-	155978838	155979108	0	1	270,	0	-89	-86.1	1.85	-0.441	-1.1	0.0993	Not DE
peak_1328	chr1	156005114	156005384	UTR3	UBQLN4	GVAGVAG,MTGKA	56,130,166	m6A site (High confidence),m6A site (Low confidence),m6A site (Low confidence)	SW480-con_peak_947	SW480-sh2_peak_879		1.9e-08	-	156005114	156005384	0	1	270,	0	-7.72	-6.32	2.72	-0.274	-0.431	0.119	Not DE
peak_1329	chr1	156005920	156006190	UTR3	UBQLN4	GVAGVAG,HTHCAG,MTGKA	55,246	m6A site (Low confidence),m6A site (Moderate confidence)	SW480-con_peak_948	SW480-sh2_peak_880		1.3e-13	-	156005920	156006190	0	1	270,	0	-12.9	-11.2	1.7	-0.263	-0.332	-0.0272	Not DE
peak_1330	chr1	156046416	156046507	exonic	MEX3A	MTGKA	12,35,85	m6A site (Moderate confidence),m6A site (Very high confidence),m6A site (Moderate confidence)				0.00013	-	156046416	156046507	0	1	91,	0	-3.89	-2.82	2.25	-0.261	-0.298	-0.189	Not DE
peak_1331	chr1	156220670	156221197	exonic	SMG5	MTGKA	6,25,42,112	m6A site (Very high confidence),m6A site (Moderate confidence),m6A site (High confidence),m6A site (Very high confidence)				6.3e-05	-	156220670	156221197	0	2	117,4,	0,523	-4.2	-3.1	1.4	-0.275	-0.442	0.134	Not DE
peak_1332	chr1	156235890	156235981	exonic	SMG5							2e-05	-	156235890	156235981	0	1	91,	0	-4.7	-3.55	1.43	-0.292	-0.55	0.227	Not DE
peak_1333	chr1	156278781	156280452	exonic	CCT3	HTHCAG,MTGKA	37,47,84,133,166,365	m6A site (Moderate confidence),m6A site (Very high confidence),m6A site (Moderate confidence),m6A site (Very high confidence),m6A site (Low confidence),m6A site (High confidence)	SW480-con_peak_949	SW480-sh2_peak_882		1e-72	-	156278781	156280452	0	2	313,104,	0,1567	-72	-69.2	1.49	-0.483	-1.21	0.0804	Not DE
peak_1334	chr1	156281914	156304561	exonic	CCT3	GVAGVAG,HTHCAG,MTGKA	6,107,134,294,312,432,483,611,615,639,693,803,807,862,884	m6A site (Moderate confidence),m6A site (High confidence),m6A site (Very high confidence),m6A site (Moderate confidence),m6A site (Low confidence),m6A site (Low confidence),m6A site (Moderate confidence),m6A site (Very high confidence),m6A site (High confidence),m6A site (Very high confidence),m6A site (Very high confidence),m6A site (High confidence),m6A site (High confidence),m6A site (Very hig…	SW480-con_peak_950	SW480-sh2_peak_883,SW480-sh2_peak_884		1.6e-31	-	156281914	156304561	0	8	98,82,133,150,187,118,97,58,	0,5042,5291,6744,8715,12848,21423,22589	-30.8	-28.4	1.39	-0.268	-0.379	-0.00683	Not DE
peak_1335	chr1	156509744	156510612	exonic	IQGAP3	GVAGVAG,HTHCAG,MTGKA	55,70	m6A site (Moderate confidence),m6A site (Very high confidence)		SW480-sh2_peak_885		2.8e-05	-	156509744	156510612	0	2	38,113,	0,755	-4.55	-3.41	1.83	-0.417	-1.03	0.617	Not DE
peak_1336	chr1	156564398	156564848	UTR3	GPATCH4	GVAGVAG,HTHCAG,MTGKA	66,287,294,301,335	m6A site (Very high confidence),m6A site (Very high confidence),m6A site (High confidence),m6A site (Very high confidence),m6A site (Very high confidence)	SW480-con_peak_951	SW480-sh2_peak_886		4e-12	-	156564398	156564848	0	1	450,	0	-11.4	-9.8	1.71	-0.485	-1.22	0.244	Not DE
peak_1337	chr1	156565026	156565566	exonic	GPATCH4	GVAGVAG,HTHCAG	15,260,410,486	m6A site (Low confidence),m6A site (Very high confidence),m6A site (Moderate confidence),m6A site (Very high confidence)	SW480-con_peak_953	SW480-sh2_peak_887		7.9e-14	-	156565026	156565566	0	1	540,	0	-13.1	-11.4	1.53	-0.29	-0.541	-0.067	Not DE
peak_1338	chr1	156642355	156642416	exonic	NES	GVAGVAG,HTHCAG	44	m6A site (High confidence)				0.00036	-	156642355	156642416	0	1	61,	0	-3.44	-2.42	2.51	-0.197	-0.198	-0.0227	Not DE
peak_1339	chr1	156669429	156669490	UTR3	CRABP2	HTHCAG,MTGKA						1.4e-07	-	156669429	156669490	0	1	61,	0	-6.84	-5.51	1.38	-0.271	-0.414	0.1	Not DE
peak_1340	chr1	156670344	156670709	exonic	CRABP2	GVAGVAG,MTGKA	21,126,134	m6A site (High confidence),m6A site (Low confidence),m6A site (High confidence)	SW480-con_peak_954	SW480-sh2_peak_888		1e-21	-	156670344	156670709	0	2	106,44,	0,321	-21	-18.9	1.26	-0.39	-0.944	0.09	Not DE
peak_1341	chr1	156692430	156692580	UTR3	ISG20L2				SW480-con_peak_955	SW480-sh2_peak_889		1.4e-09	-	156692430	156692580	0	1	150,	0	-8.85	-7.37	2.45	-0.245	-0.252	0.00791	Not DE
peak_1342	chr1	156693028	156693209	exonic	ISG20L2	HTHCAG,MTGKA	65,122,134,142	m6A site (Very high confidence),m6A site (Very high confidence),m6A site (Moderate confidence),m6A site (Very high confidence)	SW480-con_peak_956	SW480-sh2_peak_890		1e-13	-	156693028	156693209	0	1	181,	0	-13	-11.3	1.76	-0.33	-0.73	0.2	Not DE
peak_1343	chr1	156696779	156697438	exonic	ISG20L2	GVAGVAG,HTHCAG,MTGKA	128,235,261,272,440,467,542,564	m6A site (Very high confidence),m6A site (Very high confidence),m6A site (Very high confidence),m6A site (Very high confidence),m6A site (Low confidence),m6A site (Very high confidence),m6A site (Very high confidence),m6A site (Very high confidence)	SW480-con_peak_957	SW480-sh2_peak_891,SW480-sh2_peak_892		2.5e-20	-	156696779	156697438	0	1	659,	0	-19.6	-17.5	2.02	-0.275	-0.444	0.0424	Not DE
peak_1344	chr1	156707093	156707474	exonic	MRPL24	GVAGVAG,HTHCAG,MTGKA	50,79,100	m6A site (Moderate confidence),m6A site (Low confidence),m6A site (Very high confidence)	SW480-con_peak_958	SW480-sh2_peak_893		1.6e-17	-	156707093	156707474	0	2	233,37,	0,344	-16.8	-14.9	1.76	-0.319	-0.684	0.0924	Not DE
peak_1345	chr1	156707562	156708318	exonic	MRPL24	GVAGVAG,MTGKA	185,202	m6A site (Low confidence),m6A site (Very high confidence)	SW480-con_peak_959	SW480-sh2_peak_894		4e-29	-	156707562	156708318	0	4	6,104,96,5,	0,260,572,751	-28.4	-26.1	1.71	-0.566	-1.42	0.236	Up
peak_1346	chr1	156711898	156711959	UTR3	HDGF	HTHCAG						1.7e-05	-	156711898	156711959	0	1	61,	0	-4.77	-3.61	1.27	-0.271	-0.406	0.0857	Not DE
peak_1347	chr1	156712736	156712856	UTR3	HDGF	MTGKA			SW480-con_peak_960	SW480-sh2_peak_895		7.9e-54	-	156712736	156712856	0	1	120,	0	-53.1	-50.4	2.58	-0.691	-1.7	0.391	Up
peak_1348	chr1	156713500	156715102	exonic	HDGF	GVAGVAG,MTGKA	4,35,420,432	m6A site (Moderate confidence),m6A site (Moderate confidence),m6A site (Very high confidence),m6A site (Very high confidence)	SW480-con_peak_961	SW480-sh2_peak_896	con_sig	1.3e-29	-	156713500	156715102	0	5	170,207,70,139,14,	0,454,792,1299,1588	-28.9	-26.6	1.54	-1.46	-3.1	0.145	Up
peak_1349	chr1	159887896	159888016	UTR3	TAGLN2	MTGKA			SW480-con_peak_962			2e-19	-	159887896	159888016	0	1	120,	0	-18.7	-16.7	5.23	-0.348	-0.809	-0.424	Not DE
peak_1350	chr1	160000620	160000740	exonic	PIGM	MTGKA						3.9e-05	-	160000620	160000740	0	1	120,	0	-4.41	-3.28	1.84	-0.287	-0.517	-0.35	Not DE
peak_1351	chr1	160000858	160001098	exonic	PIGM	HTHCAG,MTGKA	9,61,122	m6A site (High confidence),m6A site (Low confidence),m6A site (Low confidence)		SW480-sh2_peak_898		7.2e-06	-	160000858	160001098	0	1	240,	0	-5.14	-3.95	2.07	-0.275	-0.436	0.209	Not DE
peak_1352	chr1	160175132	160175430	ncRNA_exonic	LOC729867	MTGKA			SW480-con_peak_373,SW480-con_peak_963	SW480-sh2_peak_360,SW480-sh2_peak_899		7.9e-17	-	160175132	160175430	0	1	298,	0	-16.1	-14.2	1.93	-0.364	-0.863	0.223	Not DE
peak_1353	chr1	160186549	160186670	UTR3	DCAF8				SW480-con_peak_964			9.8e-07	-	160186549	160186670	0	1	121,	0	-6.01	-4.74	1.71	-0.292	-0.546	-0.26	Not DE
peak_1354	chr1	160187087	160187357	UTR3	DCAF8	GVAGVAG,HTHCAG,MTGKA	78,103,119,203	m6A site (Very high confidence),m6A site (Very high confidence),m6A site (Very high confidence),m6A site (High confidence)	SW480-con_peak_965	SW480-sh2_peak_900		1.6e-11	-	160187087	160187357	0	1	270,	0	-10.8	-9.15	1.85	-0.303	-0.598	-0.138	Not DE
peak_1355	chr1	160195420	160201144	exonic	DCAF8							2e-05	-	160195420	160201144	0	2	33,58,	0,5666	-4.7	-3.55	1.43	-0.26	-0.29	0.0248	Not DE
peak_1356	chr1	160209826	160210036	exonic	DCAF8	MTGKA	30,57,75	m6A site (Low confidence),m6A site (Very high confidence),m6A site (Very high confidence)				1e-06	-	160209826	160210036	0	1	210,	0	-5.99	-4.72	1.49	-0.266	-0.36	0.0462	Not DE
peak_1357	chr1	160250030	160252778	exonic	PEX19	GVAGVAG,HTHCAG,MTGKA	124,133,208	m6A site (Low confidence),m6A site (High confidence),m6A site (Low confidence)	SW480-con_peak_966	SW480-sh2_peak_901		5.1e-09	-	160250030	160252778	0	4	6,162,86,45,	0,1798,2176,2703	-8.29	-6.85	1.63	-0.3	-0.584	0.132	Not DE
peak_1358	chr1	160259308	160259668	UTR3	COPA	HTHCAG,MTGKA	302	m6A site (Very high confidence)	SW480-con_peak_967	SW480-sh2_peak_902		7.9e-16	-	160259308	160259668	0	1	360,	0	-15.1	-13.2	1.79	-0.281	-0.487	0.0744	Not DE
peak_1359	chr1	160264308	160264573	exonic	COPA	GVAGVAG,HTHCAG			SW480-con_peak_968			1.7e-08	-	160264308	160264573	0	2	75,16,	0,249	-7.77	-6.36	1.45	-0.286	-0.514	-0.146	Not DE
peak_1360	chr1	160267142	160267440	exonic	COPA	MTGKA	24,34,73,111	m6A site (Moderate confidence),m6A site (Moderate confidence),m6A site (Moderate confidence),m6A site (High confidence)		SW480-sh2_peak_903		9.8e-09	-	160267142	160267440	0	2	86,95,	0,203	-8.01	-6.59	1.37	-0.304	-0.61	0.113	Not DE
peak_1361	chr1	160966606	160966786	UTR3	F11R	HTHCAG			SW480-con_peak_969	SW480-sh2_peak_904		4.9e-08	-	160966606	160966786	0	1	180,	0	-7.31	-5.94	1.87	-0.275	-0.444	0.151	Not DE
peak_1362	chr1	160967889	160967980	UTR3	F11R	MTGKA						5.9e-05	-	160967889	160967980	0	1	91,	0	-4.23	-3.12	1.72	-0.275	-0.446	0.228	Not DE
peak_1363	chr1	161007421	161007510	UTR3	TSTD1				SW480-con_peak_970	SW480-sh2_peak_905		2e-14	-	161007421	161007510	0	1	89,	0	-13.7	-12	1.76	-0.299	-0.573	-0.127	Not DE
peak_1364	chr1	161009099	161009189	UTR3	USF1	MTGKA						0.00015	-	161009099	161009189	0	1	90,	0	-3.82	-2.75	1.77	-0.297	-0.568	0.346	Not DE
peak_1365	chr1	161009395	161009781	exonic	USF1	HTHCAG,MTGKA	62,72,104,175,206,364	m6A site (Low confidence),m6A site (Very high confidence),m6A site (Very high confidence),m6A site (High confidence),m6A site (Very high confidence),m6A site (Moderate confidence)		SW480-sh2_peak_906		3.2e-08	-	161009395	161009781	0	1	386,	0	-7.49	-6.11	1.85	-0.974	-2.28	0.464	Up
peak_1366	chr1	161012454	161015651	exonic	USF1	GVAGVAG,HTHCAG	32,69,83,155	m6A site (Very high confidence),m6A site (Moderate confidence),m6A site (High confidence),m6A site (High confidence)		SW480-sh2_peak_907		1.2e-08	-	161012454	161015651	0	5	6,50,93,26,4,	0,168,603,2247,3193	-7.91	-6.49	1.74	-0.345	-0.798	0.341	Not DE
peak_1367	chr1	161070410	161087827	exonic	PFDN2	GVAGVAG,HTHCAG,MTGKA	119,210,255,286,318,324,353,424	m6A site (Low confidence),m6A site (Low confidence),m6A site (High confidence),m6A site (Moderate confidence),m6A site (Moderate confidence),m6A site (Low confidence),m6A site (High confidence),m6A site (Moderate confidence)	SW480-con_peak_971	SW480-sh2_peak_908		1e-51	-	161070410	161087827	0	4	239,124,89,86,	0,1427,1666,17331	-51	-48.3	1.53	-0.349	-0.813	-0.0666	Not DE
peak_1368	chr1	161091864	161092163	exonic	DEDD	MTGKA	106,169,191,202,253	m6A site (High confidence),m6A site (Very high confidence),m6A site (Moderate confidence),m6A site (High confidence),m6A site (Very high confidence)	SW480-con_peak_972	SW480-sh2_peak_909		1.3e-16	-	161091864	161092163	0	1	299,	0	-15.9	-14	2.01	-1.14	-2.59	-0.523	Down
peak_1369	chr1	165636633	165638626	exonic	ALDH9A1	GVAGVAG,MTGKA			SW480-con_peak_974	SW480-sh2_peak_910		7.8e-09	-	165636633	165638626	0	3	54,88,128,	0,1529,1865	-8.11	-6.69	1.47	-0.303	-0.604	-0.118	Not DE
peak_1370	chr1	165696550	165696641	UTR3	TMCO1				SW480-con_peak_975			9.8e-06	-	165696550	165696641	0	1	91,	0	-5.01	-3.83	1.57	-0.308	-0.625	-0.35	Not DE
peak_1371	chr1	165723490	165737740	exonic	TMCO1	GVAGVAG,HTHCAG	49,53,66,177	m6A site (Moderate confidence),m6A site (Very high confidence),m6A site (High confidence),m6A site (Moderate confidence)	SW480-con_peak_976	SW480-sh2_peak_911		2e-20	-	165723490	165737740	0	4	21,60,78,22,	0,5271,13938,14228	-19.7	-17.7	1.43	-0.29	-0.532	-0.0674	Not DE
peak_1372	chr1	166888266	166888357	UTR3	ILDR2	HTHCAG	68	m6A site (High confidence)				4e-05	-	166888266	166888357	0	1	91,	0	-4.4	-3.27	5.46	-0.234	-0.237	0.83	Not DE
peak_1373	chr1	167510310	167510966	UTR3	CREG1	GVAGVAG,HTHCAG,MTGKA	40,51,603	m6A site (Very high confidence),m6A site (High confidence),m6A site (Very high confidence)	SW480-con_peak_977	SW480-sh2_peak_912		4e-28	-	167510310	167510966	0	1	656,	0	-27.4	-25.1	1.79	-0.687	-1.69	-0.177	Down
peak_1374	chr1	167887278	167887458	UTR3	MPC2	HTHCAG,MTGKA			SW480-con_peak_978			7.1e-10	-	167887278	167887458	0	1	180,	0	-9.15	-7.65	1.71	-0.91	-2.15	-0.508	Down
peak_1375	chr1	169101797	169101977	UTR3	NME7	MTGKA	57	m6A site (Low confidence)	SW480-con_peak_399,SW480-con_peak_979			3.9e-07	-	169101797	169101977	0	1	180,	0	-6.41	-5.11	1.46	-0.518	-1.31	-0.407	Down
peak_1376	chr1	169267887	169279252	exonic	NME7	HTHCAG,MTGKA	178,187,195	m6A site (Very high confidence),m6A site (Moderate confidence),m6A site (Low confidence)		SW480-sh2_peak_913		1.5e-07	-	169267887	169279252	0	3	114,51,45,	0,4495,11320	-6.83	-5.49	2.34	-0.308	-0.635	0.399	Not DE
peak_1377	chr1	169762358	169762718	exonic	METTL18	GVAGVAG,HTHCAG,MTGKA	16,35,43,103,109,142,301	m6A site (High confidence),m6A site (Low confidence),m6A site (Moderate confidence),m6A site (Low confidence),m6A site (High confidence),m6A site (High confidence),m6A site (Moderate confidence)		SW480-sh2_peak_914		7.2e-10	-	169762358	169762718	0	1	360,	0	-9.14	-7.64	3.71	-0.479	-1.21	0.807	Not DE
peak_1378	chr1	172410686	172410807	UTR3	PIGC	GVAGVAG,MTGKA			SW480-con_peak_980			1.9e-06	-	172410686	172410807	0	1	121,	0	-5.71	-4.47	1.64	-0.33	-0.735	-0.384	Not DE
peak_1379	chr1	172411615	172411916	exonic	PIGC	GVAGVAG,HTHCAG,MTGKA	78,90,96,105,128,173,234,243	m6A site (Very high confidence),m6A site (Very high confidence),m6A site (Very high confidence),m6A site (Very high confidence),m6A site (Very high confidence),m6A site (Moderate confidence),m6A site (Very high confidence),m6A site (High confidence)	SW480-con_peak_981	SW480-sh2_peak_915		1.6e-29	-	172411615	172411916	0	1	301,	0	-28.8	-26.5	2.74	-0.331	-0.737	-0.238	Not DE
peak_1380	chr1	173769436	173769527	UTR3	CENPL	GVAGVAG,MTGKA	16	m6A site (High confidence)	SW480-con_peak_982			0.0001	-	173769436	173769527	0	1	91,	0	-4	-2.92	1.94	-0.339	-0.775	-0.756	Not DE
peak_1381	chr1	173769586	173772359	exonic	CENPL	GVAGVAG,HTHCAG,MTGKA	48,93	m6A site (Very high confidence),m6A site (Moderate confidence)		SW480-sh2_peak_916		1e-06	-	173769586	173772359	0	2	71,259,	0,2514	-5.99	-4.72	2.69	-0.26	-0.286	0.0418	Not DE
peak_1382	chr1	174983554	174983674	UTR3	MRPS14					SW480-sh2_peak_917		1.9e-08	-	174983554	174983674	0	1	120,	0	-7.72	-6.32	2.26	-0.286	-0.515	0.246	Not DE
peak_1383	chr1	175126151	175126212	UTR3	KIAA0040							4.7e-05	-	175126151	175126212	0	1	61,	0	-4.33	-3.21	5.88	-0.22	-0.222	-0.778	Not DE
peak_1384	chr1	175128717	175129046	UTR3	KIAA0040	HTHCAG,MTGKA	77,97,139,244	m6A site (Low confidence),m6A site (Low confidence),m6A site (High confidence),m6A site (Low confidence)	SW480-con_peak_983	SW480-sh2_peak_918		5e-12	-	175128717	175129046	0	1	329,	0	-11.3	-9.63	2.23	-0.311	-0.645	-0.209	Not DE
peak_1385	chr1	175129105	175129404	UTR3	KIAA0040	HTHCAG,MTGKA			SW480-con_peak_984	SW480-sh2_peak_919		9.5e-09	-	175129105	175129404	0	1	299,	0	-8.02	-6.6	1.61	-0.389	-0.937	-0.258	Not DE
peak_1386	chr1	175129582	175129941	exonic	KIAA0040	GVAGVAG,HTHCAG,MTGKA	74,153,203,230,262,271	m6A site (Low confidence),m6A site (High confidence),m6A site (Very high confidence),m6A site (Moderate confidence),m6A site (Moderate confidence),m6A site (Moderate confidence)	SW480-con_peak_985	SW480-sh2_peak_920		3.2e-11	-	175129582	175129941	0	1	359,	0	-10.5	-8.92	2.03	-0.531	-1.34	-0.394	Down
peak_1387	chr1	175130000	175130180	exonic	KIAA0040	HTHCAG,MTGKA	69	m6A site (Moderate confidence)		SW480-sh2_peak_921		1.2e-06	-	175130000	175130180	0	1	180,	0	-5.91	-4.65	1.75	-0.26	-0.288	0.0268	Not DE
peak_1388	chr1	179815243	179815454	exonic	TOR1AIP2	MTGKA	25,95,125,152,158	m6A site (Very high confidence),m6A site (Very high confidence),m6A site (Very high confidence),m6A site (Very high confidence),m6A site (Very high confidence)	SW480-con_peak_986	SW480-sh2_peak_922		2.3e-10	-	179815243	179815454	0	1	211,	0	-9.64	-8.1	2.52	-0.262	-0.311	0.0688	Not DE
peak_1389	chr1	179820236	179821835	exonic	TOR1AIP2	GVAGVAG,HTHCAG,MTGKA	28,34,50,59,70,123,207	m6A site (Low confidence),m6A site (Low confidence),m6A site (Very high confidence),m6A site (Low confidence),m6A site (Very high confidence),m6A site (Low confidence),m6A site (Low confidence)	SW480-con_peak_987			4.2e-08	-	179820236	179821835	0	2	262,69,	0,1530	-7.38	-6	2.36	-0.332	-0.742	-0.388	Not DE
peak_1390	chr1	179834521	179834971	UTR5	TOR1AIP2	GVAGVAG,HTHCAG,MTGKA	71,97,153,210,336,409,416,425	m6A site (High confidence),m6A site (Very high confidence),m6A site (Very high confidence),m6A site (Very high confidence),m6A site (Very high confidence),m6A site (Very high confidence),m6A site (High confidence),m6A site (High confidence)	SW480-con_peak_988	SW480-sh2_peak_923		1.3e-19	-	179834521	179834971	0	1	450,	0	-18.9	-16.9	2.72	-0.371	-0.885	-0.33	Not DE
peak_1391	chr1	180257393	180257512	exonic	ACBD6	MTGKA	23	m6A site (High confidence)		SW480-sh2_peak_924		2.2e-05	-	180257393	180257512	0	1	119,	0	-4.65	-3.5	1.77	-0.425	-1.06	0.722	Not DE
peak_1392	chr1	180382502	180399387	exonic	ACBD6	GVAGVAG,HTHCAG			SW480-con_peak_989	SW480-sh2_peak_925		2.5e-11	-	180382502	180399387	0	2	104,73,	0,16812	-10.6	-8.97	1.65	-0.263	-0.327	0.0321	Not DE
peak_1393	chr1	180471241	180471330	exonic	ACBD6							4.7e-05	-	180471241	180471330	0	1	89,	0	-4.33	-3.21	1.93	-0.29	-0.532	-0.482	Not DE
peak_1394	chr1	180471564	180471712	UTR5	ACBD6	GVAGVAG						1.6e-05	-	180471564	180471712	0	1	148,	0	-4.8	-3.63	2.12	-0.261	-0.302	-0.0671	Not DE
peak_1395	chr1	180945100	180945698	UTR3	STX6	GVAGVAG,HTHCAG,MTGKA	32,65,114,218,283,303,508	m6A site (Very high confidence),m6A site (Very high confidence),m6A site (Very high confidence),m6A site (High confidence),m6A site (Very high confidence),m6A site (Low confidence),m6A site (Very high confidence)	SW480-con_peak_990			3.5e-09	-	180945100	180945698	0	1	598,	0	-8.45	-7	1.91	-0.62	-1.54	-0.345	Down
peak_1396	chr1	180971742	180974515	exonic	STX6	MTGKA	17,69	m6A site (Moderate confidence),m6A site (High confidence)		SW480-sh2_peak_926		2.9e-05	-	180971742	180974515	0	2	94,86,	0,2687	-4.54	-3.4	1.79	-0.535	-1.35	0.7	Up
peak_1397	chr1	180991838	180991899	UTR5	STX6					SW480-sh2_peak_926		0.00019	-	180991838	180991899	0	1	61,	0	-3.71	-2.66	2.49	-0.32	-0.689	1.25	Not DE
peak_1398	chr1	182352734	182352915	UTR3	GLUL	HTHCAG,MTGKA				SW480-sh2_peak_927		5e-08	-	182352734	182352915	0	1	181,	0	-7.3	-5.93	1.51	-0.264	-0.343	0.0379	Not DE
peak_1399	chr1	182353423	182353813	exonic	GLUL	GVAGVAG,HTHCAG,MTGKA	36,53,134,242,279	m6A site (High confidence),m6A site (Low confidence),m6A site (Very high confidence),m6A site (Very high confidence),m6A site (Very high confidence)	SW480-con_peak_991	SW480-sh2_peak_928		7.9e-23	-	182353423	182353813	0	1	390,	0	-22.1	-20	1.46	-0.612	-1.53	0.152	Up
peak_1400	chr1	182568173	182568352	UTR3	RGS16	GVAGVAG,MTGKA	30,86,131	m6A site (High confidence),m6A site (Very high confidence),m6A site (Low confidence)		SW480-sh2_peak_929		7.1e-08	-	182568173	182568352	0	1	179,	0	-7.15	-5.79	2.52	-0.308	-0.63	0.473	Not DE
peak_1401	chr1	182569421	182571112	exonic	RGS16	GVAGVAG,MTGKA	23,53,61,122,161	m6A site (Low confidence),m6A site (Low confidence),m6A site (High confidence),m6A site (Very high confidence),m6A site (Moderate confidence)	SW480-con_peak_992	SW480-sh2_peak_930		5e-12	-	182569421	182571112	0	2	227,12,	0,1679	-11.3	-9.66	2.3	-0.26	-0.287	0.0248	Not DE
peak_1402	chr1	183595494	183595645	UTR3	ARPC5		44	m6A site (Low confidence)	SW480-con_peak_993			1.1e-06	-	183595494	183595645	0	1	151,	0	-5.96	-4.7	1.33	-0.564	-1.42	-0.332	Down
peak_1403	chr1	183599649	183604656	exonic	ARPC5	HTHCAG,MTGKA	89,167	m6A site (Moderate confidence),m6A site (Moderate confidence)				3.2e-05	-	183599649	183604656	0	3	123,82,5,	0,2567,5002	-4.5	-3.36	1.36	-0.381	-0.917	0.205	Not DE
peak_1404	chr1	185089163	185093011	exonic	TRMT1L	GVAGVAG,HTHCAG,MTGKA	74,121,203,298	m6A site (High confidence),m6A site (Low confidence),m6A site (Moderate confidence),m6A site (High confidence)	SW480-con_peak_994			5.2e-06	-	185089163	185093011	0	3	240,127,23,	0,351,3825	-5.28	-4.07	2.12	-1.16	-2.64	-0.713	Down
peak_1405	chr1	185109161	185109282	exonic	TRMT1L	GVAGVAG,HTHCAG	58	m6A site (Moderate confidence)	SW480-con_peak_995			5.1e-07	-	185109161	185109282	0	1	121,	0	-6.29	-5	2.25	-0.257	-0.276	-0.0671	Not DE
peak_1406	chr1	185266949	185267397	exonic	IVNS1ABP	HTHCAG,MTGKA	79	m6A site (Low confidence)	SW480-con_peak_996	SW480-sh2_peak_931		1.6e-15	-	185266949	185267397	0	1	448,	0	-14.8	-13	1.92	-0.31	-0.643	0.109	Not DE
peak_1407	chr1	186283059	186286628	exonic	TPR	HTHCAG,MTGKA				SW480-sh2_peak_413,SW480-sh2_peak_932		9.3e-09	-	186283059	186286628	0	3	99,96,15,	0,701,3554	-8.03	-6.61	2.9	-0.271	-0.408	0.115	Not DE
peak_1408	chr1	186296631	186300649	exonic	TPR	GVAGVAG,MTGKA	55,172	m6A site (Low confidence),m6A site (High confidence)	SW480-con_peak_997			1.6e-05	-	186296631	186300649	0	2	161,20,	0,3998	-4.79	-3.63	1.43	-0.421	-1.05	-0.35	Not DE
peak_1409	chr1	186303657	186314739	exonic	TPR	GVAGVAG,HTHCAG,MTGKA	15,502,526,598,611,670,712,929,946,983,996,1037,1062,1103,1142,1156,1249,1322,1340,1367,1387,1454,1663,1684,1714,1735,1744	m6A site (High confidence),m6A site (Very high confidence),m6A site (High confidence),m6A site (Very high confidence),m6A site (Moderate confidence),m6A site (High confidence),m6A site (Low confidence),m6A site (Low confidence),m6A site (High confidence),m6A site (Moderate confidence),m6A site (Very high confidence),m6A site (High confidence),m6A site (Very high confidence),m6A site (Moderate con…	SW480-con_peak_998,SW480-con_peak_999	SW480-sh2_peak_933,SW480-sh2_peak_934,SW480-sh2_peak_935,SW480-sh2_peak_936		5e-15	-	186303657	186314739	0	13	8,62,206,199,144,211,131,132,138,148,185,204,28,	0,542,812,1970,2487,3507,5116,6502,6726,8800,9380,9849,11054	-14.3	-12.5	3.12	-0.375	-0.9	-0.132	Not DE
peak_1410	chr1	186314797	186324829	exonic	TPR	GVAGVAG,HTHCAG,MTGKA	83,138,147,285,312,331,465,479,570,675,691,717,808,867,871,890,903,1092	m6A site (High confidence),m6A site (Moderate confidence),m6A site (Moderate confidence),m6A site (Moderate confidence),m6A site (Moderate confidence),m6A site (Moderate confidence),m6A site (Low confidence),m6A site (Low confidence),m6A site (High confidence),m6A site (Low confidence),m6A site (Low confidence),m6A site (Very high confidence),m6A site (Very high confidence),m6A site (Low confiden…	SW480-con_peak_1000,SW480-con_peak_1001	SW480-sh2_peak_938,SW480-sh2_peak_937		2.5e-13	-	186314797	186324829	0	9	31,153,167,166,141,135,163,149,63,	0,469,1626,4557,5664,6310,8022,9744,9969	-12.6	-10.9	2.86	-0.54	-1.36	0.275	Up
peak_1411	chr1	186326681	186328988	exonic	TPR	GVAGVAG,HTHCAG,MTGKA	81,187	m6A site (High confidence),m6A site (High confidence)	SW480-con_peak_1002			1e-06	-	186326681	186328988	0	3	74,108,58,	0,993,2249	-5.98	-4.72	2.22	-0.261	-0.302	-0.0624	Not DE
peak_1412	chr1	186330937	186332511	exonic	TPR	HTHCAG,MTGKA	11,120,128,212,221,251	m6A site (High confidence),m6A site (Moderate confidence),m6A site (Very high confidence),m6A site (High confidence),m6A site (Low confidence),m6A site (Low confidence)	SW480-con_peak_1003			3.6e-07	-	186330937	186332511	0	4	64,93,165,38,	0,482,1031,1536	-6.44	-5.14	2.47	-0.314	-0.661	-0.297	Not DE
peak_1413	chr1	192983773	192983953	UTR3	UCHL5		19,36	m6A site (Moderate confidence),m6A site (Low confidence)		SW480-sh2_peak_939		6.3e-11	-	192983773	192983953	0	1	180,	0	-10.2	-8.6	2.51	-0.65	-1.61	0.963	Up
peak_1414	chr1	192985296	192986957	exonic	UCHL5	HTHCAG,MTGKA	216,298	m6A site (Very high confidence),m6A site (High confidence)	SW480-con_peak_1004	SW480-sh2_peak_940	con_sig	1.6e-18	-	192985296	192986957	0	2	229,101,	0,1560	-17.8	-15.8	2.19	-2.29	-4.26	-0.784	Down
peak_1415	chr1	192989576	192998573	exonic	UCHL5	GVAGVAG,HTHCAG,MTGKA	144,174,423,607	m6A site (Moderate confidence),m6A site (Moderate confidence),m6A site (Low confidence),m6A site (High confidence)	SW480-con_peak_1005			7.9e-11	-	192989576	192998573	0	8	10,99,114,103,81,64,131,56,	0,650,2479,3397,7428,7638,8732,8941	-10.1	-8.55	1.67	-0.566	-1.42	-0.239	Down
peak_1416	chr1	193065594	193065745	UTR3	GLRX2	GVAGVAG,MTGKA						9.5e-07	-	193065594	193065745	0	1	151,	0	-6.02	-4.75	2	-0.287	-0.517	-0.239	Not DE
peak_1417	chr1	197053376	197055933	exonic	ASPM	HTHCAG,MTGKA						6.6e-06	-	197053376	197055933	0	2	180,1,	0,2556	-5.18	-3.99	2.58	-0.265	-0.352	-0.106	Not DE
peak_1418	chr1	197059483	197061140	exonic	ASPM	HTHCAG,MTGKA	47	m6A site (Low confidence)	SW480-con_peak_1006	SW480-sh2_peak_941		3.2e-12	-	197059483	197061140	0	3	35,192,104,	0,496,1553	-11.5	-9.84	2.18	-0.29	-0.533	-0.168	Not DE
peak_1419	chr1	197065253	197069819	exonic	ASPM	GVAGVAG,HTHCAG,MTGKA			SW480-con_peak_1007			1e-07	-	197065253	197069819	0	2	41,259,	0,4307	-7	-5.66	2.27	-0.274	-0.43	-0.137	Not DE
peak_1420	chr1	197070118	197070209	exonic	ASPM	HTHCAG,MTGKA	30,59	m6A site (High confidence),m6A site (Low confidence)				4.9e-06	-	197070118	197070209	0	1	91,	0	-5.31	-4.1	2.78	-0.259	-0.281	0.211	Not DE
peak_1421	chr1	197070508	197070719	exonic	ASPM	HTHCAG,MTGKA	142,155,180	m6A site (Very high confidence),m6A site (Very high confidence),m6A site (Moderate confidence)				2.3e-05	-	197070508	197070719	0	1	211,	0	-4.63	-3.49	1.83	-0.261	-0.294	-0.0489	Not DE
peak_1422	chr1	197072188	197072309	exonic	ASPM	GVAGVAG,HTHCAG						0.0001	-	197072188	197072309	0	1	121,	0	-3.99	-2.9	2.09	-0.26	-0.289	0.14	Not DE
peak_1423	chr1	197073297	197073358	exonic	ASPM							0.00018	-	197073297	197073358	0	1	61,	0	-3.74	-2.68	1.98	-0.215	-0.217	0.0291	Not DE
peak_1424	chr1	197108989	197111629	exonic	ASPM	GVAGVAG,HTHCAG			SW480-con_peak_1008			2.2e-07	-	197108989	197111629	0	2	12,169,	0,2471	-6.66	-5.35	2.24	-0.467	-1.17	-0.822	Not DE
peak_1425	chr1	197111837	197111928	exonic	ASPM	MTGKA						0.0003	-	197111837	197111928	0	1	91,	0	-3.52	-2.48	1.82	-0.268	-0.384	-0.305	Not DE
peak_1426	chr1	200375394	200375515	UTR3	ZNF281	HTHCAG,MTGKA	9	m6A site (Moderate confidence)				0.00023	-	200375394	200375515	0	1	121,	0	-3.63	-2.58	2.14	-0.286	-0.511	-0.456	Not DE
peak_1427	chr1	200376324	200376534	exonic	ZNF281	HTHCAG	22,30,66,80,88,157,190	m6A site (Very high confidence),m6A site (Very high confidence),m6A site (Very high confidence),m6A site (Very high confidence),m6A site (Very high confidence),m6A site (Very high confidence),m6A site (Very high confidence)	SW480-con_peak_1009			1.9e-07	-	200376324	200376534	0	1	210,	0	-6.72	-5.4	2.03	-0.914	-2.16	-1.05	Down
peak_1428	chr1	200376653	200377014	exonic	ZNF281	HTHCAG	242,305	m6A site (Very high confidence),m6A site (High confidence)		SW480-sh2_peak_942		1.1e-06	-	200376653	200377014	0	1	361,	0	-5.96	-4.7	2.1	-0.272	-0.417	0.109	Not DE
peak_1429	chr1	200378123	200378334	exonic	ZNF281	GVAGVAG,HTHCAG	28,108,115,145	m6A site (Moderate confidence),m6A site (Very high confidence),m6A site (Very high confidence),m6A site (Very high confidence)	SW480-con_peak_1010	SW480-sh2_peak_943		1.8e-09	-	200378123	200378334	0	1	211,	0	-8.74	-7.27	2.35	-0.261	-0.306	-0.0604	Not DE
peak_1430	chr1	200555337	200559381	exonic	KIF14	GVAGVAG,HTHCAG,MTGKA	126	m6A site (High confidence)	SW480-con_peak_1011			8.9e-07	-	200555337	200559381	0	3	18,153,129,	0,3007,3915	-6.05	-4.78	2.5	-0.426	-1.06	-0.66	Not DE
peak_1431	chr1	200567439	200569187	exonic	KIF14	HTHCAG,MTGKA	36	m6A site (High confidence)				0.00015	-	200567439	200569187	0	2	110,10,	0,1738	-3.83	-2.76	2.27	-0.253	-0.265	-0.0825	Not DE
peak_1432	chr1	200584720	200587171	exonic	KIF14	GVAGVAG,MTGKA	19,116,178,338,398	m6A site (High confidence),m6A site (Moderate confidence),m6A site (Moderate confidence),m6A site (High confidence),m6A site (Low confidence)	SW480-con_peak_1012			1.4e-09	-	200584720	200587171	0	2	17,432,	0,2019	-8.86	-7.38	2.93	-0.961	-2.26	-0.981	Down
peak_1433	chr1	200613368	200613578	exonic	DDX59	HTHCAG,MTGKA	101,120	m6A site (Moderate confidence),m6A site (Low confidence)		SW480-sh2_peak_944		2e-08	-	200613368	200613578	0	1	210,	0	-7.7	-6.3	1.91	-0.343	-0.789	0.369	Not DE
peak_1434	chr1	200635185	200635365	exonic	DDX59	HTHCAG	108,115	m6A site (High confidence),m6A site (Moderate confidence)		SW480-sh2_peak_945		2.8e-05	-	200635185	200635365	0	1	180,	0	-4.56	-3.42	1.69	-0.27	-0.393	0.124	Not DE
peak_1435	chr1	200635453	200635632	exonic	DDX59	MTGKA	12	m6A site (Moderate confidence)		SW480-sh2_peak_946		1.1e-05	-	200635453	200635632	0	1	179,	0	-4.95	-3.77	2.01	-0.266	-0.358	0.141	Not DE
peak_1436	chr1	201083257	201083347	UTR3	ASCL5	HTHCAG	33	m6A site (Moderate confidence)				7.4e-05	-	201083257	201083347	0	1	90,	0	-4.13	-3.03	3.88	-0.263	-0.326	0.7	Not DE
peak_1437	chr1	201123388	201123449	UTR5	TMEM9	GVAGVAG						0.0004	-	201123388	201123449	0	1	61,	0	-3.4	-2.38	14.1	-0.141	-0.141	0.415	Not DE
peak_1438	chr1	201352297	201354880	exonic	LAD1	HTHCAG,MTGKA	38,117	m6A site (High confidence),m6A site (Low confidence)	SW480-con_peak_1013	SW480-sh2_peak_947		1.2e-08	-	201352297	201354880	0	4	42,73,44,52,	0,147,1622,2531	-7.93	-6.51	1.37	-0.338	-0.765	0.155	Not DE
peak_1439	chr1	201355587	201355767	exonic	LAD1	GVAGVAG				SW480-sh2_peak_948		4.8e-09	-	201355587	201355767	0	1	180,	0	-8.32	-6.87	1.57	-0.399	-0.971	0.308	Not DE
peak_1440	chr1	201355856	201356126	exonic	LAD1	GVAGVAG,HTHCAG,MTGKA	49,73,85	m6A site (Very high confidence),m6A site (High confidence),m6A site (Moderate confidence)		SW480-sh2_peak_949		2.5e-11	-	201355856	201356126	0	1	270,	0	-10.6	-9.04	2.16	-0.842	-2.03	0.605	Up
peak_1441	chr1	201434867	201435195	UTR3	PHLDA3	GVAGVAG,HTHCAG,MTGKA	60,69	m6A site (Very high confidence),m6A site (Moderate confidence)		SW480-sh2_peak_950		3.2e-12	-	201434867	201435195	0	1	328,	0	-11.5	-9.81	1.72	-0.761	-1.85	0.384	Up
peak_1442	chr1	201438120	201438299	UTR5	PHLDA3	GVAGVAG			SW480-con_peak_1014			3.8e-10	-	201438120	201438299	0	1	179,	0	-9.42	-7.9	5.93	-0.216	-0.218	-0.0314	Not DE
peak_1443	chr1	201452717	201452807	UTR3	CSRP1	MTGKA	55	m6A site (High confidence)	SW480-con_peak_1015			3.5e-08	-	201452717	201452807	0	1	90,	0	-7.46	-6.08	1.31	-0.266	-0.359	0.0396	Not DE
peak_1444	chr1	201458087	201459428	exonic	CSRP1		92	m6A site (Moderate confidence)				8.3e-05	-	201458087	201459428	0	2	25,125,	0,1216	-4.08	-2.98	1.21	-0.267	-0.367	0.0337	Not DE
peak_1445	chr1	201465393	201465601	exonic	CSRP1	GVAGVAG	61	m6A site (Moderate confidence)				3.7e-05	-	201465393	201465601	0	2	39,52,	0,156	-4.43	-3.31	1.76	-0.267	-0.369	-0.116	Not DE
peak_1446	chr1	202300931	202302187	exonic	UBE2T	HTHCAG	21,180	m6A site (High confidence),m6A site (Moderate confidence)	SW480-con_peak_1016	SW480-sh2_peak_951		4e-31	-	202300931	202302187	0	2	157,50,	0,1206	-30.4	-28.1	1.82	-0.281	-0.486	-0.064	Not DE
peak_1447	chr1	202304140	202304842	exonic	UBE2T	MTGKA						6.3e-11	-	202304140	202304842	0	2	46,73,	0,629	-10.2	-8.68	1.41	-0.263	-0.328	-0.0228	Not DE
peak_1448	chr1	202850008	202850218	exonic	RABIF		28,41,67,73,113,169	m6A site (Very high confidence),m6A site (Very high confidence),m6A site (Very high confidence),m6A site (Low confidence),m6A site (Very high confidence),m6A site (Very high confidence)	SW480-con_peak_1017	SW480-sh2_peak_952		1.3e-18	-	202850008	202850218	0	1	210,	0	-17.9	-16	2.34	-0.279	-0.477	0.137	Not DE
peak_1449	chr1	202860852	202861003	UTR3	KLHL12	MTGKA	33	m6A site (Moderate confidence)		SW480-sh2_peak_953		1.7e-07	-	202860852	202861003	0	1	151,	0	-6.76	-5.44	1.75	-0.262	-0.314	0.0492	Not DE
peak_1450	chr1	202861392	202861602	UTR3	KLHL12	HTHCAG,MTGKA			SW480-con_peak_1019			5.6e-09	-	202861392	202861602	0	1	210,	0	-8.25	-6.81	1.99	-1.26	-2.81	-1.03	Down
peak_1451	chr1	202910341	202910611	UTR3	ADIPOR1	HTHCAG,MTGKA	78,234,240	m6A site (Very high confidence),m6A site (Very high confidence),m6A site (Very high confidence)	SW480-con_peak_1020	SW480-sh2_peak_954		5.2e-09	-	202910341	202910611	0	1	270,	0	-8.28	-6.83	1.32	-0.279	-0.474	-0.0522	Not DE
peak_1452	chr1	202917458	202920117	exonic	ADIPOR1	GVAGVAG	6,12	m6A site (Very high confidence),m6A site (Low confidence)	SW480-con_peak_1021	SW480-sh2_peak_955		1e-16	-	202917458	202920117	0	2	90,60,	0,2599	-16	-14.1	1.41	-0.275	-0.439	0.0515	Not DE
peak_1453	chr1	204167290	204167589	exonic	GOLT1A	GVAGVAG,MTGKA	27,92,114,218	m6A site (High confidence),m6A site (High confidence),m6A site (High confidence),m6A site (High confidence)	SW480-con_peak_1022	SW480-sh2_peak_956		3.2e-15	-	204167290	204167589	0	1	299,	0	-14.5	-12.7	2.86	-0.265	-0.35	-0.0481	Not DE
peak_1454	chr1	204190580	204190700	UTR3	PLEKHA6		52	m6A site (Very high confidence)				5.6e-06	-	204190580	204190700	0	1	120,	0	-5.25	-4.05	1.9	-0.264	-0.346	0.135	Not DE
peak_1455	chr1	204191387	204191597	UTR3	PLEKHA6	HTHCAG,MTGKA	22,33,50,94,116,148,203	m6A site (Moderate confidence),m6A site (Very high confidence),m6A site (Moderate confidence),m6A site (Very high confidence),m6A site (High confidence),m6A site (High confidence),m6A site (High confidence)	SW480-con_peak_1023	SW480-sh2_peak_958		1.6e-11	-	204191387	204191597	0	1	210,	0	-10.8	-9.24	2.44	-0.259	-0.285	-0.0336	Not DE
peak_1456	chr1	204210903	204214013	exonic	PLEKHA6		33,40	m6A site (Moderate confidence),m6A site (Low confidence)				1.9e-05	-	204210903	204214013	0	2	39,22,	0,3088	-4.73	-3.57	1.84	-0.284	-0.503	-0.464	Not DE
peak_1457	chr1	204228645	204228736	exonic	PLEKHA6	MTGKA	70	m6A site (High confidence)				2.8e-05	-	204228645	204228736	0	1	91,	0	-4.56	-3.42	2.69	-0.261	-0.296	0.292	Not DE
peak_1458	chr1	204375278	204378697	exonic	PPP1R15B	GVAGVAG,HTHCAG,MTGKA	20,138,193	m6A site (Moderate confidence),m6A site (Very high confidence),m6A site (Very high confidence)	SW480-con_peak_1024			1.1e-07	-	204375278	204378697	0	2	163,78,	0,3341	-6.97	-5.63	1.97	-0.338	-0.771	-0.359	Not DE
peak_1459	chr1	204378756	204379207	exonic	PPP1R15B	GVAGVAG,HTHCAG,MTGKA	62,68,75,104,140,160,293,330,338,428	m6A site (Very high confidence),m6A site (Very high confidence),m6A site (Moderate confidence),m6A site (Very high confidence),m6A site (Very high confidence),m6A site (Moderate confidence),m6A site (Moderate confidence),m6A site (Very high confidence),m6A site (Very high confidence),m6A site (Low confidence)	SW480-con_peak_1025	SW480-sh2_peak_959		1e-11	-	204378756	204379207	0	1	451,	0	-11	-9.39	2.5	-0.271	-0.415	0.108	Not DE
peak_1460	chr1	204379715	204379926	exonic	PPP1R15B	HTHCAG,MTGKA	28,58,73,175,206	m6A site (High confidence),m6A site (Very high confidence),m6A site (Very high confidence),m6A site (Moderate confidence),m6A site (High confidence)	SW480-con_peak_1026	SW480-sh2_peak_960		7.9e-12	-	204379715	204379926	0	1	211,	0	-11.1	-9.47	2.59	-0.264	-0.348	0.0969	Not DE
peak_1461	chr1	205272201	205272262	UTR3	NUAK2	MTGKA	59	m6A site (High confidence)		SW480-sh2_peak_961		0.00029	-	205272201	205272262	0	1	61,	0	-3.54	-2.5	2.14	-0.303	-0.597	0.978	Not DE
peak_1462	chr1	205632282	205632491	exonic	SLC45A3	GVAGVAG	118,124	m6A site (Very high confidence),m6A site (Moderate confidence)	SW480-con_peak_1028	SW480-sh2_peak_962		5.6e-07	-	205632282	205632491	0	1	209,	0	-6.25	-4.96	2.21	-0.292	-0.546	-0.292	Not DE
peak_1463	chr1	205683892	205684103	UTR3	NUCKS1		136,196	m6A site (High confidence),m6A site (High confidence)	SW480-con_peak_1029	SW480-sh2_peak_963		2e-13	-	205683892	205684103	0	1	211,	0	-12.7	-11	1.91	-0.355	-0.827	0.247	Not DE
peak_1464	chr1	205685626	205685717	UTR3	NUCKS1	HTHCAG	72	m6A site (High confidence)	SW480-con_peak_1030			0.00017	-	205685626	205685717	0	1	91,	0	-3.76	-2.7	1.33	-0.419	-1.04	-0.431	Not DE
peak_1465	chr1	205686703	205687003	UTR3	NUCKS1	MTGKA	72,151	m6A site (Very high confidence),m6A site (Very high confidence)	SW480-con_peak_1031	SW480-sh2_peak_964		5e-31	-	205686703	205687003	0	1	300,	0	-30.3	-28	4.21	-0.311	-0.646	0.246	Not DE
peak_1466	chr1	205687301	205698706	exonic	NUCKS1	GVAGVAG,HTHCAG,MTGKA	119,374,459,544	m6A site (Very high confidence),m6A site (Very high confidence),m6A site (Moderate confidence),m6A site (Very high confidence)	SW480-con_peak_1032	SW480-sh2_peak_965		2.5e-77	-	205687301	205698706	0	6	306,150,153,56,106,7,	0,1353,2327,5752,9526,11398	-76.6	-73.7	1.78	-0.956	-2.25	-0.127	Down
peak_1467	chr1	205738486	205738756	UTR3	RAB29		81,173	m6A site (High confidence),m6A site (Moderate confidence)	SW480-con_peak_1033	SW480-sh2_peak_966		4e-11	-	205738486	205738756	0	1	270,	0	-10.4	-8.78	2.15	-0.261	-0.304	-0.0301	Not DE
peak_1468	chr1	206776308	206776519	exonic	EIF2D	HTHCAG,MTGKA	54,72,135,189	m6A site (Very high confidence),m6A site (Moderate confidence),m6A site (Low confidence),m6A site (Moderate confidence)	SW480-con_peak_1034	SW480-sh2_peak_967		2.5e-16	-	206776308	206776519	0	1	211,	0	-15.6	-13.7	1.69	-0.29	-0.537	-0.106	Not DE
peak_1469	chr1	209788274	209788424	UTR3	LAMB3	MTGKA	120,133	m6A site (Low confidence),m6A site (Low confidence)	SW480-con_peak_1035			1.3e-06	-	209788274	209788424	0	1	150,	0	-5.89	-4.63	1.72	-0.308	-0.628	-0.337	Not DE
peak_1470	chr1	209791307	209791831	exonic	LAMB3		97	m6A site (Moderate confidence)				1.5e-06	-	209791307	209791831	0	2	86,35,	0,489	-5.83	-4.58	1.74	-0.324	-0.705	-0.429	Not DE
peak_1471	chr1	209956459	209956550	exonic	C1orf74	HTHCAG,MTGKA	26,68	m6A site (High confidence),m6A site (Low confidence)				1.9e-06	-	209956459	209956550	0	1	91,	0	-5.73	-4.48	2.26	-0.264	-0.345	0.198	Not DE
peak_1472	chr1	211748767	211749157	exonic	SLC30A1	GVAGVAG,HTHCAG,MTGKA	206,249,288,317,325,351	m6A site (Very high confidence),m6A site (Low confidence),m6A site (Very high confidence),m6A site (Very high confidence),m6A site (Very high confidence),m6A site (High confidence)		SW480-sh2_peak_968		4.9e-07	-	211748767	211749157	0	1	390,	0	-6.31	-5.02	1.92	-0.358	-0.839	0.316	Not DE
peak_1473	chr1	211749545	211751486	exonic	SLC30A1	GVAGVAG,HTHCAG,MTGKA	146,219,234	m6A site (High confidence),m6A site (Moderate confidence),m6A site (Very high confidence)		SW480-sh2_peak_969		1.5e-08	-	211749545	211751486	0	2	86,154,	0,1787	-7.81	-6.41	1.99	-0.253	-0.263	0.000987	Not DE
peak_1474	chr1	211836639	211836967	exonic	NEK2	HTHCAG,MTGKA	97,256	m6A site (Moderate confidence),m6A site (Very high confidence)	SW480-con_peak_1036	SW480-sh2_peak_970		3.2e-12	-	211836639	211836967	0	1	328,	0	-11.5	-9.82	1.83	-0.297	-0.568	-0.12	Not DE
peak_1475	chr1	211840458	211843645	exonic	NEK2	GVAGVAG,HTHCAG,MTGKA	179,275,286,290,319	m6A site (Low confidence),m6A site (High confidence),m6A site (Moderate confidence),m6A site (Low confidence),m6A site (Moderate confidence)	SW480-con_peak_1037	SW480-sh2_peak_971		2.5e-25	-	211840458	211843645	0	3	115,220,23,	0,1996,3164	-24.6	-22.4	2.56	-0.638	-1.59	-0.321	Down
peak_1476	chr1	211844557	211844618	exonic	NEK2	MTGKA						0.00062	-	211844557	211844618	0	1	61,	0	-3.21	-2.21	1.3	-0.276	-0.451	0.168	Not DE
peak_1477	chr1	212115144	212118175	exonic	INTS7	GVAGVAG,HTHCAG,MTGKA	38,43,61,69,133,207,219	m6A site (High confidence),m6A site (High confidence),m6A site (High confidence),m6A site (Low confidence),m6A site (Very high confidence),m6A site (Very high confidence),m6A site (High confidence)	SW480-con_peak_1039	SW480-sh2_peak_972		2.5e-13	-	212115144	212118175	0	2	309,50,	0,2981	-12.6	-10.9	2.09	-0.373	-0.89	-0.254	Not DE
peak_1478	chr1	212224916	212224977	ncRNA_exonic	RPL21P28							7.4e-05	-	212224916	212224977	0	1	61,	0	-4.13	-3.03	2	-0.255	-0.269	0.138	Not DE
peak_1479	chr1	212538321	212538650	exonic	TMEM206	MTGKA	16,118,217,229,235,283	m6A site (Low confidence),m6A site (Very high confidence),m6A site (Low confidence),m6A site (Moderate confidence),m6A site (High confidence),m6A site (Moderate confidence)	SW480-con_peak_1040	SW480-sh2_peak_973		5e-12	-	212538321	212538650	0	1	329,	0	-11.3	-9.69	2.08	-0.268	-0.378	0.049	Not DE
peak_1480	chr1	212911664	212960917	exonic	NSL1	GVAGVAG,HTHCAG,MTGKA	180,490,525,547,570,577	m6A site (Moderate confidence),m6A site (Very high confidence),m6A site (Very high confidence),m6A site (Moderate confidence),m6A site (Moderate confidence),m6A site (Very high confidence)	SW480-con_peak_1041,SW480-con_peak_1042	SW480-sh2_peak_974		7.9e-33	-	212911664	212960917	0	6	364,68,85,55,131,17,	0,1211,27866,44049,46040,49236	-32.1	-29.8	2.2	-0.437	-1.09	0.156	Not DE
peak_1481	chr1	213030121	213030269	ncRNA_exonic	FLVCR1-DT	GVAGVAG,HTHCAG,MTGKA	109	m6A site (High confidence)		SW480-sh2_peak_975		6.2e-06	-	213030121	213030269	0	1	148,	0	-5.21	-4.01	2.12	-0.43	-1.07	0.804	Not DE
peak_1482	chr1	213181729	213181789	exonic	ANGEL2	MTGKA				SW480-sh2_peak_976		0.00032	-	213181729	213181789	0	1	60,	0	-3.49	-2.46	1.7	-0.322	-0.695	0.76	Not DE
peak_1483	chr1	213186492	213186672	exonic	ANGEL2	HTHCAG,MTGKA				SW480-sh2_peak_977		1.4e-07	-	213186492	213186672	0	1	180,	0	-6.86	-5.53	2.28	-0.257	-0.273	0.0491	Not DE
peak_1484	chr1	217793257	217793498	exonic	GPATCH2	GVAGVAG,MTGKA	53,70,122,139,176,182	m6A site (High confidence),m6A site (High confidence),m6A site (Very high confidence),m6A site (Very high confidence),m6A site (High confidence),m6A site (Very high confidence)	SW480-con_peak_1043			1.7e-08	-	217793257	217793498	0	1	241,	0	-7.76	-6.36	2.17	-0.317	-0.674	-0.337	Not DE
peak_1485	chr1	220141941	220142270	exonic	EPRS	HTHCAG,MTGKA	48,325	m6A site (High confidence),m6A site (Low confidence)	SW480-con_peak_1044	SW480-sh2_peak_978		6.3e-22	-	220141941	220142270	0	1	329,	0	-21.2	-19.1	2.65	-0.34	-0.781	-0.135	Not DE
peak_1486	chr1	220146674	220146735	exonic	EPRS		10	m6A site (Low confidence)		SW480-sh2_peak_979		6.2e-05	-	220146674	220146735	0	1	61,	0	-4.21	-3.1	1.21	-0.688	-1.69	0.466	Up
peak_1487	chr1	220152907	220153526	exonic	EPRS	GVAGVAG,HTHCAG	48	m6A site (Moderate confidence)				4.4e-08	-	220152907	220153526	0	2	50,100,	0,519	-7.36	-5.98	1.3	-0.271	-0.41	0.0498	Not DE
peak_1488	chr1	220156725	220174481	exonic	EPRS	GVAGVAG,HTHCAG,MTGKA	204,248,423,497,572,579,623,700,796	m6A site (Very high confidence),m6A site (Very high confidence),m6A site (Low confidence),m6A site (Low confidence),m6A site (Low confidence),m6A site (High confidence),m6A site (High confidence),m6A site (High confidence),m6A site (Very high confidence)	SW480-con_peak_1045,SW480-con_peak_1046	SW480-sh2_peak_980,SW480-sh2_peak_981		1.6e-25	-	220156725	220174481	0	6	15,52,263,234,360,2,	0,822,3758,5206,13599,17754	-24.8	-22.6	2.08	-0.263	-0.325	0.00873	Not DE
[truncated: 14,054 more rows]

## Sheet: summary
Group	Total	Up	Down
SW480-sh2_vs_SW480-con	2511	1072	1439

## Sheet: README
标题	说明
peak_id	peak编号
chr	RNA甲基化位点所在的染色体名称
chromStart	RNA甲基化位点在染色体上的起始位置
chromEnd	RNA甲基化位点在染色体上的终止位置
location	RNA甲基化位点在基因上的区域
name	RNA甲基化位点对应的基因名称
motif	peak上存在的motif名称
m6A_sites	软件预测的可能发生甲基化修饰的A碱基的位置
Classification	m6A位点的可能性的分类
overlap_with_control	与control组peak的overlap
overlap_with_case	与case组peak的overlap
peak_type	peak的类别
score	peak 区间对应的p值，越小说明是一个真实的RNA甲基化位点的可能性越大
strand	peak 区间的正负链信息
thickStart	和 ChromStart 的信息完全一样
thickEnd	和 ChromEnd 的信息完全一样
itemRdb	总是0，无明确含义
blockCount	peak 区间包含的外显子区间的个数
blockSizes	peak 区间包含的外显子区间的大小，多个外显子区间用逗号分隔
blockStarts	peak 区间包含的外显子区间的起始位置，注意是相对基因的起始位置计算的，多个外显子用逗号分隔
[truncated: 7 more rows]
